# Supplementary material for: Dissecting the immune suppressive human prostate tumor microenvironment via integrated single-cell and spatial transcriptomic analyses
Source: Nat Commun. 2023 Feb 7;14:663. doi: 10.1038/s41467-023-36325-2 (PMC9905093; doi:10.1038/s41467-023-36325-2)
Supplement: Supplementary file 8 — Supplementary Data 5 [file 41467_2023_36325_MOESM8_ESM.xlsx]

## Sheet: map quality
Supplementray Data 5: Significant ligand receptor list inferred from Slide-seqV2 data
	a.liagnd	b.receptor	ligand	receptor	a.ratio	b.ratio	a.exp	b.exp	exp.product	s.pvalue	s.score	s.fc	s.fdr
CCL5|SDC4	Epithelial_Basal	Epithelial_Club	CCL5	SDC4	0.380028	0.434074	0.141591	0.15265	0.0216138	0.003	7.39289	9.77108	0.0375
IL8|SDC1	Epithelial_Basal	Epithelial_Club	IL8	SDC1	0.171794	0.179259	0.0475451	0.0420178	0.00199774	0.0005	4.45213	4.37961	0.0125
THBS1|ITGA3	Epithelial_Basal	Epithelial_Hillock	THBS1	ITGA3	0.158069	0.133748	0.049578	0.0283559	0.00140583	0.0025	3.48351	5.17575	0.0145833
COL18A1|ITGA2	Epithelial_Basal	Epithelial_Hillock	COL18A1	ITGA2	0.113583	0.264386	0.0274724	0.058092	0.00159593	0.0005	7.8773	13.0309	0.004375
COL4A6|ITGA2	Epithelial_Basal	Epithelial_Hillock	COL4A6	ITGA2	0.101278	0.264386	0.0215171	0.058092	0.00124997	0.001	2.80001	3.0216	0.007
COL7A1|ITGA2	Epithelial_Basal	Epithelial_Hillock	COL7A1	ITGA2	0.15381	0.264386	0.0361226	0.058092	0.00209844	0.0055	2.9965	4.71554	0.0275
COL4A5|ITGA2	Epithelial_Basal	Epithelial_Hillock	COL4A5	ITGA2	0.169427	0.264386	0.0400898	0.058092	0.0023289	0.0005	4.77719	10.0377	0.004375
LAMA3|ITGB1	Epithelial_Basal	Epithelial_Hillock	LAMA3	ITGB1	0.103644	0.374806	0.0228808	0.0856455	0.00195964	0.0005	3.30996	17.9732	0.004375
LAMA3|ITGA3	Epithelial_Basal	Epithelial_Hillock	LAMA3	ITGA3	0.103644	0.133748	0.0228808	0.0283559	0.000648807	0.0005	1.68388	8.40653	0.004375
TYROBP|CD47	Epithelial_Basal	Epithelial_Luminal	TYROBP	CD47	0.165168	0.477097	0.0369378	0.148029	0.00546785	0.0005	17.9657	29.0587	0.0035
LAMA3|ITGB11	Epithelial_Basal	Epithelial_Luminal	LAMA3	ITGB1	0.103644	0.338266	0.0228808	0.084501	0.00193345	0.0005	3.18372	25.292	0.0035
HBEGF|CD9	Epithelial_Basal	Epithelial_Luminal	HBEGF	CD9	0.228112	0.803383	0.0631322	0.536102	0.0338453	0.0005	19.3797	41.5475	0.0035
EFNB1|EPHB6	Epithelial_Basal	Tumor	EFNB1	EPHB6	0.15097	0.219887	0.0346679	0.023132	0.000801938	0.0005	4.4008	4.61835	0.013
SEMA3C|NRP2	Epithelial_Basal	Endothelial cells-1	SEMA3C	NRP2	0.15097	0.133531	0.0337279	0.0414977	0.00139963	0.0005	0.892564	2.28233	0.002
COL7A1|ITGA10	Epithelial_Basal	Endothelial cells-1	COL7A1	ITGA10	0.15381	0.114243	0.0361226	0.034898	0.00126061	0.0005	2.00954	2.30775	0.002
THBS1|ITGB1	Epithelial_Basal	Endothelial cells-1	THBS1	ITGB1	0.158069	0.570227	0.049578	0.242824	0.0120387	0.0065	6.32445	4.8282	0.018
COL4A5|ITGA10	Epithelial_Basal	Endothelial cells-1	COL4A5	ITGA10	0.169427	0.114243	0.0400898	0.034898	0.00139906	0.0005	1.09405	1.64238	0.002
CDH1|ITGB1	Epithelial_Basal	Endothelial cells-1	CDH1	ITGB1	0.181259	0.570227	0.0416769	0.242824	0.0101202	0.0085	6.40608	5.5522	0.0218571
CCL2|DARC	Epithelial_Basal	Endothelial cells-1	CCL2	DARC	0.264553	0.686449	0.182544	0.724988	0.132342	0.003	3.70925	3.35383	0.009
CCL5|DARC	Epithelial_Basal	Endothelial cells-1	CCL5	DARC	0.380028	0.686449	0.141591	0.724988	0.102651	0.0005	10.6571	10.0666	0.002
PDGFC|FLT1	Epithelial_Basal	Endothelial cells-1	PDGFC	FLT1	0.132986	0.454748	0.0299335	0.181885	0.00544446	0.0005	7.94604	8.39478	0.002
EFNB1|EPHA4	Epithelial_Basal	Endothelial cells-2	EFNB1	EPHA4	0.15097	0.147609	0.0346679	0.042375	0.00146905	0.0005	1.98884	1.98957	0.0075
COL7A1|ITGA1	Epithelial_Basal	Endothelial cells-2	COL7A1	ITGA1	0.15381	0.168399	0.0361226	0.0515214	0.00186109	0.0005	5.40784	6.52793	0.0075
LAMA3|ITGB12	Epithelial_Basal	Pericytes-1	LAMA3	ITGB1	0.103644	0.648586	0.0228808	0.340462	0.00779004	0.0005	4.83088	6.03798	0.0125
EFNA5|EPHA3	Epithelial_Basal	Pericytes-2	EFNA5	EPHA3	0.124941	0.100288	0.0292681	0.0219377	0.000642074	0.0005	3.71863	3.67926	0.002125
COL7A1|ITGB1	Epithelial_Basal	Pericytes-2	COL7A1	ITGB1	0.15381	0.731412	0.0361226	0.299757	0.010828	0.0015	5.27704	5.40035	0.00566667
COL17A1|ITGB1	Epithelial_Basal	Pericytes-2	COL17A1	ITGB1	0.170847	0.731412	0.0398177	0.299757	0.0119356	0.0005	1.2164	1.38853	0.002125
COL7A1|ITGA11	Epithelial_Basal	Pericytes-2	COL7A1	ITGA1	0.15381	0.208069	0.0361226	0.0504958	0.00182404	0.0005	13.3317	13.1606	0.002125
CDH1|ITGB11	Epithelial_Basal	Pericytes-2	CDH1	ITGB1	0.181259	0.731412	0.0416769	0.299757	0.012493	0.0005	6.25854	10.0867	0.002125
COL4A6|ITGA1	Epithelial_Basal	Pericytes-2	COL4A6	ITGA1	0.101278	0.208069	0.0215171	0.0504958	0.00108653	0.0105	2.21129	2.68427	0.0357
COL18A1|ITGA1	Epithelial_Basal	Pericytes-2	COL18A1	ITGA1	0.113583	0.208069	0.0274724	0.0504958	0.00138724	0.0005	9.14307	9.47761	0.002125
COL4A5|ITGA1	Epithelial_Basal	Pericytes-2	COL4A5	ITGA1	0.169427	0.208069	0.0400898	0.0504958	0.00202437	0.0005	7.67589	13.725	0.002125
LAMA3|ITGB13	Epithelial_Basal	Pericytes-2	LAMA3	ITGB1	0.103644	0.731412	0.0228808	0.299757	0.00685868	0.0005	1.97762	14.6665	0.002125
EFNA5|EPHA31	Epithelial_Basal	Fibroblasts	EFNA5	EPHA3	0.124941	0.225748	0.0292681	0.0672927	0.00196953	0.0005	12.3204	10.6771	0.00177778
COL4A5|ITGB1	Epithelial_Basal	Fibroblasts	COL4A5	ITGB1	0.169427	0.574796	0.0400898	0.228577	0.0091636	0.0005	16.2537	20.5771	0.00177778
CDH1|ITGB12	Epithelial_Basal	Fibroblasts	CDH1	ITGB1	0.181259	0.574796	0.0416769	0.228577	0.00952637	0.0005	18.009	26.5422	0.00177778
COL4A6|ITGA11	Epithelial_Basal	Fibroblasts	COL4A6	ITGA1	0.101278	0.118767	0.0215171	0.0395673	0.000851376	0.0005	12.837	12.307	0.00177778
COL4A5|ITGA11	Epithelial_Basal	Fibroblasts	COL4A5	ITGA1	0.169427	0.118767	0.0400898	0.0395673	0.00158625	0.0005	18.6804	32.6377	0.00177778
EFNA1|EPHA3	Epithelial_Basal	Fibroblasts	EFNA1	EPHA3	0.383341	0.225748	0.110693	0.0672927	0.00744882	0.0005	16.4592	18.9547	0.00177778
PDGFA|PDGFRA	Epithelial_Basal	Fibroblasts	PDGFA	PDGFRA	0.199716	0.345422	0.0492039	0.103663	0.00510064	0.0005	3.6496	5.46534	0.00177778
PDGFA|PDGFRB	Epithelial_Basal	Fibroblasts	PDGFA	PDGFRB	0.199716	0.297371	0.0492039	0.10988	0.00540655	0.002	4.13369	6.14917	0.00581818
PDGFC|PDGFRA	Epithelial_Basal	Fibroblasts	PDGFC	PDGFRA	0.132986	0.345422	0.0299335	0.103663	0.003103	0.0005	9.77822	9.36376	0.00177778
PDGFC|PDGFRB	Epithelial_Basal	Fibroblasts	PDGFC	PDGFRB	0.132986	0.297371	0.0299335	0.10988	0.0032891	0.002	10.9771	9.26006	0.00581818
CDH1|ITGA2	Epithelial_Club	Epithelial_Basal	CDH1	ITGA2	0.304444	0.203029	0.0761979	0.0461587	0.00351719	0.0015	5.29524	9.54492	0.0095
VEGFA|EGFR	Epithelial_Club	Epithelial_Basal	VEGFA	EGFR	0.16	0.199243	0.0411103	0.0465112	0.00191209	0.0005	14.1181	31.6937	0.00475
VEGFA|ITGAV	Epithelial_Club	Epithelial_Basal	VEGFA	ITGAV	0.16	0.119262	0.0411103	0.0273741	0.00112536	0.0005	19.2011	25.9308	0.00475
EFNA5|EPHA2	Epithelial_Club	Epithelial_Hillock	EFNA5	EPHA2	0.133333	0.195956	0.0328553	0.0377605	0.00124063	0.0025	1.08523	1.12989	0.02625
EFNA1|EPHA2	Epithelial_Club	Epithelial_Hillock	EFNA1	EPHA2	0.531852	0.195956	0.183437	0.0377605	0.00692666	0.0005	1.81406	3.29174	0.0105
CCL5|SDC41	Epithelial_Club	Tumor	CCL5	SDC4	0.261481	0.295877	0.081832	0.0450978	0.00369044	0.0005	5.42466	8.48764	0.012
HBEGF|EGFR	Epithelial_Club	Tumor	HBEGF	EGFR	0.144444	0.138238	0.0365064	0.013038	0.000475972	0.002	1.23797	5.86314	0.016
VEGFA|ITGAV1	Epithelial_Club	Tumor	VEGFA	ITGAV	0.16	0.353274	0.0411103	0.0374519	0.00153966	0.002	6.27694	24.888	0.016
SEMA3C|NRP21	Epithelial_Club	Endothelial cells-1	SEMA3C	NRP2	0.2	0.133531	0.0454623	0.0414977	0.00188658	0.0005	1.59084	1.72627	0.00275
APP|CD74	Epithelial_Club	Endothelial cells-1	APP	CD74	0.476296	0.984174	0.163401	1.4888	0.243272	0.0005	13.7046	22.986	0.00275
PLA2G2A|ITGB1	Epithelial_Club	Endothelial cells-1	PLA2G2A	ITGB1	0.168889	0.570227	0.146541	0.242824	0.0355837	0.0005	7.19136	15.7863	0.00275
VEGFA|FLT1	Epithelial_Club	Endothelial cells-1	VEGFA	FLT1	0.16	0.454748	0.0411103	0.181885	0.00747736	0.012	1.50185	2.44388	0.044
VEGFA|ITGB1	Epithelial_Club	Endothelial cells-1	VEGFA	ITGB1	0.16	0.570227	0.0411103	0.242824	0.00998259	0.006	2.84515	5.2693	0.0264
PLA2G2A|ITGB11	Epithelial_Club	Endothelial cells-2	PLA2G2A	ITGB1	0.168889	0.640333	0.146541	0.309049	0.0452883	0.011	2.50115	11.6211	0.0495
VEGFA|FLT11	Epithelial_Club	Endothelial cells-2	VEGFA	FLT1	0.16	0.388773	0.0411103	0.149066	0.00612813	0.0005	2.34864	2.38394	0.003
PLA2G2A|ITGB12	Epithelial_Club	Pericytes-2	PLA2G2A	ITGB1	0.168889	0.731412	0.146541	0.299757	0.0439267	0.0005	29.5393	26.0455	0.005
CDH1|ITGB13	Epithelial_Club	Pericytes-2	CDH1	ITGB1	0.304444	0.731412	0.0761979	0.299757	0.0228409	0.0005	6.91109	6.91376	0.005
VEGFA|EGFR1	Epithelial_Club	Pericytes-2	VEGFA	EGFR	0.16	0.102017	0.0411103	0.0230051	0.000945747	0.006	3.73951	4.00844	0.03
VEGFA|ITGB11	Epithelial_Club	Pericytes-2	VEGFA	ITGB1	0.16	0.731412	0.0411103	0.299757	0.0123231	0.011	3.18459	3.38232	0.044
EFNA4|EPHA3	Epithelial_Club	Fibroblasts	EFNA4	EPHA3	0.160741	0.225748	0.0322391	0.0672927	0.00216946	0.0005	3.04687	3.35248	0.00166667
PLA2G2A|ITGB13	Epithelial_Club	Fibroblasts	PLA2G2A	ITGB1	0.168889	0.574796	0.146541	0.228577	0.0334958	0.0005	69.6813	71.32	0.00166667
EFNA1|EPHA31	Epithelial_Club	Fibroblasts	EFNA1	EPHA3	0.531852	0.225748	0.183437	0.0672927	0.012344	0.0015	10.0541	8.42485	0.00428571
PDGFA|PDGFRA1	Epithelial_Club	Fibroblasts	PDGFA	PDGFRA	0.13037	0.345422	0.0269423	0.103663	0.00279292	0.0005	2.13246	2.12543	0.00166667
VEGFA|ITGAV2	Epithelial_Club	Fibroblasts	VEGFA	ITGAV	0.16	0.102448	0.0411103	0.0251322	0.00103319	0.0005	15.3677	28.0419	0.00166667
VEGFA|ITGB12	Epithelial_Club	Fibroblasts	VEGFA	ITGB1	0.16	0.574796	0.0411103	0.228577	0.00939686	0.0005	14.7139	18.7794	0.00166667
CDH1|ITGA21	Epithelial_Hillock	Epithelial_Basal	CDH1	ITGA2	0.265941	0.203029	0.055135	0.0461587	0.00254496	0.0005	11.3096	19.874	0.006
CCL5|SDC1	Epithelial_Hillock	Epithelial_Basal	CCL5	SDC1	0.348367	0.301467	0.10745	0.0778953	0.00836984	0.0005	9.66828	14.1872	0.006
APP|CD741	Epithelial_Hillock	Epithelial_Club	APP	CD74	0.349922	0.692593	0.0868827	0.50513	0.0438871	0.0005	27.3853	30.3457	0.01
HBEGF|CD82	Epithelial_Hillock	Epithelial_Club	HBEGF	CD82	0.312597	0.418519	0.089798	0.129962	0.0116704	0.0055	3.40338	3.26719	0.05
IL8|SDC11	Epithelial_Hillock	Epithelial_Club	IL8	SDC1	0.125972	0.179259	0.0315662	0.0420178	0.00132634	0.0075	3.22502	2.85316	0.05
HBEGF|CD91	Epithelial_Hillock	Epithelial_Luminal	HBEGF	CD9	0.312597	0.803383	0.089798	0.536102	0.0481409	0.0005	4.38499	12.6515	0.0095
IL8|KDR	Epithelial_Hillock	Endothelial cells-1	IL8	KDR	0.125972	0.284619	0.0315662	0.102491	0.00323526	0.0005	0.413807	0.41355	0.0023
VEGFA|FLT12	Epithelial_Hillock	Endothelial cells-1	VEGFA	FLT1	0.119751	0.454748	0.0252537	0.181885	0.00459328	0.0005	3.03794	3.36838	0.0023
VEGFA|ITGA9	Epithelial_Hillock	Endothelial cells-1	VEGFA	ITGA9	0.119751	0.10089	0.0252537	0.0288153	0.000727693	0.006	1.69658	1.55595	0.023
VEGFA|NRP1	Epithelial_Hillock	Endothelial cells-1	VEGFA	NRP1	0.119751	0.416419	0.0252537	0.156276	0.00394654	0.0005	5.64134	5.5641	0.0023
APP|CD742	Epithelial_Hillock	Endothelial cells-2	APP	CD74	0.349922	0.912682	0.0868827	0.994063	0.0863669	0.003	10.2333	8.377	0.0114
COL4A5|ITGB11	Epithelial_Hillock	Endothelial cells-2	COL4A5	ITGB1	0.213064	0.640333	0.0444867	0.309049	0.0137486	0.0005	2.4426	2.66442	0.002375
VEGFA|ITGB13	Epithelial_Hillock	Pericytes-1	VEGFA	ITGB1	0.119751	0.648586	0.0252537	0.340462	0.00859792	0.0005	1.33883	1.33747	0.00125
EFNB1|EPHB61	Epithelial_Hillock	Pericytes-2	EFNB1	EPHB6	0.116641	0.14755	0.020818	0.0363456	0.000756645	0.01	0.270132	0.266494	0.0314286
EFNA4|EPHA31	Epithelial_Hillock	Fibroblasts	EFNA4	EPHA3	0.155521	0.225748	0.0306062	0.0672927	0.00205958	0.0005	3.46708	3.31269	0.00575
EFNA5|EPHA32	Epithelial_Hillock	Fibroblasts	EFNA5	EPHA3	0.195956	0.225748	0.0405908	0.0672927	0.00273147	0.0005	3.86627	3.19209	0.00575
COL4A5|ITGA12	Epithelial_Hillock	Fibroblasts	COL4A5	ITGA1	0.213064	0.118767	0.0444867	0.0395673	0.00176022	0.0025	7.54502	7.40096	0.00958333
IL8|SDC2	Epithelial_Hillock	Fibroblasts	IL8	SDC2	0.125972	0.492294	0.0315662	0.19223	0.00606798	0.0015	7.08674	6.11264	0.0092
PDGFA|PDGFRB1	Epithelial_Hillock	Fibroblasts	PDGFA	PDGFRB	0.129082	0.297371	0.0257669	0.10988	0.00283127	0.002	2.4816	2.50234	0.0092
VEGFA|ITGAV3	Epithelial_Hillock	Fibroblasts	VEGFA	ITGAV	0.119751	0.102448	0.0252537	0.0251322	0.000634681	0.002	10.0718	10.8911	0.0092
CDH1|ITGA22	Epithelial_Luminal	Epithelial_Basal	CDH1	ITGA2	0.395349	0.203029	0.108279	0.0461587	0.00499799	0.0005	25.2741	22.3588	0.00433333
TGFB3|TGFBR2	Epithelial_Luminal	Epithelial_Basal	TGFB3	TGFBR2	0.116984	0.108377	0.034383	0.0246053	0.000846003	0.0005	14.4486	8.91977	0.00433333
VEGFA|EGFR2	Epithelial_Luminal	Epithelial_Basal	VEGFA	EGFR	0.399577	0.199243	0.194953	0.0465112	0.00906752	0.0005	254.49	141.105	0.00433333
DSC2|DSG2	Epithelial_Luminal	Epithelial_Club	DSC2	DSG2	0.193094	0.198519	0.0415731	0.0427123	0.00177568	0.002	7.40967	7.09664	0.022
TYROBP|CD471	Epithelial_Luminal	Epithelial_Hillock	TYROBP	CD47	0.105708	0.587869	0.0229676	0.177642	0.00408001	0.001	8.55909	11.1306	0.025
THBS1|ITGAV	Epithelial_Luminal	Tumor	THBS1	ITGAV	0.116279	0.353274	0.0450076	0.0374519	0.00168562	0.0025	11.1474	24.931	0.0216667
CXCL2|DPP4	Epithelial_Luminal	Tumor	CXCL2	DPP4	0.10148	0.471302	0.0463439	0.073069	0.0033863	0.0005	4.98242	16.778	0.0065
VEGFA|GPC1	Epithelial_Luminal	Tumor	VEGFA	GPC1	0.399577	0.105093	0.194953	0.0106304	0.00207243	0.0005	141.076	67.2048	0.0065
CDH1|ITGAE	Epithelial_Luminal	Endothelial cells-1	CDH1	ITGAE	0.395349	0.127102	0.108279	0.0346634	0.0037533	0.0025	2.95584	3.33103	0.00636364
COL9A2|ITGA1	Epithelial_Luminal	Endothelial cells-1	COL9A2	ITGA1	0.104299	0.175816	0.0221466	0.0595406	0.00131863	0.0005	3.01296	2.81325	0.0014
TGFB3|ENG	Epithelial_Luminal	Endothelial cells-1	TGFB3	ENG	0.116984	0.658259	0.034383	0.338555	0.0116405	0.0005	1.43919	1.44157	0.0014
VEGFA|FLT13	Epithelial_Luminal	Endothelial cells-1	VEGFA	FLT1	0.399577	0.454748	0.194953	0.181885	0.0354592	0.0005	27.1018	26.5483	0.0014
VEGFA|KDR	Epithelial_Luminal	Endothelial cells-1	VEGFA	KDR	0.399577	0.284619	0.194953	0.102491	0.019981	0.0005	4.48568	3.79623	0.0014
VEGFA|NRP11	Epithelial_Luminal	Endothelial cells-1	VEGFA	NRP1	0.399577	0.416419	0.194953	0.156276	0.0304665	0.0005	6.64055	5.41006	0.0014
VEGFA|NRP2	Epithelial_Luminal	Endothelial cells-1	VEGFA	NRP2	0.399577	0.133531	0.194953	0.0414977	0.00809011	0.0005	2.35882	3.2589	0.0014
PLA2G2A|ITGA5	Epithelial_Luminal	Endothelial cells-2	PLA2G2A	ITGA5	0.315715	0.24948	0.232329	0.0865353	0.0201047	0.003	12.4224	10.1925	0.01725
TGFB3|ENG1	Epithelial_Luminal	Endothelial cells-2	TGFB3	ENG	0.116984	0.575884	0.034383	0.275676	0.00947856	0.0005	1.30916	1.30807	0.00383333
VEGFA|ITGB14	Epithelial_Luminal	Pericytes-1	VEGFA	ITGB1	0.399577	0.648586	0.194953	0.340462	0.0663742	0.0005	4.18492	4.03422	0.00107143
PLA2G2A|ITGB14	Epithelial_Luminal	Fibroblasts	PLA2G2A	ITGB1	0.315715	0.574796	0.232329	0.228577	0.053105	0.0005	58.0808	69.9176	0.0015625
CDH1|ITGB14	Epithelial_Luminal	Fibroblasts	CDH1	ITGB1	0.395349	0.574796	0.108279	0.228577	0.0247499	0.0005	12.9259	12.9246	0.0015625
EFNA1|EPHA32	Epithelial_Luminal	Fibroblasts	EFNA1	EPHA3	0.448203	0.225748	0.153566	0.0672927	0.0103339	0.0005	18.3858	18.209	0.0015625
IL8|SDC21	Epithelial_Luminal	Fibroblasts	IL8	SDC2	0.115574	0.492294	0.0273841	0.19223	0.00526407	0.0005	1.50408	2.15712	0.0015625
PDGFA|PDGFRA2	Epithelial_Luminal	Fibroblasts	PDGFA	PDGFRA	0.121212	0.345422	0.025005	0.103663	0.0025921	0.0005	4.12477	4.06572	0.0015625
PDGFA|PDGFRB2	Epithelial_Luminal	Fibroblasts	PDGFA	PDGFRB	0.121212	0.297371	0.025005	0.10988	0.00274756	0.0005	5.47764	5.48284	0.0015625
TGFB3|TGFBR21	Epithelial_Luminal	Fibroblasts	TGFB3	TGFBR2	0.116984	0.103354	0.034383	0.0295167	0.00101487	0.0015	5.59368	5.03823	0.00375
VEGFA|EGFR3	Epithelial_Luminal	Fibroblasts	VEGFA	EGFR	0.399577	0.107888	0.194953	0.0279423	0.00544745	0.001	44.6968	29.4271	0.00277778
VEGFA|ITGAV4	Epithelial_Luminal	Fibroblasts	VEGFA	ITGAV	0.399577	0.102448	0.194953	0.0251322	0.00489961	0.0005	52.5504	31.2321	0.0015625
VEGFA|ITGB15	Epithelial_Luminal	Fibroblasts	VEGFA	ITGB1	0.399577	0.574796	0.194953	0.228577	0.0445618	0.0005	54.8608	47.0258	0.0015625
COL18A1|ITGA21	Tumor	Epithelial_Basal	COL18A1	ITGA2	0.110752	0.203029	0.0089295	0.0461587	0.000412174	0.0005	2.09073	7.34863	0.00833333
FGF13|EGFR	Tumor	Epithelial_Basal	FGF13	EGFR	0.265158	0.199243	0.028138	0.0465112	0.00130873	0.0005	69.4894	49.5183	0.00833333
HBEGF|ERBB2	Tumor	Epithelial_Basal	HBEGF	ERBB2	0.29426	0.134879	0.046653	0.0315922	0.00147387	0.0005	10.4385	10.0956	0.00833333
HBEGF|CD92	Tumor	Epithelial_Club	HBEGF	CD9	0.29426	0.841481	0.046653	0.586122	0.0273444	0.0005	21.5251	18.3744	0.0195
IGF1|ITGB4	Tumor	Epithelial_Hillock	IGF1	ITGB4	0.284559	0.186625	0.0582514	0.0403438	0.00235008	0.0005	4.51996	6.90849	0.0225
IGF1|ITGA6	Tumor	Epithelial_Hillock	IGF1	ITGA6	0.284559	0.387247	0.0582514	0.0893386	0.0052041	0.005	0.0203974	14.7978	0.045
EFNA1|EPHA21	Tumor	Epithelial_Hillock	EFNA1	EPHA2	0.667745	0.195956	0.124423	0.0377605	0.00469829	0.0015	4.38161	4.14239	0.03375
CCL5|SDC11	Tumor	Epithelial_Hillock	CCL5	SDC1	0.476152	0.497667	0.0607622	0.134064	0.00814605	0.0035	3.66122	5.1634	0.045
TYROBP|CD472	Tumor	Epithelial_Luminal	TYROBP	CD47	0.374293	0.477097	0.0433449	0.148029	0.00641629	0.003	5.89392	18.4444	0.0285
COL6A2|ITGB1	Tumor	Epithelial_Luminal	COL6A2	ITGB1	0.165724	0.338266	0.0132396	0.084501	0.00111876	0.0005	4.30522	13.2275	0.0095
VEGFB|KDR	Tumor	Endothelial cells-1	VEGFB	KDR	0.10671	0.284619	0.00955219	0.102491	0.000979016	0.014	3.45051	3.13687	0.0383158
SEMA3C|NRP22	Tumor	Endothelial cells-1	SEMA3C	NRP2	0.362167	0.133531	0.0631317	0.0414977	0.00261982	0.0025	5.23653	4.53992	0.00866667
APP|CD743	Tumor	Endothelial cells-1	APP	CD74	0.652385	0.984174	0.148655	1.4888	0.221317	0.0005	73.4346	81.6397	0.002
PLA2G2A|ITGB15	Tumor	Endothelial cells-1	PLA2G2A	ITGB1	0.556184	0.570227	0.555233	0.242824	0.134824	0.0005	23.6559	27.9096	0.002
COL12A1|ITGA10	Tumor	Endothelial cells-1	COL12A1	ITGA10	0.226354	0.114243	0.0296858	0.034898	0.00103598	0.003	1.08865	1.08249	0.00975
PLA2G2A|ITGA51	Tumor	Endothelial cells-1	PLA2G2A	ITGA5	0.556184	0.271761	0.555233	0.0930634	0.0516719	0.0005	50.753	48.7421	0.002
COL6A2|ITGA10	Tumor	Endothelial cells-1	COL6A2	ITGA10	0.165724	0.114243	0.0132396	0.034898	0.000462036	0.0045	1.43876	1.26711	0.013
COL4A5|ITGA13	Tumor	Endothelial cells-1	COL4A5	ITGA1	0.158448	0.175816	0.0130453	0.0595406	0.000776724	0.0005	13.7965	11.9997	0.002
LAMC1|ITGA6	Tumor	Endothelial cells-1	LAMC1	ITGA6	0.222312	0.485163	0.0213652	0.192952	0.00412245	0.004	5.52098	6.58751	0.0122353
CCL2|DARC1	Tumor	Endothelial cells-1	CCL2	DARC	0.112369	0.686449	0.0111237	0.724988	0.00806452	0.0005	2.64994	2.75746	0.002
CCL5|DARC1	Tumor	Endothelial cells-1	CCL5	DARC	0.476152	0.686449	0.0607622	0.724988	0.0440519	0.0005	3.17606	3.26229	0.002
IGF1|INSR	Tumor	Endothelial cells-1	IGF1	INSR	0.284559	0.513353	0.0582514	0.292904	0.0170621	0.0005	9.64994	16.8728	0.002
IL8|DARC	Tumor	Endothelial cells-1	IL8	DARC	0.455942	0.686449	0.0795547	0.724988	0.0576762	0.0005	2.61845	2.68242	0.002
VEGFA|FLT14	Tumor	Endothelial cells-1	VEGFA	FLT1	0.318513	0.454748	0.0495658	0.181885	0.00901529	0.0005	56.4864	57.9774	0.002
VEGFA|NRP12	Tumor	Endothelial cells-1	VEGFA	NRP1	0.318513	0.416419	0.0495658	0.156276	0.00774594	0.0005	12.9084	25.2203	0.002
VEGFA|NRP21	Tumor	Endothelial cells-1	VEGFA	NRP2	0.318513	0.133531	0.0495658	0.0414977	0.00205686	0.0005	5.72672	6.1933	0.002
VEGFB|FLT1	Tumor	Endothelial cells-1	VEGFB	FLT1	0.10671	0.454748	0.00955219	0.181885	0.0017374	0.0005	12.8642	12.9793	0.002
VEGFB|NRP1	Tumor	Endothelial cells-1	VEGFB	NRP1	0.10671	0.416419	0.00955219	0.156276	0.00149278	0.0005	8.02131	12.5483	0.002
TNFSF10|TNFRSF10D	Tumor	Endothelial cells-2	TNFSF10	TNFRSF10D	0.724333	0.164241	0.163086	0.0454353	0.00740987	0.0025	3.66655	3.24949	0.009375
PLA2G2A|ITGB16	Tumor	Endothelial cells-2	PLA2G2A	ITGB1	0.556184	0.640333	0.555233	0.309049	0.171594	0.0005	20.038	33.7178	0.00321429
PLA2G2A|ITGA52	Tumor	Endothelial cells-2	PLA2G2A	ITGA5	0.556184	0.24948	0.555233	0.0865353	0.0480473	0.0005	21.757	24.0433	0.00321429
COL4A5|ITGB12	Tumor	Endothelial cells-2	COL4A5	ITGB1	0.158448	0.640333	0.0130453	0.309049	0.00403163	0.0005	6.39745	9.01472	0.00321429
FGF13|FGFR1	Tumor	Endothelial cells-2	FGF13	FGFR1	0.265158	0.110187	0.028138	0.0294612	0.000828978	0.013	17.6126	8.03347	0.045
VEGFA|FLT15	Tumor	Endothelial cells-2	VEGFA	FLT1	0.318513	0.388773	0.0495658	0.149066	0.00738855	0.0005	21.325	23.3084	0.00321429
VEGFA|ITGAV5	Tumor	Endothelial cells-2	VEGFA	ITGAV	0.318513	0.116424	0.0495658	0.0320676	0.00158946	0.0025	7.51314	14.1407	0.009375
VEGFA|ITGB16	Tumor	Endothelial cells-2	VEGFA	ITGB1	0.318513	0.640333	0.0495658	0.309049	0.0153183	0.0005	0.684231	11.6797	0.00321429
VEGFA|NRP13	Tumor	Endothelial cells-2	VEGFA	NRP1	0.318513	0.237006	0.0495658	0.0810825	0.00401892	0.002	0.45747	18.4483	0.009
VEGFB|FLT11	Tumor	Endothelial cells-2	VEGFB	FLT1	0.10671	0.388773	0.00955219	0.149066	0.0014239	0.0005	7.74829	9.1962	0.00321429
COL9A2|ITGB1	Tumor	Pericytes-1	COL9A2	ITGB1	0.561035	0.648586	0.210618	0.340462	0.0717073	0.0015	0.845329	1.16305	0.00621429
HBEGF|CD44	Tumor	Pericytes-1	HBEGF	CD44	0.29426	0.343335	0.046653	0.157387	0.00734257	0.0005	5.51708	5.7918	0.00241667
PDGFA|PDGFRB3	Tumor	Pericytes-1	PDGFA	PDGFRB	0.341956	0.559146	0.0387798	0.300372	0.0116483	0.0005	3.45442	3.46446	0.00241667
VEGFA|ITGB17	Tumor	Pericytes-1	VEGFA	ITGB1	0.318513	0.648586	0.0495658	0.340462	0.0168753	0.0005	5.18765	6.1466	0.00241667
COL18A1|ITGB1	Tumor	Pericytes-2	COL18A1	ITGB1	0.110752	0.731412	0.0089295	0.299757	0.00267668	0.001	5.15803	5.11963	0.00614286
COL12A1|ITGA1	Tumor	Pericytes-2	COL12A1	ITGA1	0.226354	0.208069	0.0296858	0.0504958	0.00149901	0.0005	5.90851	5.90614	0.00358333
PLA2G2A|ITGB17	Tumor	Pericytes-2	PLA2G2A	ITGB1	0.556184	0.731412	0.555233	0.299757	0.166435	0.0005	63.2972	63.5303	0.00358333
COL9A2|ITGB11	Tumor	Pericytes-2	COL9A2	ITGB1	0.561035	0.731412	0.210618	0.299757	0.0631342	0.0035	6.29875	5.75106	0.0188125
THBS1|ITGB11	Tumor	Pericytes-2	THBS1	ITGB1	0.228779	0.731412	0.0319455	0.299757	0.00957589	0.0065	5.585	6.3773	0.0310556
COL4A5|ITGB13	Tumor	Pericytes-2	COL4A5	ITGB1	0.158448	0.731412	0.0130453	0.299757	0.00391041	0.009	6.59259	5.69534	0.0351818
COL4A5|ITGA14	Tumor	Pericytes-2	COL4A5	ITGA1	0.158448	0.208069	0.0130453	0.0504958	0.000658732	0.0005	15.3046	15.7445	0.00358333
COL9A2|ITGA11	Tumor	Pericytes-2	COL9A2	ITGA1	0.561035	0.208069	0.210618	0.0504958	0.0106353	0.0005	6.54147	7.63012	0.00358333
VEGFA|ITGAV6	Tumor	Pericytes-2	VEGFA	ITGAV	0.318513	0.152161	0.0495658	0.0346495	0.00171743	0.0085	5.12453	11.5288	0.0351818
VEGFA|ITGB18	Tumor	Pericytes-2	VEGFA	ITGB1	0.318513	0.731412	0.0495658	0.299757	0.0148577	0.0005	14.4385	17.6238	0.00358333
VEGFA|NRP14	Tumor	Pericytes-2	VEGFA	NRP1	0.318513	0.149856	0.0495658	0.0359506	0.00178192	0.0005	7.46139	10.8761	0.00358333
EFNA4|EPHA32	Tumor	Fibroblasts	EFNA4	EPHA3	0.291835	0.225748	0.0278924	0.0672927	0.00187696	0.013	6.27643	5.45457	0.034125
APP|CD744	Tumor	Fibroblasts	APP	CD74	0.652385	0.56573	0.148655	0.299288	0.0444905	0.0005	209.241	125.253	0.0014
PLA2G2A|ITGB18	Tumor	Fibroblasts	PLA2G2A	ITGB1	0.556184	0.574796	0.555233	0.228577	0.126913	0.0005	456.319	412.725	0.0014
SPP1|ITGB1	Tumor	Fibroblasts	SPP1	ITGB1	0.171382	0.574796	0.012836	0.228577	0.00293402	0.0175	2.968	3.84563	0.0432353
COL4A5|ITGB14	Tumor	Fibroblasts	COL4A5	ITGB1	0.158448	0.574796	0.0130453	0.228577	0.00298184	0.0005	33.1109	27.4401	0.0014
CDH1|ITGB15	Tumor	Fibroblasts	CDH1	ITGB1	0.499596	0.574796	0.071817	0.228577	0.0164157	0.0005	83.621	74.0441	0.0014
COL4A5|ITGA15	Tumor	Fibroblasts	COL4A5	ITGA1	0.158448	0.118767	0.0130453	0.0395673	0.000516167	0.0005	47.8658	40.5728	0.0014
COL9A2|ITGA12	Tumor	Fibroblasts	COL9A2	ITGA1	0.561035	0.118767	0.210618	0.0395673	0.00833358	0.0005	24.5869	22.6777	0.0014
EFNA1|EPHA33	Tumor	Fibroblasts	EFNA1	EPHA3	0.667745	0.225748	0.124423	0.0672927	0.00837279	0.0005	66.3577	61.2933	0.0014
FGF13|EGFR1	Tumor	Fibroblasts	FGF13	EGFR	0.265158	0.107888	0.028138	0.0279423	0.00078624	0.0005	146.949	101.884	0.0014
FGF13|FGFR11	Tumor	Fibroblasts	FGF13	FGFR1	0.265158	0.282865	0.028138	0.0800621	0.00225278	0.0005	211.307	177.165	0.0014
PDGFA|PDGFRA3	Tumor	Fibroblasts	PDGFA	PDGFRA	0.341956	0.345422	0.0387798	0.103663	0.00402004	0.0005	8.84729	7.50467	0.0014
PDGFA|PDGFRB4	Tumor	Fibroblasts	PDGFA	PDGFRB	0.341956	0.297371	0.0387798	0.10988	0.00426114	0.0005	22.2555	18.9499	0.0014
VEGFA|EGFR4	Tumor	Fibroblasts	VEGFA	EGFR	0.318513	0.107888	0.0495658	0.0279423	0.00138498	0.0005	148.445	146.507	0.0014
VEGFA|ITGAV7	Tumor	Fibroblasts	VEGFA	ITGAV	0.318513	0.102448	0.0495658	0.0251322	0.0012457	0.0005	95.1003	100	0.0014
VEGFA|ITGB19	Tumor	Fibroblasts	VEGFA	ITGB1	0.318513	0.574796	0.0495658	0.228577	0.0113296	0.0005	123.799	118.62	0.0014
VEGFA|NRP15	Tumor	Fibroblasts	VEGFA	NRP1	0.318513	0.1233	0.0495658	0.0353158	0.00175046	0.0005	36.6717	50.7401	0.0014
DLL4|NOTCH4	Endothelial cells-1	Epithelial_Basal	DLL4	NOTCH4	0.205737	0.10885	0.0660271	0.0240191	0.00158591	0.0005	0.707604	0.651742	0.0195
DLL1|NOTCH1	Endothelial cells-1	Epithelial_Basal	DLL1	NOTCH1	0.163947	0.100805	0.0530763	0.022527	0.00119565	0.0025	1.78287	1.88913	0.04875
COL15A1|ITGB1	Endothelial cells-1	Epithelial_Club	COL15A1	ITGB1	0.376607	0.357037	0.146107	0.0956147	0.01397	0.0005	4.61327	4.37717	0.00483333
IL8|SDC12	Endothelial cells-1	Epithelial_Club	IL8	SDC1	0.103858	0.179259	0.0348086	0.0420178	0.00146258	0.0005	0.914232	1.02151	0.00483333
TGFB1|ITGB6	Endothelial cells-1	Epithelial_Club	TGFB1	ITGB6	0.128091	0.105185	0.0371441	0.0249812	0.000927903	0.0005	3.16212	3.20929	0.00483333
INHBB|ACVR1B	Endothelial cells-1	Epithelial_Hillock	INHBB	ACVR1B	0.225272	0.118196	0.0758983	0.0210856	0.00160036	0.004	0.623922	0.576698	0.0304
EFNB1|EPHB62	Endothelial cells-1	Epithelial_Hillock	EFNB1	EPHB6	0.11548	0.141524	0.0342753	0.0295228	0.0010119	0.0005	1.85395	1.82215	0.00475
TGFB1|ITGB8	Endothelial cells-1	Epithelial_Hillock	TGFB1	ITGB8	0.128091	0.178849	0.0371441	0.0362089	0.00134494	0.0005	1.0509	1.19262	0.00475
DLL4|NOTCH2	Endothelial cells-1	Epithelial_Luminal	DLL4	NOTCH2	0.205737	0.171952	0.0660271	0.0403144	0.00266184	0.0005	0.597769	0.493752	0.00625
ICAM2|ITGB2	Endothelial cells-1	Tumor	ICAM2	ITGB2	0.296241	0.124495	0.100705	0.0088755	0.000893804	0.0005	1.11147	1.36372	0.0195
HBEGF|CD441	Endothelial cells-1	Tumor	HBEGF	CD44	0.308358	0.625707	0.133374	0.104901	0.0139912	0.001	17.208	12.7308	0.0195
IGFBP4|LRP6	Endothelial cells-1	Tumor	IGFBP4	LRP6	0.752473	0.122878	0.438089	0.0107306	0.00470095	0.0015	37.1213	17.6553	0.0195
DLL4|NOTCH41	Endothelial cells-1	Endothelial cells-2	DLL4	NOTCH4	0.205737	0.513514	0.0660271	0.213455	0.0140938	0.0005	1.38693	1.38618	0.003
APP|CD745	Endothelial cells-1	Endothelial cells-2	APP	CD74	0.741345	0.912682	0.398241	0.994063	0.395877	0.016	14.8211	22.9109	0.048
COL4A2|ITGA1	Endothelial cells-1	Endothelial cells-2	COL4A2	ITGA1	0.307122	0.168399	0.111587	0.0515214	0.0057491	0.0005	6.82667	6.25106	0.003
COL4A1|ITGA1	Endothelial cells-1	Endothelial cells-2	COL4A1	ITGA1	0.357072	0.168399	0.14272	0.0515214	0.00735315	0.0035	1.34402	4.32666	0.014
JAM2|ITGB1	Endothelial cells-1	Endothelial cells-2	JAM2	ITGB1	0.502473	0.640333	0.194552	0.309049	0.0601262	0.0005	4.06837	3.91567	0.003
LAMC1|ITGB1	Endothelial cells-1	Endothelial cells-2	LAMC1	ITGB1	0.146884	0.640333	0.0418635	0.309049	0.0129379	0.0025	5.39784	4.68434	0.01125
LAMC1|ITGA61	Endothelial cells-1	Endothelial cells-2	LAMC1	ITGA6	0.146884	0.345114	0.0418635	0.1221	0.00511153	0.012	4.97111	4.95485	0.0432
LAMC1|ITGA7	Endothelial cells-1	Pericytes-1	LAMC1	ITGA7	0.146884	0.248125	0.0418635	0.0850709	0.00356136	0.0005	1.67035	1.77865	0.0023
CTGF|LRP1	Endothelial cells-1	Pericytes-1	CTGF	LRP1	0.148121	0.143681	0.0595839	0.0531852	0.00316898	0.0005	3.32967	3.16385	0.0023
COL4A2|ITGA11	Endothelial cells-1	Fibroblasts	COL4A2	ITGA1	0.307122	0.118767	0.111587	0.0395673	0.00441519	0.0005	22.2848	19.1268	0.00825
COL18A1|ITGA11	Endothelial cells-1	Fibroblasts	COL18A1	ITGA1	0.135509	0.118767	0.0405025	0.0395673	0.00160258	0.003	8.56911	8.73281	0.033
CTGF|LRP11	Endothelial cells-1	Fibroblasts	CTGF	LRP1	0.148121	0.448776	0.0595839	0.146361	0.00872076	0.0005	20.3211	17.7886	0.00825
DLL4|NOTCH42	Endothelial cells-2	Epithelial_Basal	DLL4	NOTCH4	0.35343	0.10885	0.126456	0.0240191	0.00303735	0.0005	2.35355	2.45518	0.007625
FN1|ITGA2	Endothelial cells-2	Epithelial_Basal	FN1	ITGA2	0.471933	0.203029	0.269154	0.0461587	0.0124238	0.0035	6.54306	5.36487	0.0355833
COL4A1|ITGA2	Endothelial cells-2	Epithelial_Basal	COL4A1	ITGA2	0.241164	0.203029	0.0866385	0.0461587	0.00399912	0.0005	5.21414	4.37426	0.007625
TGFB1|TGFBR2	Endothelial cells-2	Epithelial_Basal	TGFB1	TGFBR2	0.162162	0.108377	0.0473809	0.0246053	0.00116582	0.0005	2.86426	3.61559	0.007625
COL4A1|ITGB1	Endothelial cells-2	Epithelial_Club	COL4A1	ITGB1	0.241164	0.357037	0.0866385	0.0956147	0.00828391	0.0005	4.49895	4.06555	0.00261111
THBS1|ITGA31	Endothelial cells-2	Epithelial_Club	THBS1	ITGA3	0.116424	0.111111	0.0320317	0.0254955	0.000816665	0.0005	5.46161	5.38561	0.00261111
FN1|ITGA3	Endothelial cells-2	Epithelial_Club	FN1	ITGA3	0.471933	0.111111	0.269154	0.0254955	0.00686221	0.007	5.33924	4.09029	0.0329
FGF2|SDC4	Endothelial cells-2	Epithelial_Club	FGF2	SDC4	0.139293	0.434074	0.0344019	0.15265	0.00525146	0.0005	1.99455	1.90419	0.00261111
HBEGF|CD821	Endothelial cells-2	Epithelial_Club	HBEGF	CD82	0.434511	0.418519	0.200297	0.129962	0.0260311	0.0005	1.53914	1.50051	0.00261111
TGFB1|ITGB61	Endothelial cells-2	Epithelial_Club	TGFB1	ITGB6	0.162162	0.105185	0.0473809	0.0249812	0.00118363	0.0005	2.3652	2.38454	0.00261111
TGFB1|ITGB81	Endothelial cells-2	Epithelial_Club	TGFB1	ITGB8	0.162162	0.158519	0.0473809	0.0386863	0.00183299	0.0005	0.951469	1.17994	0.00261111
COL4A1|ITGA21	Endothelial cells-2	Epithelial_Hillock	COL4A1	ITGA2	0.241164	0.264386	0.0866385	0.058092	0.005033	0.0005	7.591	7.33311	0.0026
COL18A1|ITGA22	Endothelial cells-2	Epithelial_Hillock	COL18A1	ITGA2	0.2079	0.264386	0.0661841	0.058092	0.00384477	0.001	1.55206	1.4773	0.00371429
COL4A2|ITGA2	Endothelial cells-2	Epithelial_Hillock	COL4A2	ITGA2	0.168399	0.264386	0.053399	0.058092	0.00310206	0.0005	4.47378	4.39977	0.0026
FBN1|ITGB1	Endothelial cells-2	Tumor	FBN1	ITGB1	0.120582	0.667745	0.0319435	0.117181	0.00374318	0.001	3.13373	3.62627	0.00814286
CTGF|LRP6	Endothelial cells-2	Tumor	CTGF	LRP6	0.218295	0.122878	0.0925337	0.0107306	0.000992941	0.0005	12.1549	28.6445	0.0057
FGF2|CD44	Endothelial cells-2	Tumor	FGF2	CD44	0.139293	0.625707	0.0344019	0.104901	0.0036088	0.0005	8.31575	6.37056	0.0057
FGF2|SDC2	Endothelial cells-2	Tumor	FGF2	SDC2	0.139293	0.282134	0.0344019	0.0404423	0.00139129	0.0005	4.50423	3.84583	0.0057
IGFBP4|LRP61	Endothelial cells-2	Tumor	IGFBP4	LRP6	0.382536	0.122878	0.163375	0.0107306	0.0017531	0.0005	9.24526	13.4402	0.0057
JAG2|NOTCH4	Endothelial cells-2	Endothelial cells-1	JAG2	NOTCH4	0.245322	0.306874	0.0776813	0.110865	0.00861215	0.0005	1.21625	1.23409	0.0025
COL18A1|ITGA10	Endothelial cells-2	Endothelial cells-1	COL18A1	ITGA10	0.2079	0.114243	0.0661841	0.034898	0.00230969	0.0005	1.17666	1.19292	0.0025
FN1|ITGB1	Endothelial cells-2	Endothelial cells-1	FN1	ITGB1	0.471933	0.570227	0.269154	0.242824	0.0653571	0.0005	3.7148	3.56992	0.0025
FN1|ITGA5	Endothelial cells-2	Endothelial cells-1	FN1	ITGA5	0.471933	0.271761	0.269154	0.0930634	0.0250484	0.0125	5.53064	4.7935	0.0404412
COL6A2|ITGA101	Endothelial cells-2	Endothelial cells-1	COL6A2	ITGA10	0.110187	0.114243	0.0317588	0.034898	0.00110832	0.0005	1.17666	1.18919	0.0025
ANGPT2|TEK	Endothelial cells-2	Endothelial cells-1	ANGPT2	TEK	0.133056	0.172601	0.052501	0.0505959	0.00265634	0.0005	0.570576	0.581417	0.0025
CCL5|DARC2	Endothelial cells-2	Endothelial cells-1	CCL5	DARC	0.193347	0.686449	0.0784911	0.724988	0.0569051	0.0005	5.29181	5.17655	0.0025
CTGF|ITGA5	Endothelial cells-2	Endothelial cells-1	CTGF	ITGA5	0.218295	0.271761	0.0925337	0.0930634	0.00861151	0.0005	9.39522	9.28687	0.0025
TGFB1|ACVRL1	Endothelial cells-2	Endothelial cells-1	TGFB1	ACVRL1	0.162162	0.158259	0.0473809	0.0449454	0.00212955	0.0005	0.359428	0.503793	0.0025
TGFB1|ENG	Endothelial cells-2	Endothelial cells-1	TGFB1	ENG	0.162162	0.658259	0.0473809	0.338555	0.0160411	0.0005	2.21986	2.23192	0.0025
VEGFC|KDR	Endothelial cells-2	Endothelial cells-1	VEGFC	KDR	0.276507	0.284619	0.0861957	0.102491	0.00883431	0.0005	1.19912	1.19847	0.0025
COL4A2|ITGA12	Endothelial cells-2	Pericytes-1	COL4A2	ITGA1	0.168399	0.242931	0.053399	0.0937202	0.00500457	0.004	1.16348	1.19875	0.011
FBN1|ITGB11	Endothelial cells-2	Pericytes-1	FBN1	ITGB1	0.120582	0.648586	0.0319435	0.340462	0.0108755	0.0005	0.860359	0.882172	0.0020625
COL4A1|ITGA11	Endothelial cells-2	Pericytes-1	COL4A1	ITGA1	0.241164	0.242931	0.0866385	0.0937202	0.00811977	0.0005	3.91601	3.66064	0.0020625
LAMC1|ITGA71	Endothelial cells-2	Pericytes-1	LAMC1	ITGA7	0.128898	0.248125	0.0325973	0.0850709	0.00277308	0.0005	1.85303	1.95589	0.0020625
COL18A1|ITGA12	Endothelial cells-2	Pericytes-1	COL18A1	ITGA1	0.2079	0.242931	0.0661841	0.0937202	0.00620279	0.004	1.97267	1.65872	0.011
DLL4|NOTCH3	Endothelial cells-2	Pericytes-1	DLL4	NOTCH3	0.35343	0.519331	0.126456	0.234576	0.0296635	0.0005	0.416297	0.416039	0.0020625
FN1|ITGA8	Endothelial cells-2	Pericytes-2	FN1	ITGA8	0.471933	0.349856	0.269154	0.0991084	0.0266754	0.004	2.20415	2.36637	0.0265
MMP2|ITGAV	Endothelial cells-2	Fibroblasts	MMP2	ITGAV	0.180873	0.102448	0.0611393	0.0251322	0.00153657	0.0015	9.3465	7.80589	0.0265
COL4A1|ITGA12	Endothelial cells-2	Fibroblasts	COL4A1	ITGA1	0.241164	0.118767	0.0866385	0.0395673	0.00342806	0.0005	8.73239	8.79291	0.01325
PDGFD|PDGFRA	Endothelial cells-2	Fibroblasts	PDGFD	PDGFRA	0.199584	0.345422	0.0630263	0.103663	0.00653351	0.0005	1.91108	2.22289	0.01325
COL3A1|ITGA2	Pericytes-1	Epithelial_Basal	COL3A1	ITGA2	0.440854	0.203029	0.250302	0.0461587	0.0115536	0.011	2.10068	1.92358	0.0469333
COL6A2|ITGB11	Pericytes-1	Epithelial_Basal	COL6A2	ITGB1	0.627813	0.407478	0.338729	0.123461	0.0418198	0.0005	3.47508	3.8981	0.00228571
TGFB1|ITGAV	Pericytes-1	Epithelial_Basal	TGFB1	ITGAV	0.132141	0.119262	0.0455469	0.0273741	0.0012468	0.0005	0.550415	0.623225	0.00228571
COL18A1|ITGB11	Pericytes-1	Epithelial_Club	COL18A1	ITGB1	0.454126	0.357037	0.210913	0.0956147	0.0201663	0.001	2.14217	2.07926	0.00209524
COL1A1|ITGB1	Pericytes-1	Epithelial_Club	COL1A1	ITGB1	0.4397	0.357037	0.213256	0.0956147	0.0203904	0.0005	1.66168	1.70815	0.00129412
COL6A3|ITGB1	Pericytes-1	Epithelial_Club	COL6A3	ITGB1	0.26255	0.357037	0.116268	0.0956147	0.011117	0.0045	1.66168	1.5211	0.00792
CCL5|SDC12	Pericytes-1	Epithelial_Hillock	CCL5	SDC1	0.136757	0.497667	0.0542593	0.134064	0.00727424	0.0005	1.69357	1.42896	0.00103846
APP|CD746	Pericytes-1	Endothelial cells-1	APP	CD74	0.364108	0.984174	0.144042	1.4888	0.214451	0.018	6.44773	4.76915	0.0385714
COL1A2|ITGA10	Pericytes-1	Endothelial cells-1	COL1A2	ITGA10	0.502597	0.114243	0.268889	0.034898	0.0093837	0.0005	0.228148	0.309989	0.00133929
COL6A1|ITGA10	Pericytes-1	Endothelial cells-1	COL6A1	ITGA10	0.435084	0.114243	0.18457	0.034898	0.00644113	0.0005	1.04818	1.18374	0.00133929
COL3A1|ITGA10	Pericytes-1	Endothelial cells-1	COL3A1	ITGA10	0.440854	0.114243	0.250302	0.034898	0.00873503	0.0005	1.04818	1.07508	0.00133929
COL1A1|ITGA10	Pericytes-1	Endothelial cells-1	COL1A1	ITGA10	0.4397	0.114243	0.213256	0.034898	0.00744221	0.0005	1.04818	1.11117	0.00133929
COL4A2|ITGA10	Pericytes-1	Endothelial cells-1	COL4A2	ITGA10	0.392383	0.114243	0.169219	0.034898	0.0059054	0.0005	1.04818	1.04599	0.00133929
PGF|FLT1	Pericytes-1	Endothelial cells-1	PGF	FLT1	0.378534	0.454748	0.176366	0.181885	0.0320785	0.0005	0.890993	0.909558	0.00133929
APP|CD747	Pericytes-1	Endothelial cells-2	APP	CD74	0.364108	0.912682	0.144042	0.994063	0.143187	0.005	4.38425	3.60005	0.0160526
FN1|ITGB11	Pericytes-1	Endothelial cells-2	FN1	ITGB1	0.160992	0.640333	0.0609069	0.309049	0.0188232	0.0145	0.698584	0.663367	0.042119
COL18A1|ITGB12	Pericytes-1	Pericytes-2	COL18A1	ITGB1	0.454126	0.731412	0.210913	0.299757	0.0632225	0.001	1.41088	1.41304	0.00315
COL1A2|ITGA1	Pericytes-1	Pericytes-2	COL1A2	ITGA1	0.502597	0.208069	0.268889	0.0504958	0.0135778	0.0055	5.18803	6.34558	0.0165
TGFB1|CAV1	Pericytes-1	Pericytes-2	TGFB1	CAV1	0.132141	0.92219	0.0455469	0.622723	0.0283631	0.0005	4.9594	4.95326	0.00165789
COL4A5|ITGA16	Pericytes-1	Fibroblasts	COL4A5	ITGA1	0.106751	0.118767	0.0316505	0.0395673	0.00125232	0.005	1.02379	2.22735	0.039375
COL4A5|ITGB15	Pericytes-2	Epithelial_Basal	COL4A5	ITGB1	0.164841	0.407478	0.0382451	0.123461	0.00472177	0.0005	1.82147	7.51392	0.004
TGFB1|CXCR4	Pericytes-2	Epithelial_Basal	TGFB1	CXCR4	0.111239	0.465215	0.0253794	0.199453	0.005062	0.0005	4.88699	4.89681	0.004
APP|CD748	Pericytes-2	Epithelial_Club	APP	CD74	0.608646	0.692593	0.214305	0.50513	0.108252	0.0035	14.6993	11.9719	0.0149545
TNFSF12|TNFRSF12A	Pericytes-2	Epithelial_Club	TNFSF12	TNFRSF12A	0.153314	0.320741	0.0358121	0.118876	0.0042572	0.0015	1.09146	1.1514	0.00705
CXCL12|SDC4	Pericytes-2	Epithelial_Club	CXCL12	SDC4	0.235159	0.434074	0.0643835	0.15265	0.00982815	0.0005	1.56487	1.78638	0.0029375
HBEGF|CD442	Pericytes-2	Epithelial_Club	HBEGF	CD44	0.111816	0.335556	0.0243744	0.0982306	0.00239431	0.0005	1.30697	1.02828	0.0029375
TGFB1|ITGB82	Pericytes-2	Epithelial_Club	TGFB1	ITGB8	0.111239	0.158519	0.0253794	0.0386863	0.000981836	0.0005	0.886182	0.850333	0.0029375
COL16A1|ITGB1	Pericytes-2	Epithelial_Hillock	COL16A1	ITGB1	0.117579	0.374806	0.0254505	0.0856455	0.00217972	0.002	1.95215	2.29446	0.00589474
COL1A2|ITGB1	Pericytes-2	Epithelial_Hillock	COL1A2	ITGB1	0.212104	0.374806	0.0571577	0.0856455	0.0048953	0.0015	2.23113	2.81005	0.00466667
FN1|ITGB12	Pericytes-2	Epithelial_Hillock	FN1	ITGB1	0.223631	0.374806	0.0622423	0.0856455	0.00533077	0.0005	2.96705	3.21554	0.002
THBS1|ITGA32	Pericytes-2	Epithelial_Hillock	THBS1	ITGA3	0.354467	0.133748	0.138148	0.0283559	0.00391731	0.001	1.63733	1.53848	0.00329412
COL1A2|ITGB11	Pericytes-2	Epithelial_Luminal	COL1A2	ITGB1	0.212104	0.338266	0.0571577	0.084501	0.00482988	0.0005	5.10525	7.04805	0.0041
COL3A1|ITGB1	Pericytes-2	Epithelial_Luminal	COL3A1	ITGB1	0.163689	0.338266	0.0420968	0.084501	0.00355722	0.008	2.55607	4.62324	0.0468571
TGFB1|SDC2	Pericytes-2	Epithelial_Luminal	TGFB1	SDC2	0.111239	0.187456	0.0253794	0.0541659	0.0013747	0.0015	1.1118	1.79675	0.01025
F10|ITGB2	Pericytes-2	Tumor	F10	ITGB2	0.288761	0.124495	0.0779129	0.0088755	0.000691516	0.0015	0.332146	0.378048	0.015
COL1A2|ITGB12	Pericytes-2	Endothelial cells-1	COL1A2	ITGB1	0.212104	0.570227	0.0571577	0.242824	0.0138793	0.003	4.92857	4.505	0.0130588
COL6A2|ITGB12	Pericytes-2	Endothelial cells-1	COL6A2	ITGB1	0.586744	0.570227	0.201294	0.242824	0.0488792	0.0005	6.03511	5.76451	0.0023125
TGFB1|CXCR41	Pericytes-2	Endothelial cells-1	TGFB1	CXCR4	0.111239	0.257666	0.0253794	0.112769	0.002862	0.0005	1.7918	1.52472	0.0023125
FN1|ITGAV	Pericytes-2	Endothelial cells-2	FN1	ITGAV	0.223631	0.116424	0.0622423	0.0320676	0.00199596	0.0055	2.20646	1.88024	0.03
COL14A1|ITGA1	Pericytes-2	Endothelial cells-2	COL14A1	ITGA1	0.386167	0.168399	0.106809	0.0515214	0.00550295	0.006	3.89658	3.82796	0.03
TGFB1|ACVRL11	Pericytes-2	Endothelial cells-2	TGFB1	ACVRL1	0.111239	0.22869	0.0253794	0.0650317	0.00165047	0.0005	0.784415	0.771628	0.005
COL16A1|ITGA1	Pericytes-2	Pericytes-1	COL16A1	ITGA1	0.117579	0.242931	0.0254505	0.0937202	0.00238523	0.0025	4.45343	4.29963	0.0153571
IL8|SDC22	Pericytes-2	Fibroblasts	IL8	SDC2	0.13487	0.492294	0.031863	0.19223	0.00612504	0.0005	4.39424	5.0651	0.0105
COL4A1|ITGA22	Fibroblasts	Epithelial_Basal	COL4A1	ITGA2	0.178604	0.203029	0.0546599	0.0461587	0.00252303	0.0005	19.6063	13.6989	0.00708333
COL18A1|ITGA23	Fibroblasts	Epithelial_Basal	COL18A1	ITGA2	0.378966	0.203029	0.12948	0.0461587	0.00597664	0.0005	14.1737	10.7219	0.00708333
COL6A2|ITGA2	Fibroblasts	Epithelial_Basal	COL6A2	ITGA2	0.776972	0.203029	0.441177	0.0461587	0.0203642	0.0005	29.7084	19.1984	0.00708333
IGF1|ITGB41	Fibroblasts	Epithelial_Basal	IGF1	ITGB4	0.800544	0.157596	0.731606	0.0390001	0.0285327	0.0005	73.5365	53.5622	0.00708333
TGFB1|CXCR42	Fibroblasts	Epithelial_Basal	TGFB1	CXCR4	0.17951	0.465215	0.0492905	0.199453	0.00983114	0.0005	14.2101	13.6028	0.00708333
THY1|ITGAV	Fibroblasts	Epithelial_Club	THY1	ITGAV	0.226655	0.126667	0.0987864	0.0266908	0.00263668	0.0005	8.99394	7.60853	0.0095
THBS1|ITGA33	Fibroblasts	Epithelial_Club	THBS1	ITGA3	0.272892	0.111111	0.140712	0.0254955	0.00358751	0.0005	16.9879	13.4906	0.0095
TGFB1|ITGB62	Fibroblasts	Epithelial_Club	TGFB1	ITGB6	0.17951	0.105185	0.0492905	0.0249812	0.00123134	0.0005	5.86941	5.34298	0.0095
EFNA5|EPHA21	Fibroblasts	Epithelial_Hillock	EFNA5	EPHA2	0.112421	0.195956	0.0252559	0.0377605	0.000953675	0.0005	4.61671	4.33268	0.00345455
COL16A1|ITGA2	Fibroblasts	Epithelial_Hillock	COL16A1	ITGA2	0.194923	0.264386	0.0538831	0.058092	0.00313018	0.0005	5.53259	4.67731	0.00345455
FN1|ITGA21	Fibroblasts	Epithelial_Hillock	FN1	ITGA2	0.416138	0.264386	0.181883	0.058092	0.0105659	0.0005	22.3135	20.2945	0.00345455
COL4A1|ITGA23	Fibroblasts	Epithelial_Hillock	COL4A1	ITGA2	0.178604	0.264386	0.0546599	0.058092	0.0031753	0.0005	15.206	14.164	0.00345455
THBS1|ITGA34	Fibroblasts	Epithelial_Hillock	THBS1	ITGA3	0.272892	0.133748	0.140712	0.0283559	0.00399001	0.0005	13.0828	7.89042	0.00345455
COL5A1|ITGA2	Fibroblasts	Epithelial_Hillock	COL5A1	ITGA2	0.194016	0.264386	0.0576478	0.058092	0.00334888	0.0005	11.1557	10.5041	0.00345455
COL18A1|ITGA24	Fibroblasts	Epithelial_Hillock	COL18A1	ITGA2	0.378966	0.264386	0.12948	0.058092	0.00752178	0.0035	4.59543	3.57918	0.0177333
FN1|ITGA31	Fibroblasts	Epithelial_Hillock	FN1	ITGA3	0.416138	0.133748	0.181883	0.0283559	0.00515746	0.0015	5.73983	4.47323	0.0095
COL8A1|ITGA2	Fibroblasts	Epithelial_Hillock	COL8A1	ITGA2	0.12602	0.264386	0.0357912	0.058092	0.00207918	0.0005	18.1208	16.9933	0.00345455
COL1A2|ITGA2	Fibroblasts	Epithelial_Hillock	COL1A2	ITGA2	0.735267	0.264386	0.427471	0.058092	0.0248326	0.0005	17.4112	13.9496	0.00345455
JAM2|ITGB11	Fibroblasts	Epithelial_Hillock	JAM2	ITGB1	0.127833	0.374806	0.0350485	0.0856455	0.00300174	0.0025	2.24861	2.27941	0.0135714
COL4A2|ITGA21	Fibroblasts	Epithelial_Hillock	COL4A2	ITGA2	0.198549	0.264386	0.0612323	0.058092	0.0035571	0.0005	17.5321	14.8926	0.00345455
COL6A3|ITGA2	Fibroblasts	Epithelial_Hillock	COL6A3	ITGA2	0.304624	0.264386	0.131673	0.058092	0.00764913	0.0005	7.86221	6.2591	0.00345455
LAMC1|ITGA2	Fibroblasts	Epithelial_Hillock	LAMC1	ITGA2	0.12602	0.264386	0.0337769	0.058092	0.00196217	0.0005	9.49484	8.8647	0.00345455
BMP4|BMPR1B	Fibroblasts	Tumor	BMP4	BMPR1B	0.353581	0.433306	0.11989	0.0622578	0.00746409	0.0005	148.899	47.2089	0.00666667
COL18A1|ITGB13	Fibroblasts	Tumor	COL18A1	ITGB1	0.378966	0.667745	0.12948	0.117181	0.0151727	0.0005	38.6659	23.8087	0.00666667
MMP2|ITGAV1	Fibroblasts	Tumor	MMP2	ITGAV	0.577516	0.353274	0.237952	0.0374519	0.00891176	0.0025	52.9049	19.497	0.0285714
FN1|ITGB5	Fibroblasts	Tumor	FN1	ITGB5	0.416138	0.17785	0.181883	0.01716	0.00312112	0.0005	166.567	57.1197	0.00666667
CTGF|LRP61	Fibroblasts	Tumor	CTGF	LRP6	0.285585	0.122878	0.160733	0.0107306	0.00172476	0.0005	219.247	71.6005	0.00666667
IGF1|IGF1R	Fibroblasts	Tumor	IGF1	IGF1R	0.800544	0.351657	0.731606	0.0381363	0.0279007	0.0005	960.909	377.093	0.00666667
IGF1|INSR1	Fibroblasts	Tumor	IGF1	INSR	0.800544	0.367017	0.731606	0.0456039	0.0333641	0.0005	313.647	92.2438	0.00666667
TNFSF10|TNFRSF10D1	Fibroblasts	Endothelial cells-1	TNFSF10	TNFRSF10D	0.281052	0.177547	0.0857791	0.0536138	0.00459895	0.0085	1.77439	4.21444	0.0265
APP|CD749	Fibroblasts	Endothelial cells-1	APP	CD74	0.401632	0.984174	0.137457	1.4888	0.204647	0.0005	87.1085	128.666	0.00212
EFNB1|EPHB4	Fibroblasts	Endothelial cells-1	EFNB1	EPHB4	0.161378	0.138971	0.0425871	0.04023	0.00171328	0.013	1.63562	1.581	0.0372432
COL1A2|ITGB13	Fibroblasts	Endothelial cells-1	COL1A2	ITGB1	0.735267	0.570227	0.427471	0.242824	0.1038	0.0105	18.8279	8.6418	0.0318
COL1A2|ITGA101	Fibroblasts	Endothelial cells-1	COL1A2	ITGA10	0.735267	0.114243	0.427471	0.034898	0.0149179	0.0005	6.34846	6.82847	0.00212
COL1A1|ITGB11	Fibroblasts	Endothelial cells-1	COL1A1	ITGB1	0.606528	0.570227	0.297022	0.242824	0.072124	0.0015	10.629	7.76438	0.0053
COL8A1|ITGB1	Fibroblasts	Endothelial cells-1	COL8A1	ITGB1	0.12602	0.570227	0.0357912	0.242824	0.00869096	0.008	7.27093	5.54617	0.025697
COL8A1|ITGA1	Fibroblasts	Endothelial cells-1	COL8A1	ITGA1	0.12602	0.175816	0.0357912	0.0595406	0.00213103	0.0005	9.81383	7.54009	0.00212
COL3A1|ITGA101	Fibroblasts	Endothelial cells-1	COL3A1	ITGA10	0.514053	0.114243	0.263826	0.034898	0.009207	0.018	2.27445	1.55936	0.0489231
COL6A3|ITGA10	Fibroblasts	Endothelial cells-1	COL6A3	ITGA10	0.304624	0.114243	0.131673	0.034898	0.00459512	0.0115	1.94896	1.64885	0.0338611
COL13A1|ITGA1	Fibroblasts	Endothelial cells-1	COL13A1	ITGA1	0.103354	0.175816	0.0270524	0.0595406	0.00161072	0.0005	4.3699	3.97238	0.00212
COL6A1|ITGA1	Fibroblasts	Endothelial cells-1	COL6A1	ITGA1	0.602901	0.175816	0.248674	0.0595406	0.0148062	0.0015	8.16806	11.2204	0.0053
IGF1|ITGB42	Fibroblasts	Endothelial cells-1	IGF1	ITGB4	0.800544	0.118942	0.731606	0.034926	0.0255521	0.0005	9.96665	6.14326	0.00212
IGF1|ITGA61	Fibroblasts	Endothelial cells-1	IGF1	ITGA6	0.800544	0.485163	0.731606	0.192952	0.141165	0.0005	42.187	17.7272	0.00212
COL3A1|ITGA1	Fibroblasts	Endothelial cells-1	COL3A1	ITGA1	0.514053	0.175816	0.263826	0.0595406	0.0157084	0.0005	19.6995	22.8634	0.00212
COL4A5|ITGA17	Fibroblasts	Endothelial cells-1	COL4A5	ITGA1	0.111514	0.175816	0.0283499	0.0595406	0.00168797	0.001	0.0624676	3.85253	0.00392593
COL6A2|ITGA1	Fibroblasts	Endothelial cells-1	COL6A2	ITGA1	0.776972	0.175816	0.441177	0.0595406	0.026268	0.0005	22.6227	19.8161	0.00212
COL5A2|ITGA10	Fibroblasts	Endothelial cells-1	COL5A2	ITGA10	0.133273	0.114243	0.0396095	0.034898	0.00138229	0.0005	1.51154	1.45578	0.00212
COL8A1|ITGA10	Fibroblasts	Endothelial cells-1	COL8A1	ITGA10	0.12602	0.114243	0.0357912	0.034898	0.00124904	0.0005	2.25593	2.03918	0.00212
COL4A2|ITGA101	Fibroblasts	Endothelial cells-1	COL4A2	ITGA10	0.198549	0.114243	0.0612323	0.034898	0.00213688	0.0005	2.03437	2.36335	0.00212
DLL1|NOTCH11	Fibroblasts	Endothelial cells-1	DLL1	NOTCH1	0.136899	0.143917	0.0378879	0.0434756	0.0016472	0.002	0.866027	0.919766	0.00683871
WNT2|FZD4	Fibroblasts	Endothelial cells-1	WNT2	FZD4	0.100635	0.15455	0.0292952	0.0451509	0.0013227	0.0005	7.49547	8.84785	0.00212
DLL1|NOTCH4	Fibroblasts	Endothelial cells-1	DLL1	NOTCH4	0.136899	0.306874	0.0378879	0.110865	0.00420045	0.0005	2.68706	2.29591	0.00212
CCL2|DARC2	Fibroblasts	Endothelial cells-1	CCL2	DARC	0.300997	0.686449	0.209969	0.724988	0.152225	0.0005	5.16125	5.42556	0.00212
CCL5|DARC3	Fibroblasts	Endothelial cells-1	CCL5	DARC	0.298277	0.686449	0.115704	0.724988	0.0838838	0.0005	11.2901	12.2617	0.00212
CTGF|ITGA51	Fibroblasts	Endothelial cells-1	CTGF	ITGA5	0.285585	0.271761	0.160733	0.0930634	0.0149584	0.0005	29.743	31.6896	0.00212
CXCL12|CXCR4	Fibroblasts	Endothelial cells-1	CXCL12	CXCR4	0.408885	0.257666	0.140846	0.112769	0.015883	0.0015	5.70823	5.02195	0.0053
IGF1|INSR2	Fibroblasts	Endothelial cells-1	IGF1	INSR	0.800544	0.513353	0.731606	0.292904	0.214291	0.0005	88.0146	62.7991	0.00212
IGF2|INSR	Fibroblasts	Endothelial cells-1	IGF2	INSR	0.210335	0.513353	0.0614228	0.292904	0.017991	0.0005	6.41398	4.95288	0.00212
IL8|DARC1	Fibroblasts	Endothelial cells-1	IL8	DARC	0.111514	0.686449	0.0316965	0.724988	0.0229795	0.0005	0.798946	0.810291	0.00212
PDGFC|FLT11	Fibroblasts	Endothelial cells-1	PDGFC	FLT1	0.145059	0.454748	0.0377491	0.181885	0.00686601	0.0005	8.15701	7.75297	0.00212
PDGFC|KDR	Fibroblasts	Endothelial cells-1	PDGFC	KDR	0.145059	0.284619	0.0377491	0.102491	0.00386896	0.0055	0.555117	0.735236	0.0182187
PGF|FLT11	Fibroblasts	Endothelial cells-1	PGF	FLT1	0.376247	0.454748	0.201672	0.181885	0.0366811	0.0005	3.95833	3.93917	0.00212
PGF|NRP1	Fibroblasts	Endothelial cells-1	PGF	NRP1	0.376247	0.416419	0.201672	0.156276	0.0315164	0.0005	3.26184	3.13003	0.00212
TGFB1|ENG1	Fibroblasts	Endothelial cells-1	TGFB1	ENG	0.17951	0.658259	0.0492905	0.338555	0.0166875	0.0135	0.793796	1.64449	0.0376579
TGFB1|TGFBR21	Fibroblasts	Endothelial cells-1	TGFB1	TGFBR2	0.17951	0.557616	0.0492905	0.232304	0.0114504	0.0005	7.66747	8.80917	0.00212
TGFB3|TGFBR22	Fibroblasts	Endothelial cells-1	TGFB3	TGFBR2	0.269266	0.557616	0.079484	0.232304	0.0184645	0.001	1.69132	4.03281	0.00392593
TGFB3|TGFBR3	Fibroblasts	Endothelial cells-1	TGFB3	TGFBR3	0.269266	0.380564	0.079484	0.141837	0.0112738	0.0005	6.45955	7.4697	0.00212
APP|CD7410	Fibroblasts	Endothelial cells-2	APP	CD74	0.401632	0.912682	0.137457	0.994063	0.136641	0.0005	19.93	42.986	0.011125
COL16A1|ITGB11	Fibroblasts	Endothelial cells-2	COL16A1	ITGB1	0.194923	0.640333	0.0538831	0.309049	0.0166525	0.0005	13.6079	11.2352	0.011125
FBN1|ITGB12	Fibroblasts	Endothelial cells-2	FBN1	ITGB1	0.248413	0.640333	0.0667429	0.309049	0.0206268	0.0035	7.04882	6.0136	0.0389375
COL13A1|ITGB1	Fibroblasts	Endothelial cells-2	COL13A1	ITGB1	0.103354	0.640333	0.0270524	0.309049	0.00836052	0.001	2.97288	2.69666	0.0178
COL4A5|ITGB16	Fibroblasts	Endothelial cells-2	COL4A5	ITGB1	0.111514	0.640333	0.0283499	0.309049	0.00876152	0.003	5.66301	7.33187	0.0381429
CTGF|ITGA52	Fibroblasts	Endothelial cells-2	CTGF	ITGA5	0.285585	0.24948	0.160733	0.0865353	0.0139091	0.003	25.6848	22.3602	0.0381429
PGF|FLT12	Fibroblasts	Endothelial cells-2	PGF	FLT1	0.376247	0.388773	0.201672	0.149066	0.0300623	0.0005	2.12074	2.03615	0.011125
COL16A1|ITGB12	Fibroblasts	Pericytes-1	COL16A1	ITGB1	0.194923	0.648586	0.0538831	0.340462	0.0183451	0.0005	6.95455	6.71581	0.0056
COL1A2|ITGA11	Fibroblasts	Pericytes-1	COL1A2	ITGA1	0.735267	0.242931	0.427471	0.0937202	0.0400627	0.0005	13.5808	12.3729	0.0056
COL16A1|ITGA11	Fibroblasts	Pericytes-1	COL16A1	ITGA1	0.194923	0.242931	0.0538831	0.0937202	0.00504994	0.005	4.57438	4.69353	0.035
JAM2|ITGB12	Fibroblasts	Pericytes-1	JAM2	ITGB1	0.127833	0.648586	0.0350485	0.340462	0.0119327	0.0005	3.04895	2.85977	0.0056
COL4A5|ITGB17	Fibroblasts	Pericytes-1	COL4A5	ITGB1	0.111514	0.648586	0.0283499	0.340462	0.00965207	0.0005	2.37906	2.91007	0.0056
COL14A1|ITGA11	Fibroblasts	Pericytes-1	COL14A1	ITGA1	0.225748	0.242931	0.0912968	0.0937202	0.00855635	0.0025	3.90378	3.87722	0.02
COL6A2|ITGA11	Fibroblasts	Pericytes-1	COL6A2	ITGA1	0.776972	0.242931	0.441177	0.0937202	0.0413472	0.0005	9.35688	8.6639	0.0056
BMP7|BMPR2	Fibroblasts	Pericytes-2	BMP7	BMPR2	0.124207	0.170029	0.0251978	0.0400335	0.00100876	0.0005	4.13366	3.97722	0.00151923
EFNA5|EPHA33	Fibroblasts	Pericytes-2	EFNA5	EPHA3	0.112421	0.100288	0.0252559	0.0219377	0.000554055	0.02	2.84382	4.5275	0.049375
COL18A1|ITGB14	Fibroblasts	Pericytes-2	COL18A1	ITGB1	0.378966	0.731412	0.12948	0.299757	0.0388127	0.0055	13.6215	9.31676	0.0149828
COL1A2|ITGB14	Fibroblasts	Pericytes-2	COL1A2	ITGB1	0.735267	0.731412	0.427471	0.299757	0.128137	0.0005	30.9624	19.5202	0.00151923
COL1A2|ITGA12	Fibroblasts	Pericytes-2	COL1A2	ITGA1	0.735267	0.208069	0.427471	0.0504958	0.0215855	0.0005	97.5917	98.2593	0.00151923
COL1A1|ITGB12	Fibroblasts	Pericytes-2	COL1A1	ITGB1	0.606528	0.731412	0.297022	0.299757	0.0890343	0.0005	16.064	13.0539	0.00151923
COL4A2|ITGB1	Fibroblasts	Pericytes-2	COL4A2	ITGB1	0.198549	0.731412	0.0612323	0.299757	0.0183548	0.0005	19.1489	13.4247	0.00151923
COL6A3|ITGA1	Fibroblasts	Pericytes-2	COL6A3	ITGA1	0.304624	0.208069	0.131673	0.0504958	0.00664893	0.0005	63.0129	58.3879	0.00151923
COL8A1|ITGB11	Fibroblasts	Pericytes-2	COL8A1	ITGB1	0.12602	0.731412	0.0357912	0.299757	0.0107287	0.01	8.19311	5.63819	0.0254839
COL8A1|ITGA11	Fibroblasts	Pericytes-2	COL8A1	ITGA1	0.12602	0.208069	0.0357912	0.0504958	0.00180731	0.0005	21.3509	20.0455	0.00151923
COL4A2|ITGA13	Fibroblasts	Pericytes-2	COL4A2	ITGA1	0.198549	0.208069	0.0612323	0.0504958	0.00309197	0.0005	37.0885	37.5297	0.00151923
COL16A1|ITGA12	Fibroblasts	Pericytes-2	COL16A1	ITGA1	0.194923	0.208069	0.0538831	0.0504958	0.00272087	0.0005	18.5731	18.8921	0.00151923
COL3A1|ITGB11	Fibroblasts	Pericytes-2	COL3A1	ITGB1	0.514053	0.731412	0.263826	0.299757	0.0790837	0.0005	22.1437	14.7591	0.00151923
COL5A2|ITGB1	Fibroblasts	Pericytes-2	COL5A2	ITGB1	0.133273	0.731412	0.0396095	0.299757	0.0118732	0.008	5.03136	4.63854	0.0210667
COL5A2|ITGA1	Fibroblasts	Pericytes-2	COL5A2	ITGA1	0.133273	0.208069	0.0396095	0.0504958	0.00200011	0.0005	18.3363	19.4477	0.00151923
COL5A1|ITGA1	Fibroblasts	Pericytes-2	COL5A1	ITGA1	0.194016	0.208069	0.0576478	0.0504958	0.00291097	0.0005	20.9114	22.818	0.00151923
COL4A1|ITGA13	Fibroblasts	Pericytes-2	COL4A1	ITGA1	0.178604	0.208069	0.0546599	0.0504958	0.0027601	0.0005	21.8834	20.1185	0.00151923
THBS1|ITGAV1	Fibroblasts	Pericytes-2	THBS1	ITGAV	0.272892	0.152161	0.140712	0.0346495	0.00487558	0.0005	33.1251	18.5484	0.00151923
COL13A1|ITGA11	Fibroblasts	Pericytes-2	COL13A1	ITGA1	0.103354	0.208069	0.0270524	0.0504958	0.00136603	0.0005	3.1318	4.05005	0.00151923
FN1|ITGA81	Fibroblasts	Pericytes-2	FN1	ITGA8	0.416138	0.349856	0.181883	0.0991084	0.0180261	0.0005	21.0262	21.6224	0.00151923
COL6A1|ITGA11	Fibroblasts	Pericytes-2	COL6A1	ITGA1	0.602901	0.208069	0.248674	0.0504958	0.012557	0.0005	36.8884	41.4358	0.00151923
LAMC1|ITGB11	Fibroblasts	Pericytes-2	LAMC1	ITGB1	0.12602	0.731412	0.0337769	0.299757	0.0101249	0.0005	6.22582	6.3947	0.00151923
LAMC1|ITGA72	Fibroblasts	Pericytes-2	LAMC1	ITGA7	0.12602	0.417291	0.0337769	0.114757	0.00387612	0.0005	8.21973	10.3941	0.00151923
COL3A1|ITGA11	Fibroblasts	Pericytes-2	COL3A1	ITGA1	0.514053	0.208069	0.263826	0.0504958	0.0133221	0.0005	71.9538	70.9612	0.00151923
COL14A1|ITGA12	Fibroblasts	Pericytes-2	COL14A1	ITGA1	0.225748	0.208069	0.0912968	0.0504958	0.00461011	0.0005	13.2961	13.4662	0.00151923
COL18A1|ITGA13	Fibroblasts	Pericytes-2	COL18A1	ITGA1	0.378966	0.208069	0.12948	0.0504958	0.00653822	0.0005	20.3247	20.4705	0.00151923
COL4A5|ITGA18	Fibroblasts	Pericytes-2	COL4A5	ITGA1	0.111514	0.208069	0.0283499	0.0504958	0.00143155	0.0005	5.43204	9.80411	0.00151923
COL6A2|ITGA12	Fibroblasts	Pericytes-2	COL6A2	ITGA1	0.776972	0.208069	0.441177	0.0504958	0.0222776	0.0005	48.0664	53.2373	0.00151923
COL1A1|ITGA1	Fibroblasts	Pericytes-2	COL1A1	ITGA1	0.606528	0.208069	0.297022	0.0504958	0.0149984	0.0005	41.2238	42.0338	0.00151923
SEMA4A|PLXND1	Fibroblasts	Pericytes-2	SEMA4A	PLXND1	0.12602	0.101441	0.0303186	0.0232236	0.000704108	0.001	0.150683	0.426512	0.00292593
TGFB1|CAV11	Fibroblasts	Pericytes-2	TGFB1	CAV1	0.17951	0.92219	0.0492905	0.622723	0.0306943	0.0005	10.6317	10.7459	0.00151923
