# Supplementary material for: Dissecting the immune suppressive human prostate tumor microenvironment via integrated single-cell and spatial transcriptomic analyses
Source: Nat Commun. 2023 Feb 7;14:663. doi: 10.1038/s41467-023-36325-2 (PMC9905093; doi:10.1038/s41467-023-36325-2)
Supplement: Supplementary file 9 — Supplementary Data 6 [file 41467_2023_36325_MOESM9_ESM.xlsx]

## Sheet: Sheet1
Supplementray Data 6: Dataset statistics
Figure 3C
.y.	group1	group2	p	p.adj	p.format	p.signif	method	cell
score	Healthy	Normal	0.000171999	0.00034	0.00017	***	Wilcoxon	Endothelial cells-1
score	Healthy	Tumor	5.94371e-05	0.00018	5.9e-05	****	Wilcoxon	Endothelial cells-1
score	Normal	Tumor	0.536045	0.54	0.53604	ns	Wilcoxon	Endothelial cells-1
score	Healthy	Normal	0.00387847	0.0078	0.00388	**	Wilcoxon	Endothelial cells-2
score	Healthy	Tumor	0.00041606	0.0012	0.00042	***	Wilcoxon	Endothelial cells-2
score	Normal	Tumor	0.0193121	0.019	0.01931	*	Wilcoxon	Endothelial cells-2
score	Healthy	Normal	0.443928	0.89	0.44	ns	Wilcoxon	Fibroblasts
score	Healthy	Tumor	0.163591	0.49	0.16	ns	Wilcoxon	Fibroblasts
score	Normal	Tumor	0.769219	0.89	0.77	ns	Wilcoxon	Fibroblasts
score	Healthy	Normal	0.00498796	0.015	0.005	**	Wilcoxon	Pericytes-1
score	Healthy	Tumor	0.00493328	0.015	0.0049	**	Wilcoxon	Pericytes-1
score	Normal	Tumor	0.639482	0.64	0.6395	ns	Wilcoxon	Pericytes-1
score	Healthy	Normal	0.0436877	0.087	0.0437	*	Wilcoxon	Pericytes-2
score	Healthy	Tumor	0.00356623	0.011	0.0036	**	Wilcoxon	Pericytes-2
score	Normal	Tumor	0.398011	0.4	0.398	ns	Wilcoxon	Pericytes-2
Figure 5C
.y.	group1	group2	p	p.adj	p.format	p.signif	method
score	Mono1	Mono2	0.994472	0.99	0.9945	ns	Wilcoxon	Antigen presenting
score	Mono1	Mono3	5.05023e-17	5.6e-16	< 2e-16	****	Wilcoxon	Antigen presenting
score	Mono1	Macrophage1	5.5995e-18	8.4e-17	< 2e-16	****	Wilcoxon	Antigen presenting
score	Mono1	Macrophage2	9.53428e-18	1.2e-16	< 2e-16	****	Wilcoxon	Antigen presenting
score	Mono1	Macrophage3	9.53428e-18	1.2e-16	< 2e-16	****	Wilcoxon	Antigen presenting
score	Mono1	mDC	5.5995e-18	8.4e-17	< 2e-16	****	Wilcoxon	Antigen presenting
score	Mono2	Mono3	1.39684e-19	2.4e-18	< 2e-16	****	Wilcoxon	Antigen presenting
score	Mono2	Macrophage1	1.14539e-21	2.4e-20	< 2e-16	****	Wilcoxon	Antigen presenting
score	Mono2	Macrophage2	2.29078e-21	4.4e-20	< 2e-16	****	Wilcoxon	Antigen presenting
score	Mono2	Macrophage3	2.29078e-21	4.4e-20	< 2e-16	****	Wilcoxon	Antigen presenting
score	Mono2	mDC	1.14539e-21	2.4e-20	< 2e-16	****	Wilcoxon	Antigen presenting
score	Mono3	Macrophage1	5.17653e-12	4.1e-11	5.2e-12	****	Wilcoxon	Antigen presenting
score	Mono3	Macrophage2	1.69886e-18	2.7e-17	< 2e-16	****	Wilcoxon	Antigen presenting
score	Mono3	Macrophage3	4.23884e-08	2.5e-07	4.2e-08	****	Wilcoxon	Antigen presenting
score	Mono3	mDC	8.99968e-15	9e-14	9e-15	****	Wilcoxon	Antigen presenting
score	Macrophage1	Macrophage2	4.6337e-11	3.2e-10	4.6e-11	****	Wilcoxon	Antigen presenting
score	Macrophage1	Macrophage3	0.00231038	0.0069	0.0023	**	Wilcoxon	Antigen presenting
score	Macrophage1	mDC	0.087671	0.18	0.0877	ns	Wilcoxon	Antigen presenting
score	Macrophage2	Macrophage3	2.17489e-14	2e-13	2.2e-14	****	Wilcoxon	Antigen presenting
score	Macrophage2	mDC	1.36656e-06	6.8e-06	1.4e-06	****	Wilcoxon	Antigen presenting
score	Macrophage3	mDC	5.10102e-06	2e-05	5.1e-06	****	Wilcoxon	Antigen presenting
score	Mono1	Mono2	1.37879e-11	1.4e-10	1.4e-11	****	Wilcoxon	inflammatory
score	Mono1	Mono3	9.84795e-15	1.5e-13	9.8e-15	****	Wilcoxon	inflammatory
score	Mono1	Macrophage1	1.24479e-07	6.2e-07	1.2e-07	****	Wilcoxon	inflammatory
score	Mono1	Macrophage2	1.32526e-15	2.3e-14	1.3e-15	****	Wilcoxon	inflammatory
score	Mono1	Macrophage3	0.585435	0.59	0.5854	ns	Wilcoxon	inflammatory
score	Mono1	mDC	6.90792e-10	6.2e-09	6.9e-10	****	Wilcoxon	inflammatory
score	Mono2	Mono3	0.00971383	0.019	0.0097	**	Wilcoxon	inflammatory
score	Mono2	Macrophage1	8.132e-10	6.5e-09	8.1e-10	****	Wilcoxon	inflammatory
score	Mono2	Macrophage2	5.95261e-16	1.1e-14	6e-16	****	Wilcoxon	inflammatory
score	Mono2	Macrophage3	5.85873e-14	7e-13	5.9e-14	****	Wilcoxon	inflammatory
score	Mono2	mDC	2.5354e-14	3.5e-13	2.5e-14	****	Wilcoxon	inflammatory
score	Mono3	Macrophage1	1.52571e-06	6.1e-06	1.5e-06	****	Wilcoxon	inflammatory
score	Mono3	Macrophage2	3.77523e-20	7.6e-19	< 2e-16	****	Wilcoxon	inflammatory
score	Mono3	Macrophage3	2.58226e-17	4.9e-16	< 2e-16	****	Wilcoxon	inflammatory
score	Mono3	mDC	1.99548e-20	4.2e-19	< 2e-16	****	Wilcoxon	inflammatory
score	Macrophage1	Macrophage2	2.49749e-15	4e-14	2.5e-15	****	Wilcoxon	inflammatory
score	Macrophage1	Macrophage3	3.86964e-08	2.3e-07	3.9e-08	****	Wilcoxon	inflammatory
score	Macrophage1	mDC	2.93438e-14	3.8e-13	2.9e-14	****	Wilcoxon	inflammatory
score	Macrophage2	Macrophage3	1.08872e-11	1.2e-10	1.1e-11	****	Wilcoxon	inflammatory
score	Macrophage2	mDC	1.16496e-05	3.5e-05	1.2e-05	****	Wilcoxon	inflammatory
score	Macrophage3	mDC	5.44057e-09	3.8e-08	5.4e-09	****	Wilcoxon	inflammatory
score	Mono1	Mono2	5.06729e-06	2.5e-05	5.1e-06	****	Wilcoxon	M2 score
score	Mono1	Mono3	4.89872e-15	6.9e-14	4.9e-15	****	Wilcoxon	M2 score
score	Mono1	Macrophage1	6.7194e-17	1.1e-15	< 2e-16	****	Wilcoxon	M2 score
score	Mono1	Macrophage2	1.02843e-09	9.3e-09	1e-09	****	Wilcoxon	M2 score
score	Mono1	Macrophage3	9.53428e-18	1.6e-16	< 2e-16	****	Wilcoxon	M2 score
score	Mono1	mDC	1.24364e-06	7.5e-06	1.2e-06	****	Wilcoxon	M2 score
score	Mono2	Mono3	1.03492e-07	7.2e-07	1e-07	****	Wilcoxon	M2 score
score	Mono2	Macrophage1	3.97477e-12	4.4e-11	4e-12	****	Wilcoxon	M2 score
score	Mono2	Macrophage2	3.94227e-05	0.00016	3.9e-05	****	Wilcoxon	M2 score
score	Mono2	Macrophage3	1.53482e-19	2.8e-18	< 2e-16	****	Wilcoxon	M2 score
score	Mono2	mDC	1.39759e-14	1.7e-13	1.4e-14	****	Wilcoxon	M2 score
score	Mono3	Macrophage1	0.0191629	0.038	0.01916	*	Wilcoxon	M2 score
score	Mono3	Macrophage2	0.484646	0.48	0.48465	ns	Wilcoxon	M2 score
score	Mono3	Macrophage3	4.33828e-11	4.3e-10	4.3e-11	****	Wilcoxon	M2 score
score	Mono3	mDC	1.99548e-20	3.8e-19	< 2e-16	****	Wilcoxon	M2 score
score	Macrophage1	Macrophage2	0.000990962	0.003	0.00099	***	Wilcoxon	M2 score
score	Macrophage1	Macrophage3	4.88397e-08	3.9e-07	4.9e-08	****	Wilcoxon	M2 score
score	Macrophage1	mDC	1.14539e-21	2.4e-20	< 2e-16	****	Wilcoxon	M2 score
score	Macrophage2	Macrophage3	1.14095e-14	1.5e-13	1.1e-14	****	Wilcoxon	M2 score
score	Macrophage2	mDC	1.8591e-16	2.8e-15	< 2e-16	****	Wilcoxon	M2 score
score	Macrophage3	mDC	2.29078e-21	4.6e-20	< 2e-16	****	Wilcoxon	M2 score
score	Mono1	Mono2	1.0639e-16	1.7e-15	< 2e-16	****	Wilcoxon	MDSC
score	Mono1	Mono3	3.70586e-13	4.4e-12	3.7e-13	****	Wilcoxon	MDSC
score	Mono1	Macrophage1	0.00211705	0.0088	0.00212	**	Wilcoxon	MDSC
score	Mono1	Macrophage2	0.0174488	0.035	0.01745	*	Wilcoxon	MDSC
score	Mono1	Macrophage3	0.375304	0.38	0.3753	ns	Wilcoxon	MDSC
score	Mono1	mDC	1.47639e-06	1e-05	1.5e-06	****	Wilcoxon	MDSC
score	Mono2	Mono3	1.16541e-10	1.3e-09	1.2e-10	****	Wilcoxon	MDSC
score	Mono2	Macrophage1	6.18087e-17	1.1e-15	< 2e-16	****	Wilcoxon	MDSC
score	Mono2	Macrophage2	2.74894e-20	5.2e-19	< 2e-16	****	Wilcoxon	MDSC
score	Mono2	Macrophage3	6.87234e-20	1.2e-18	< 2e-16	****	Wilcoxon	MDSC
score	Mono2	mDC	1.14539e-21	2.4e-20	< 2e-16	****	Wilcoxon	MDSC
score	Mono3	Macrophage1	1.24944e-08	1e-07	1.2e-08	****	Wilcoxon	MDSC
score	Mono3	Macrophage2	2.17567e-16	3.3e-15	< 2e-16	****	Wilcoxon	MDSC
score	Mono3	Macrophage3	2.03723e-15	2.9e-14	2e-15	****	Wilcoxon	MDSC
score	Mono3	mDC	1.99548e-20	4e-19	< 2e-16	****	Wilcoxon	MDSC
score	Macrophage1	Macrophage2	1.16007e-08	1e-07	1.2e-08	****	Wilcoxon	MDSC
score	Macrophage1	Macrophage3	0.0017551	0.0088	0.00176	**	Wilcoxon	MDSC
score	Macrophage1	mDC	1.62473e-14	2.1e-13	1.6e-14	****	Wilcoxon	MDSC
score	Macrophage2	Macrophage3	0.000190517	0.0011	0.00019	***	Wilcoxon	MDSC
score	Macrophage2	mDC	0.00325563	0.0098	0.00326	**	Wilcoxon	MDSC
score	Macrophage3	mDC	1.3098e-10	1.3e-09	1.3e-10	****	Wilcoxon	MDSC
score	Mono1	Mono2	0.00156069	0.0031	0.00156	**	Wilcoxon	Monocytes signature
score	Mono1	Mono3	3.77892e-06	1.5e-05	3.8e-06	****	Wilcoxon	Monocytes signature
score	Mono1	Macrophage1	3.75166e-16	4.5e-15	3.8e-16	****	Wilcoxon	Monocytes signature
score	Mono1	Macrophage2	9.53428e-18	1.5e-16	< 2e-16	****	Wilcoxon	Monocytes signature
score	Mono1	Macrophage3	9.53428e-18	1.5e-16	< 2e-16	****	Wilcoxon	Monocytes signature
score	Mono1	mDC	3.83006e-15	4.2e-14	3.8e-15	****	Wilcoxon	Monocytes signature
score	Mono2	Mono3	2.13529e-09	1.5e-08	2.1e-09	****	Wilcoxon	Monocytes signature
score	Mono2	Macrophage1	8.40487e-18	1.4e-16	< 2e-16	****	Wilcoxon	Monocytes signature
score	Mono2	Macrophage2	2.29078e-21	4.8e-20	< 2e-16	****	Wilcoxon	Monocytes signature
score	Mono2	Macrophage3	9.16312e-21	1.8e-19	< 2e-16	****	Wilcoxon	Monocytes signature
score	Mono2	mDC	6.18087e-17	8.7e-16	< 2e-16	****	Wilcoxon	Monocytes signature
score	Mono3	Macrophage1	3.30066e-11	3e-10	3.3e-11	****	Wilcoxon	Monocytes signature
score	Mono3	Macrophage2	1.51009e-19	2.9e-18	< 2e-16	****	Wilcoxon	Monocytes signature
score	Mono3	Macrophage3	3.66198e-18	6.6e-17	< 2e-16	****	Wilcoxon	Monocytes signature
score	Mono3	mDC	2.82338e-06	1.4e-05	2.8e-06	****	Wilcoxon	Monocytes signature
score	Macrophage1	Macrophage2	2.63606e-10	2.1e-09	2.6e-10	****	Wilcoxon	Monocytes signature
score	Macrophage1	Macrophage3	6.15473e-07	3.7e-06	6.2e-07	****	Wilcoxon	Monocytes signature
score	Macrophage1	mDC	0.000615659	0.0018	0.00062	***	Wilcoxon	Monocytes signature
score	Macrophage2	Macrophage3	0.0233023	0.023	0.0233	*	Wilcoxon	Monocytes signature
score	Macrophage2	mDC	3.36243e-16	4.4e-15	3.4e-16	****	Wilcoxon	Monocytes signature
score	Macrophage3	mDC	9.02287e-14	9e-13	9e-14	****	Wilcoxon	Monocytes signature
score	Mono1	Mono2	0.000261837	0.00052	0.00026	***	Wilcoxon	Macrophage signature
score	Mono1	Mono3	3.34083e-12	2.7e-11	3.3e-12	****	Wilcoxon	Macrophage signature
score	Mono1	Macrophage1	5.5995e-18	7.8e-17	< 2e-16	****	Wilcoxon	Macrophage signature
score	Mono1	Macrophage2	9.53428e-18	1.2e-16	< 2e-16	****	Wilcoxon	Macrophage signature
score	Mono1	Macrophage3	9.53428e-18	1.2e-16	< 2e-16	****	Wilcoxon	Macrophage signature
score	Mono1	mDC	5.02373e-08	2.5e-07	5e-08	****	Wilcoxon	Macrophage signature
score	Mono2	Mono3	2.85106e-09	2e-08	2.9e-09	****	Wilcoxon	Macrophage signature
score	Mono2	Macrophage1	1.04803e-18	1.7e-17	< 2e-16	****	Wilcoxon	Macrophage signature
score	Mono2	Macrophage2	1.03085e-19	1.9e-18	< 2e-16	****	Wilcoxon	Macrophage signature
score	Mono2	Macrophage3	2.29078e-21	4.8e-20	< 2e-16	****	Wilcoxon	Macrophage signature
score	Mono2	mDC	0.000862138	0.00086	0.00086	***	Wilcoxon	Macrophage signature
score	Mono3	Macrophage1	5.1834e-15	4.7e-14	5.2e-15	****	Wilcoxon	Macrophage signature
score	Mono3	Macrophage2	1.33911e-15	1.3e-14	1.3e-15	****	Wilcoxon	Macrophage signature
score	Mono3	Macrophage3	3.77523e-20	7.2e-19	< 2e-16	****	Wilcoxon	Macrophage signature
score	Mono3	mDC	3.41697e-05	0.00011	3.4e-05	****	Wilcoxon	Macrophage signature
score	Macrophage1	Macrophage2	2.70189e-05	0.00011	2.7e-05	****	Wilcoxon	Macrophage signature
score	Macrophage1	Macrophage3	1.23617e-16	1.4e-15	< 2e-16	****	Wilcoxon	Macrophage signature
score	Macrophage1	mDC	1.82919e-18	2.7e-17	< 2e-16	****	Wilcoxon	Macrophage signature
score	Macrophage2	Macrophage3	1.72166e-08	1e-07	1.7e-08	****	Wilcoxon	Macrophage signature
score	Macrophage2	mDC	8.54461e-19	1.5e-17	< 2e-16	****	Wilcoxon	Macrophage signature
score	Macrophage3	mDC	2.29078e-21	4.8e-20	< 2e-16	****	Wilcoxon	Macrophage signature
Figure 6D
.y.	group1	group2	p	p.adj	p.format	p.signif	method
score	Healthy	Normal	0.00326797	0.0065	0.00327	**	Wilcoxon	CD8+ effector
score	Healthy	Tumor	0.000687994	0.0021	0.00069	***	Wilcoxon	CD8+ effector
score	Normal	Tumor	0.399683	0.4	0.39968	ns	Wilcoxon	CD8+ effector
score	Healthy	Normal	0.0194358	0.039	0.0194	*	Wilcoxon	CTL-1
score	Healthy	Tumor	0.0067164	0.02	0.0067	**	Wilcoxon	CTL-1
score	Normal	Tumor	0.985066	0.99	0.9851	ns	Wilcoxon	CTL-1
Figure 6E
.y.	group1	group2	p	p.adj	p.format	p.signif	method
score	PCA	PDAC	0.0423787	0.13	0.04238	*	Wilcoxon	CTL-1
score	PCA	Lung	1.92028e-05	0.00019	1.9e-05	****	Wilcoxon	CTL-1
score	PCA	LIHC	0.00923269	0.037	0.00923	**	Wilcoxon	CTL-1
score	PCA	HNSC	0.001004	0.0079	0.001	**	Wilcoxon	CTL-1
score	PDAC	Lung	0.0027972	0.017	0.0028	**	Wilcoxon	CTL-1
score	PDAC	LIHC	0.0040404	0.02	0.00404	**	Wilcoxon	CTL-1
score	PDAC	HNSC	0.000683761	0.0062	0.00068	***	Wilcoxon	CTL-1
score	Lung	LIHC	0.000987248	0.0079	0.00099	***	Wilcoxon	CTL-1
score	Lung	HNSC	0.827233	1	0.82723	ns	Wilcoxon	CTL-1
score	LIHC	HNSC	0.564131	1	0.56413	ns	Wilcoxon	CTL-1
score	PCA	PDAC	0.778205	0.78	0.7782	ns	Wilcoxon	CTL-2
score	PCA	Lung	2.37071e-07	1.9e-06	2.4e-07	****	Wilcoxon	CTL-2
score	PCA	LIHC	0.000251485	0.0013	0.00025	***	Wilcoxon	CTL-2
score	PCA	HNSC	3.1816e-10	3.2e-09	3.2e-10	****	Wilcoxon	CTL-2
score	PDAC	Lung	6.98951e-07	4.9e-06	7e-07	****	Wilcoxon	CTL-2
score	PDAC	LIHC	0.0133455	0.04	0.01335	*	Wilcoxon	CTL-2
score	PDAC	HNSC	2.31237e-08	2.1e-07	2.3e-08	****	Wilcoxon	CTL-2
score	Lung	LIHC	9.14119e-05	0.00055	9.1e-05	****	Wilcoxon	CTL-2
score	Lung	HNSC	0.0373183	0.075	0.03732	*	Wilcoxon	CTL-2
score	LIHC	HNSC	0.00167568	0.0067	0.00168	**	Wilcoxon	CTL-2
Figure 7C
.y.	group1	group2	p	p.adj	p.format	p.signif	method
score	Mono1	Mono2	6.5395e-06	9.8e-05	6.5e-06	****	Wilcoxon
score	Mono1	Mono3	2.31894e-05	0.00032	2.3e-05	****	Wilcoxon
score	Mono1	Macrophage1	0.0169993	0.14	0.017	*	Wilcoxon
score	Mono1	Macrophage2	0.388451	1	0.38845	ns	Wilcoxon
score	Mono1	Macrophage3	0.150251	1	0.15025	ns	Wilcoxon
score	Mono1	mDC	0.269981	1	0.26998	ns	Wilcoxon
score	Mono2	Mono3	0.961029	1	0.96103	ns	Wilcoxon
score	Mono2	Macrophage1	3.43847e-05	0.00041	3.4e-05	****	Wilcoxon
score	Mono2	Macrophage2	2.20382e-10	4.6e-09	2.2e-10	****	Wilcoxon
score	Mono2	Macrophage3	3.11715e-07	5.3e-06	3.1e-07	****	Wilcoxon
score	Mono2	mDC	2.20382e-10	4.6e-09	2.2e-10	****	Wilcoxon
score	Mono3	Macrophage1	0.000217666	0.002	0.00022	***	Wilcoxon
score	Mono3	Macrophage2	1.76306e-09	3.2e-08	1.8e-09	****	Wilcoxon
score	Mono3	Macrophage3	7.76589e-07	1.2e-05	7.8e-07	****	Wilcoxon
score	Mono3	mDC	8.8153e-10	1.7e-08	8.8e-10	****	Wilcoxon
score	Macrophage1	Macrophage2	3.39927e-05	0.00041	3.4e-05	****	Wilcoxon
score	Macrophage1	Macrophage3	4.30253e-05	0.00043	4.3e-05	****	Wilcoxon
score	Macrophage1	mDC	2.57408e-05	0.00033	2.6e-05	****	Wilcoxon
score	Macrophage2	Macrophage3	0.485413	1	0.48541	ns	Wilcoxon
score	Macrophage2	mDC	0.35884	1	0.35884	ns	Wilcoxon
score	Macrophage3	mDC	0.874023	1	0.87402	ns	Wilcoxon
Figure 7D
.y.	group1	group2	p	p.adj	p.format	p.signif	method
score	CD8+ effector	CTL-1	0.0198229	0.12	0.01982	*	Wilcoxon
score	CD8+ effector	CTL-2	0.0350322	0.14	0.03503	*	Wilcoxon
score	CD8+ effector	Naive Th	3.69308e-05	0.00059	3.7e-05	****	Wilcoxon
score	CD8+ effector	NK1	0.267062	0.8	0.26706	ns	Wilcoxon
score	CD8+ effector	NK2	0.000122868	0.0018	0.00012	***	Wilcoxon
score	CD8+ effector	Th1	7.36063e-07	1.8e-05	7.4e-07	****	Wilcoxon
score	CD8+ effector	Th17	1.05348e-06	2.4e-05	1.1e-06	****	Wilcoxon
score	CD8+ effector	Treg	1.05348e-06	2.4e-05	1.1e-06	****	Wilcoxon
score	CTL-1	CTL-2	0.973669	1	0.97367	ns	Wilcoxon
score	CTL-1	Naive Th	0.000597489	0.0084	0.0006	***	Wilcoxon
score	CTL-1	NK1	0.00251715	0.028	0.00252	**	Wilcoxon
score	CTL-1	NK2	2.96803e-06	5.6e-05	3e-06	****	Wilcoxon
score	CTL-1	Th1	4.18727e-09	1.4e-07	4.2e-09	****	Wilcoxon
score	CTL-1	Th17	8.8153e-10	3.2e-08	8.8e-10	****	Wilcoxon
score	CTL-1	Treg	2.95312e-08	9.4e-07	3e-08	****	Wilcoxon
score	CTL-2	Naive Th	0.00069145	0.009	0.00069	***	Wilcoxon
score	CTL-2	NK1	0.00303665	0.03	0.00304	**	Wilcoxon
score	CTL-2	NK2	3.16565e-06	5.7e-05	3.2e-06	****	Wilcoxon
score	CTL-2	Th1	1.32229e-08	4.4e-07	1.3e-08	****	Wilcoxon
score	CTL-2	Th17	1.71409e-09	6e-08	1.7e-09	****	Wilcoxon
score	CTL-2	Treg	3.85669e-08	1.2e-06	3.9e-08	****	Wilcoxon
score	Naive Th	NK1	9.86983e-06	0.00017	9.9e-06	****	Wilcoxon
score	Naive Th	NK2	1.87091e-06	3.7e-05	1.9e-06	****	Wilcoxon
score	Naive Th	Th1	0.00539218	0.049	0.00539	**	Wilcoxon
score	Naive Th	Th17	1.36698e-06	2.9e-05	1.4e-06	****	Wilcoxon
score	Naive Th	Treg	0.00226912	0.027	0.00227	**	Wilcoxon
score	NK1	NK2	0.0114905	0.092	0.01149	*	Wilcoxon
score	NK1	Th1	4.34685e-07	1.2e-05	4.3e-07	****	Wilcoxon
score	NK1	Th17	6.31832e-07	1.6e-05	6.3e-07	****	Wilcoxon
score	NK1	Treg	6.31832e-07	1.6e-05	6.3e-07	****	Wilcoxon
score	NK2	Th1	2.38299e-07	7.1e-06	2.4e-07	****	Wilcoxon
score	NK2	Th17	3.32859e-07	9.7e-06	3.3e-07	****	Wilcoxon
score	NK2	Treg	3.32859e-07	9.7e-06	3.3e-07	****	Wilcoxon
score	Th1	Th17	0.0168982	0.12	0.0169	*	Wilcoxon
score	Th1	Treg	0.909223	1	0.90922	ns	Wilcoxon
score	Th17	Treg	0.0237663	0.12	0.02377	*	Wilcoxon
Figure S7G
.y.	group1	group2	p	p.adj	p.format	p.signif	method	cell
score	Healthy	Normal	0.0197802	0.059	0.02	*	Wilcoxon	Active B
score	Healthy	Tumor	0.0296703	0.059	0.03	*	Wilcoxon	Active B
score	Normal	Tumor	0.798745	0.8	0.8	ns	Wilcoxon	Active B
score	Healthy	Normal	0.411722	0.91	0.41	ns	Wilcoxon	Naive B
score	Healthy	Tumor	0.303696	0.91	0.3	ns	Wilcoxon	Naive B
score	Normal	Tumor	0.557264	0.91	0.56	ns	Wilcoxon	Naive B
score	Healthy	Normal	0.0131868	0.026	0.013	*	Wilcoxon	Plasma cells
score	Healthy	Tumor	0.0040404	0.012	0.004	**	Wilcoxon	Plasma cells
score	Normal	Tumor	0.0314202	0.031	0.031	*	Wilcoxon	Plasma cells
