# Supplementary material for: Dissecting the immune suppressive human prostate tumor microenvironment via integrated single-cell and spatial transcriptomic analyses
Source: Nat Commun. 2023 Feb 7;14:663. doi: 10.1038/s41467-023-36325-2 (PMC9905093; doi:10.1038/s41467-023-36325-2)
Supplement: Supplementary file 10 — Supplementary Data 7 [file 41467_2023_36325_MOESM10_ESM.xlsx]

## Sheet: Sheet1
Supplementray Data 7: Antibodies used for cell sorting
Marker	Color	Clone	Catalog #	Company	Dilution
CD235	FITC	HIR2	306610	Biolegend	1/50
DAPI			62248	ThermoFisher
