# Supplementary material for: Dissecting the immune suppressive human prostate tumor microenvironment via integrated single-cell and spatial transcriptomic analyses
Source: Nat Commun. 2023 Feb 7;14:663. doi: 10.1038/s41467-023-36325-2 (PMC9905093; doi:10.1038/s41467-023-36325-2)
Supplement: Supplementary file 12 — Source Data [file 41467_2023_36325_MOESM12_ESM.xlsx]

## Sheet: F1b
	UMAP-1	UMAP-2	cell	group
HP1_TAAACCGTCAACGGCC-1	-22.4224	-5.80755	Naive Th	Healthy
HP2_AAACCTGAGGTCATCT-1	-22.0024	-6.94323	Th17	Healthy
HP1_CGCTATCGTCAAAGAT-1	-15.3751	22.8383	CTL	Healthy
HP1_TTGACTTCAGGAACGT-1	-33.9325	-3.60664	Treg	Healthy
HP1_AGCAGCCGTTCTGTTT-1	-11.6457	-16.4539	Th1	Healthy
HP2_AAACCTGGTCGCATAT-1	-10.7506	-12.2641	Th1	Healthy
HP1_TATCAGGGTTCGCGAC-1	-19.1966	-17.6313	Th1	Healthy
HP1_ACAGCCGAGGGTATCG-1	-55.0483	-12.4088	Treg	Healthy
HP2_AAACCTGGTGCTTCTC-1	-54.7565	-9.41169	Treg	Healthy
HP1_ACATACGTCATGCATG-1	-55.6508	-13.0611	Treg	Healthy
HP1_AGCCTAAAGACTCGGA-1	-54.2404	-11.6142	Treg	Healthy
HP1_CAGCCGAAGAGTAATC-1	-53.829	-8.90859	Treg	Healthy
HP1_CAGGTGCCAGTGAGTG-1	-55.3705	-10.7028	Treg	Healthy
HP1_GAACGGATCCTCATTA-1	-54.2988	-10.6979	Treg	Healthy
HP1_GAATGAATCCCAAGAT-1	-51.3409	-7.22026	Treg	Healthy
HP1_TCGTAGAAGCCAGTAG-1	-52.599	-9.34904	Treg	Healthy
HP1_TTTGTCAGTGGTTTCA-1	-54.8452	-11.4078	Treg	Healthy
HP1_AGACGTTCAAGAGTCG-1	59.8613	-30.6238	Epitheial_Club	Healthy
HP2_AAACCTGTCACCATAG-1	59.3501	-30.9307	Epitheial_Club	Healthy
HP1_AGCTTGATCAGAGACG-1	59.9925	-31.5139	Epitheial_Club	Healthy
HP1_CAAGGCCGTCAATGTC-1	58.5796	-31.3963	Epitheial_Club	Healthy
HP1_CCATGTCAGCCACGTC-1	59.9933	-29.2062	Epitheial_Club	Healthy
HP1_CTCGGAGAGACTAAGT-1	58.8732	-30.8878	Epitheial_Club	Healthy
HP1_CTCGTACAGGGCATGT-1	58.9838	-27.3037	Epitheial_Club	Healthy
HP1_GACGTGCGTACTTAGC-1	58.2579	-31.1797	Epitheial_Club	Healthy
HP1_GCATACACAACGATCT-1	59.5734	-31.4083	Epitheial_Club	Healthy
HP1_TAAGCGTAGGTGCAAC-1	56.6896	-28.1577	Epitheial_Club	Healthy
HP1_TGTCCCAAGCCCAGCT-1	57.9972	-31.4436	Epitheial_Club	Healthy
HP1_TTAACTCCACCGATAT-1	59.6189	-32.0431	Epitheial_Club	Healthy
HP1_AGATCTGGTATGGTTC-1	-14.5511	5.49682	Th17	Healthy
HP2_AAACCTGTCGTTACGA-1	-29.5626	-2.29722	Naive Th	Healthy
HP1_AGCTCTCTCGTTTGCC-1	-27.5736	-5.33143	Th17	Healthy
HP1_ATGTGTGCACATGACT-1	-30.8012	-2.90491	Treg	Healthy
HP1_CGAACATAGGGCACTA-1	-31.3267	-8.8312	Treg	Healthy
HP1_CGAATGTTCAAGGCTT-1	-29.0973	-1.67761	Th17	Healthy
HP1_CGGACGTCAGCTATTG-1	-35.2837	-5.71171	Treg	Healthy
HP1_CGGACTGGTCCGAATT-1	-26.3687	3.86532	Th17	Healthy
HP1_CTAGTGAAGCGATCCC-1	-30.7563	0.987297	Th17	Healthy
HP1_GTCACGGAGACTAGAT-1	-28.2668	-4.84365	Th17	Healthy
HP1_GTTCGGGCAATCCAAC-1	-23.907	-2.09206	Th17	Healthy
HP1_TACTCGCCACTCTGTC-1	-27.5044	4.41118	Th17	Healthy
HP1_TAGTGGTCACGGTTTA-1	-28.2178	-3.33796	Th17	Healthy
HP1_TATTACCCAAGCCATT-1	-27.0389	-5.13659	Th17	Healthy
HP1_TCGAGGCTCAACACTG-1	-30.622	1.63446	Th17	Healthy
HP1_ACGGCCAGTACACCGC-1	61.6709	-24.8154	Epitheial_Hillock	Healthy
HP2_AAACGGGAGAAACGCC-1	63.9763	-20.2229	Epitheial_Hillock	Healthy
HP1_AGCGTATTCACTGGGC-1	63.2818	-16.73	Epitheial_Basal	Healthy
HP1_AGCTCTCTCCTTGGTC-1	62.9761	-19.938	Epitheial_Hillock	Healthy
HP1_GTATCTTTCAGCATGT-1	63.5108	-18.8233	Epitheial_Hillock	Healthy
HP1_TAAGCGTCATTAGGCT-1	63.8494	-18.8794	Epitheial_Hillock	Healthy
HP1_TGAAAGAAGGAGTTGC-1	62.0253	-22.2008	Epitheial_Hillock	Healthy
HP1_ACCAGTAGTGATAAAC-1	77.1359	6.02501	Pericytes	Healthy
HP2_AAACGGGAGACCTTTG-1	69.9886	7.67508	Pericytes	Healthy
HP1_ACGAGGATCTAACTTC-1	67.0991	8.75383	Pericytes	Healthy
HP1_ACGGGCTGTCCGACGT-1	70.1139	9.14832	Pericytes	Healthy
HP1_AGCGTCGGTATAGGTA-1	68.2897	8.22984	Pericytes	Healthy
HP1_AGTGTCAAGTACCGGA-1	64.4309	7.28134	Pericytes	Healthy
HP1_ATTCTACCATATGAGA-1	73.3317	10.7381	Pericytes	Healthy
HP1_ATTTCTGCAATGAATG-1	67.3799	8.88018	Pericytes	Healthy
HP1_CCACTACCACTCAGGC-1	69.212	12.4792	Pericytes	Healthy
HP1_CGAATGTAGCACACAG-1	69.8839	5.18153	Pericytes	Healthy
HP1_GATCGTATCCCTGACT-1	65.9986	7.36953	Pericytes	Healthy
HP1_GCTGGGTAGTCGTTTG-1	73.2632	7.83446	Pericytes	Healthy
HP1_GCTTCCATCACTCCTG-1	69.919	13.436	Pericytes	Healthy
HP1_GTTCATTCATCATCCC-1	66.4779	8.44811	Pericytes	Healthy
HP1_TACTTACAGGCAGTCA-1	70.4217	9.92429	Pericytes	Healthy
HP1_TCCACACTCGGACAAG-1	74.7028	7.32313	Pericytes	Healthy
HP1_AAACGGGCAGCGTAAG-1	15.2488	-62.1688	Macrophage3	Healthy
HP2_AAACGGGAGGCGCTCT-1	17.5784	-62.5581	Macrophage3	Healthy
HP1_AAGCCGCAGATCACGG-1	15.0165	-62.3034	Macrophage3	Healthy
HP1_ACTGATGGTCTTCTCG-1	19.4864	-61.7823	Macrophage3	Healthy
HP1_AGATCTGAGAGGTACC-1	16.1038	-58.9056	Macrophage3	Healthy
HP1_CAGCCGAAGTAGGTGC-1	11.5483	-60.2862	Macrophage1	Healthy
HP1_CCCAATCGTGATGTGG-1	17.5075	-64.3183	Macrophage3	Healthy
HP1_CCTATTACAGATGGGT-1	18.4703	-58.6038	Macrophage3	Healthy
HP1_CGACTTCGTGTTCGAT-1	15.1252	-59.2503	Macrophage3	Healthy
HP1_CTCTGGTTCGTATCAG-1	15.2639	-57.2832	Macrophage3	Healthy
HP1_GCGCAACTCTCGATGA-1	15.151	-61.6333	Macrophage3	Healthy
HP1_GGTATTGGTTGAGTTC-1	9.74727	-61.5874	Macrophage1	Healthy
HP1_TAGCCGGGTACTTGAC-1	15.7893	-57.3133	Macrophage3	Healthy
HP1_TAGGCATGTATCTGCA-1	9.93931	-58.9301	Macrophage1	Healthy
HP1_TTTGTCACAGCAGTTT-1	14.2894	-60.9052	Macrophage1	Healthy
HP1_AAGGAGCTCCACGTTC-1	-51.5604	-11.9246	Treg	Healthy
HP2_AAACGGGAGTGCAAGC-1	-48.959	-10.8085	Treg	Healthy
HP1_AAGTCTGAGCGACGTA-1	-41.7913	-5.66362	Treg	Healthy
HP1_AGACGTTCAAGCGAGT-1	-43.5139	-8.88134	Treg	Healthy
HP1_CCCAGTTTCTCCAACC-1	-49.2686	-12.8238	Treg	Healthy
HP1_CGTAGGCAGATGTAAC-1	-49.1846	-13.8272	Treg	Healthy
HP1_CTTGGCTAGCCACCTG-1	-44.5938	-13.046	Treg	Healthy
HP1_GATGAAACATAAAGGT-1	-47.1284	-7.98006	Treg	Healthy
HP1_GCACATAGTACGCTGC-1	-41.5669	-6.73633	Treg	Healthy
HP1_GGTGTTATCTACTCAT-1	-49.6701	-11.9958	Treg	Healthy
HP1_TTCCCAGAGAGTACAT-1	-49.4804	-7.53605	Treg	Healthy
HP1_TTCTTAGGTTCAGTAC-1	-44.3904	-7.84437	Treg	Healthy
HP1_TTTGGTTAGGCTATCT-1	-43.0769	-7.59014	Treg	Healthy
HP1_ACACTGAAGAGTACCG-1	57.6035	-32.1131	Epitheial_Club	Healthy
HP2_AAACGGGCAGTGGAGT-1	58.1758	-33.0562	Epitheial_Club	Healthy
HP1_ACTGCTCCAGTTCCCT-1	57.7599	-33.0952	Epitheial_Club	Healthy
HP1_AGAATAGCATCCTAGA-1	58.2527	-33.4719	Epitheial_Club	Healthy
HP1_AGCTCTCCAGGTCCAC-1	57.8147	-33.6243	Epitheial_Club	Healthy
HP1_AGTTGGTAGGTAAACT-1	57.5212	-31.6637	Epitheial_Club	Healthy
HP1_CAGCTAATCCTCGCAT-1	57.0183	-31.6837	Epitheial_Club	Healthy
HP1_CGTCAGGAGATGCGAC-1	58.345	-33.3865	Epitheial_Club	Healthy
HP1_GGAAAGCGTTGTCTTT-1	57.587	-32.5812	Epitheial_Club	Healthy
HP1_GGAAAGCTCGTGGTCG-1	58.0314	-33.3418	Epitheial_Club	Healthy
HP1_GGGAGATAGGGAGTAA-1	58.6045	-33.8039	Epitheial_Club	Healthy
HP1_GGGCACTTCATCACCC-1	58.0184	-32.1207	Epitheial_Club	Healthy
HP1_GTGAAGGTCGGTGTCG-1	57.8696	-33.1363	Epitheial_Club	Healthy
HP1_GTTACAGTCGTACGGC-1	58.7799	-32.8824	Epitheial_Club	Healthy
HP1_TTCTACAAGAAGGCCT-1	58.7498	-33.7549	Epitheial_Club	Healthy
HP1_CCTACACAGATATACG-1	3.33265	43.4225	CTL	Healthy
HP2_AAACGGGGTTGTGGAG-1	1.52195	38.3208	CTL	Healthy
HP1_CTAATGGCAAACCTAC-1	-15.5519	39.8551	CTL	Healthy
HP1_CTGAAGTAGAAGATTC-1	2.71642	36.4007	CTL	Healthy
HP1_CTGAAGTCACATGTGT-1	4.68951	35.4384	CTL	Healthy
HP1_CTGAAGTCAGGATTGG-1	11.3511	41.816	CTL	Healthy
HP1_GACAGAGGTCTCGTTC-1	-11.9447	26.0197	CTL	Healthy
HP1_GGGACCTCAGGGTTAG-1	-4.22504	39.6415	CTL	Healthy
HP1_TACTCATAGAAGGGTA-1	4.32109	42.697	CTL	Healthy
HP1_TCAGGATAGGGTTCCC-1	-0.0476096	46.4039	CTL	Healthy
HP1_AGAATAGGTATAATGG-1	57.7047	-15.1054	Epitheial_Basal	Healthy
HP2_AAACGGGTCATGCAAC-1	60.8862	-11.3897	Epitheial_Basal	Healthy
HP1_CCGTACTAGCTAGTGG-1	57.7172	-12.7611	Epitheial_Basal	Healthy
HP1_TAGAGCTAGATATGGT-1	57.5944	-14.0845	Epitheial_Basal	Healthy
HP1_ACTGATGCAGTCGATT-1	58.3542	-16.9519	Epitheial_Basal	Healthy
HP2_AAACGGGTCGGCGGTT-1	56.5654	-13.8362	Epitheial_Basal	Healthy
HP1_CGTAGCGTCCTCAATT-1	56.7551	-13.0337	Epitheial_Basal	Healthy
HP1_CTGAAACCAGCTATTG-1	56.9117	-14.1415	Epitheial_Basal	Healthy
HP2_AAACGGGTCTTAGCCC-1	-28.3778	1.21636	Naive Th	Healthy
HP1_ATGGGAGGTAATTGGA-1	-34.6679	1.173	Treg	Healthy
HP1_CCTTTCTAGCGTGAGT-1	-27.7429	3.35426	Th17	Healthy
HP1_CTCGGGACAGACAAAT-1	-30.1214	-1.88639	Naive Th	Healthy
HP1_GACCTGGTCACAAACC-1	-31.4618	-4.19398	Naive Th	Healthy
HP1_AGCGTATTCGCTAGCG-1	7.37505	-75.8725	Macrophage2	Healthy
HP2_AAAGATGAGTCGTTTG-1	7.40252	-75.9445	Macrophage2	Healthy
HP1_ATTATCCTCTGTCTAT-1	1.33046	-75.1649	Macrophage2	Healthy
HP1_CCAGCGAAGGTAGCTG-1	6.60909	-76.1866	Macrophage2	Healthy
HP1_CGAGAAGGTCCGAGTC-1	6.92668	-75.6062	Macrophage2	Healthy
HP1_CGGACACAGTGACTCT-1	7.31455	-74.201	Macrophage2	Healthy
HP1_TACGGATGTTACCAGT-1	5.76277	-76.0277	Macrophage2	Healthy
HP1_TCTTTCCAGACTACAA-1	4.62094	-75.5634	Macrophage2	Healthy
HP1_CCCATACGTATAGGTA-1	-4.06877	-43.2277	plasma cells	Healthy
HP2_AAAGATGAGTGGTAGC-1	-41.2136	-48.9669	plasma cells	Healthy
HP1_TGGCGCAAGTCACGCC-1	-3.82398	-42.4503	plasma cells	Healthy
HP2_AAAGATGCACCGTTGG-1	-38.2314	27.1055	TNK	Healthy
HP1_ACCCACTCAGATTGCT-1	-39.7188	16.8769	TNK	Healthy
HP1_CATCGGGCAATGGATA-1	-37.6097	30.0669	TNK	Healthy
HP1_CGCTATCAGATAGCAT-1	-36.8059	32.1924	TNK	Healthy
HP1_CTCGAAACACCACGTG-1	-45.6538	-1.63571	TNK	Healthy
HP1_CTGCGGAGTGTGACGA-1	-28.6546	36.7155	TNK	Healthy
HP1_GACGCGTCATAGGATA-1	-40.1386	30.8929	TNK	Healthy
HP1_TAGTTGGCACGTAAGG-1	-37.9208	23.1545	TNK	Healthy
HP1_TTGCCGTGTTTGTTGG-1	-31.8638	32.2559	TNK	Healthy
HP1_ACCGTAATCGTAGGAG-1	32.2454	-80.0383	Mono2	Healthy
HP2_AAAGATGCATATACGC-1	32.286	-80.6546	Mono2	Healthy
HP1_ATAACGCGTCCGACGT-1	32.853	-77.4709	Mono2	Healthy
HP1_ATCTACTCAAGACACG-1	31.7646	-79.9538	Mono2	Healthy
HP1_CACACAACAAGTTGTC-1	32.862	-81.0104	Mono2	Healthy
HP1_CATCAAGAGGTGCACA-1	32.6368	-80.1128	Mono2	Healthy
HP1_CGCTATCGTGACGGTA-1	31.5429	-78.9169	Mono2	Healthy
HP1_CTCGTCACACGGCCAT-1	31.8219	-80.3867	Mono2	Healthy
HP1_GCGCAACAGAGGTAGA-1	30.8649	-78.9393	Mono2	Healthy
HP1_GGGTCTGGTCCAGTGC-1	32.1715	-80.5968	Mono2	Healthy
HP1_GTGCGGTTCCGCAAGC-1	33.8981	-78.342	Mono2	Healthy
HP1_TAGACCAAGTATGACA-1	32.8001	-80.3052	Mono2	Healthy
HP1_TCACAAGGTTGGAGGT-1	31.6562	-76.4524	Mono2	Healthy
HP1_TCACGAACATAGGATA-1	31.6847	-79.6621	Mono2	Healthy
HP1_TCGCGTTCACGAGGTA-1	33.6667	-78.706	Mono2	Healthy
HP1_TGCGCAGGTATAGGTA-1	32.5653	-80.1402	Mono2	Healthy
HP1_CGATGGCAGTGTACGG-1	-47.7031	-14.0851	Treg	Healthy
HP2_AAAGATGGTACTCTCC-1	-46.8831	-12.3494	Treg	Healthy
HP1_CGTTCTGAGCTATGCT-1	-48.0077	-8.67091	Treg	Healthy
HP1_GATCTAGTCGTAGGTT-1	-48.3062	-10.6836	Treg	Healthy
HP1_GCGCAGTGTGCACCAC-1	-49.3002	-12.3196	Treg	Healthy
HP1_TGCACCTGTCCGTCAG-1	-42.0602	-2.86031	Treg	Healthy
HP1_TGCCCATCACATTCGA-1	-46.5122	-12.3749	Treg	Healthy
HP1_CATATGGCATGTTCCC-1	10.6438	-73.1961	Mono1	Healthy
HP2_AAAGATGGTGCGAAAC-1	2.43769	-73.3398	Macrophage2	Healthy
HP1_GACTACAAGGAATTAC-1	2.38156	-73.7571	mDC	Healthy
HP1_TGAGCATGTGTTAAGA-1	2.68772	-73.9728	Macrophage2	Healthy
HP1_GACGGCTTCCTCTAGC-1	-37.4838	-8.5597	Treg	Healthy
HP2_AAAGATGGTTATCACG-1	-5.40765	-17.3266	Treg	Healthy
HP1_GTGCATAAGCACCGCT-1	-37.4799	-16.4291	Treg	Healthy
HP1_CACAAACAGAGGTTAT-1	-39.8608	-49.7339	B cells	Healthy
HP2_AAAGATGGTTGCGCAC-1	-37.2655	-50.0614	B cells	Healthy
HP1_TACGGATCACGACGAA-1	-39.2552	-53.2136	B cells	Healthy
HP1_TACTCATCATGTCCTC-1	-36.4642	-50.7951	B cells	Healthy
HP1_TATCTCAAGAAGATTC-1	-37.6215	-51.0321	B cells	Healthy
HP1_TGCTGCTCATGCCACG-1	-37.1944	-50.9103	B cells	Healthy
HP1_TTGACTTCAAAGTCAA-1	-38.4044	-49.4621	B cells	Healthy
HP1_TTGGAACCACTTAAGC-1	-35.6284	-51.1942	B cells	Healthy
HP2_AAAGATGTCTTAGAGC-1	-35.0327	2.54004	Treg	Healthy
HP1_ACGCCGATCATAAAGG-1	-27.747	7.48823	CTL2	Healthy
HP1_AGTGGGAAGTTTAGGA-1	-1.71271	10.2153	Treg	Healthy
HP1_CAACTAGCAATGTAAG-1	-1.58722	6.15809	CTL2	Healthy
HP1_CGAGAAGCAAGTTCTG-1	-22.2338	8.73691	Th17	Healthy
HP1_GCTTCCACAGACAAGC-1	-16.3415	39.028	CTL2	Healthy
HP1_GTATCTTCAAGGCTCC-1	-24.6299	6.9555	Th17	Healthy
HP1_TCTTTCCTCTCTTATG-1	-27.621	7.48067	CTL2	Healthy
HP1_AGAGTGGGTTCCCGAG-1	-48.6058	40.5508	NK	Healthy
HP2_AAAGCAAAGCTGCCCA-1	-49.3489	40.9791	NK	Healthy
HP1_ATAAGAGGTATATGAG-1	-48.1113	39.8906	NK	Healthy
HP1_CGATGTAGTGACGGTA-1	-50.0901	39.6891	NK	Healthy
HP1_CGCTATCCATGACATC-1	-56.7115	40.4176	NK	Healthy
HP1_TACGGATGTCATATGC-1	-52.4188	40.601	NK	Healthy
HP1_AAGGCAGGTCTTTCAT-1	38.6862	-46.6862	Mast cells	Healthy
HP2_AAAGCAAAGTACGACG-1	38.9786	-46.0651	Mast cells	Healthy
HP1_TGGCGCACATTCCTCG-1	36.2661	-47.1216	Mast cells	Healthy
HP1_TCGGGACGTACCGTTA-1	-4.46057	22.1457	CTL2	Healthy
HP2_AAAGCAACATCCGCGA-1	-30.1272	20.6682	TNK	Healthy
HP1_CAGATCACAAGCGTAG-1	-20.7497	-17.4052	Th1	Healthy
HP2_AAAGCAAGTGACCAAG-1	-15.7555	-13.873	Th1	Healthy
HP1_GCCTCTACACGGTAGA-1	-17.0814	-21.3003	Th1	Healthy
HP1_GGCGTGTCAACGATGG-1	-22.5198	-17.6897	Th1	Healthy
HP1_GTTCTCGGTCTTGTCC-1	-19.6747	-18.9579	Th1	Healthy
HP1_TTGACTTGTCGGCTCA-1	-17.3366	-18.6944	Th1	Healthy
HP2_AAAGCAAGTGTGGTTT-1	-42.0329	24.4793	TNK	Healthy
HP1_CAGAGAGTCACGCGGT-1	5.01801	29.5133	CTL	Healthy
HP2_AAAGCAAGTTGGGACA-1	9.74372	28.3307	CTL	Healthy
HP1_CAGCCGAAGCCGTCGT-1	6.44869	29.9745	CTL	Healthy
HP1_TAAGCGTCATTCTCAT-1	3.63965	28.0891	CTL	Healthy
HP1_AACACGTAGAAACCAT-1	13.5489	-67.9039	Macrophage1	Healthy
HP2_AAAGTAGAGTCCATAC-1	17.6634	-73.1332	Mono2	Healthy
HP1_AGTGAGGGTAGCGATG-1	26.0443	-75.4503	Mono3	Healthy
HP1_ATCATCTGTGAGGGAG-1	20.2627	-71.5201	Mono3	Healthy
HP1_CACTCCATCGTCCAGG-1	23.8077	-75.0719	Mono1	Healthy
HP1_CCTTCCCGTATTAGCC-1	21.1649	-72.5021	Mono3	Healthy
HP1_CGGAGCTGTTCAGCGC-1	12.5666	-68.9636	Mono3	Healthy
HP1_CGTTGGGAGCTAGGCA-1	25.6085	-74.7438	Mono3	Healthy
HP1_GAAATGAGTAAGTGTA-1	13.7313	-69.024	Macrophage1	Healthy
HP1_GACAGAGTCGCCGTGA-1	24.4895	-76.8298	Mono1	Healthy
HP1_GATCAGTAGAGCTGCA-1	22.634	-72.5383	Mono3	Healthy
HP1_GTCATTTCATATACCG-1	26.5124	-75.2882	Mono3	Healthy
HP1_GTGTGCGAGGAGCGTT-1	22.3401	-73.1539	Mono3	Healthy
HP1_TAAACCGGTTCCGGCA-1	27.6332	-75.8323	Mono2	Healthy
HP1_TTGAACGGTTATTCTC-1	9.51334	-66.0344	Macrophage1	Healthy
HP1_TGGTTCCCAGATCGGA-1	56.5023	-11.3672	Epitheial_Basal	Healthy
HP2_AAAGTAGAGTGCGTGA-1	55.7251	-13.1897	Epitheial_Basal	Healthy
HP1_ACTGATGTCTCTGAGA-1	53.9249	41.5505	Endothelial cells	Healthy
HP2_AAAGTAGAGTTGAGAT-1	54.4554	42.7623	Endothelial cells	Healthy
HP1_CATATGGGTGATGTGG-1	52.0887	33.6167	Endothelial cells	Healthy
HP1_ACGATACTCTAGAGTC-1	-13.0229	41.7242	CTL2	Healthy
HP2_AAAGTAGGTTGCGCAC-1	-21.0432	7.58281	Th17	Healthy
HP1_AGCATACAGTTGAGTA-1	-18.0007	40.3543	CTL2	Healthy
HP1_CATTATCTCCTGCCAT-1	-25.0538	7.88767	Th17	Healthy
HP1_CGCGTTTTCTTGTTTG-1	-10.7694	42.1872	CTL	Healthy
HP1_CTTCTCTTCTGAGTGT-1	-4.96557	17.4144	Th17	Healthy
HP1_GACGTTAAGCGATAGC-1	-20.8377	8.4961	Th17	Healthy
HP1_GATGAGGCACCAGTTA-1	-11.8756	42.2654	CTL	Healthy
HP1_CACAGTAAGCATCATC-1	47.7488	9.36282	Fibroblasts	Healthy
HP2_AAAGTAGTCACAAACC-1	65.2447	7.39943	Pericytes	Healthy
HP1_CGAACATTCCGCATAA-1	66.2772	6.80358	Pericytes	Healthy
HP1_CTCGTACAGAGGTAGA-1	47.8699	9.3089	Fibroblasts	Healthy
HP1_GGGACCTAGCTACCTA-1	68.6893	8.58341	Pericytes	Healthy
HP1_TTTACTGCATTCGACA-1	46.4137	9.81083	Fibroblasts	Healthy
HP1_ACTGTCCTCACGAAGG-1	13.9672	-60.654	Macrophage1	Healthy
HP2_AAAGTAGTCCATGAAC-1	15.3726	-61.4398	Macrophage1	Healthy
HP1_AGCTCCTGTCTCAACA-1	12.1322	-61.104	Macrophage1	Healthy
HP1_ATCGAGTGTACGACCC-1	10.0484	-59.3251	Macrophage1	Healthy
HP1_ATTCTACCAAGCGCTC-1	17.5146	-61.0352	Macrophage3	Healthy
HP1_CGCCAAGTCGGCATCG-1	12.6202	-60.1972	Macrophage1	Healthy
HP1_CGTAGGCGTTTAGCTG-1	16.0775	-60.5517	Macrophage1	Healthy
HP1_CTCGGAGCAAGACGTG-1	13.9929	-58.9008	Macrophage1	Healthy
HP1_CTGTGCTGTCGCTTTC-1	16.9261	-60.503	Macrophage3	Healthy
HP1_GATCAGTCAGTACACT-1	13.6759	-60.0114	Macrophage1	Healthy
HP1_GCGCAACTCGTATCAG-1	16.3544	-59.7672	Macrophage1	Healthy
HP1_TAAGCGTAGCTAGCCC-1	11.6832	-61.3656	Macrophage1	Healthy
HP1_TACGGTATCGTGGTCG-1	12.1769	-62.9623	Macrophage1	Healthy
HP1_TGCGCAGAGACAGGCT-1	11.7716	-59.953	Macrophage1	Healthy
HP1_CGACCTTCATCTATGG-1	59.548	-15.3463	Epitheial_Basal	Healthy
HP2_AAATGCCAGCGATGAC-1	57.5565	-14.7118	Epitheial_Basal	Healthy
HP1_CGGACACGTCTCCCTA-1	59.2109	-19.8316	Epitheial_Basal	Healthy
HP1_GACCTGGAGAATTCCC-1	59.5861	-18.793	Epitheial_Basal	Healthy
HP1_GCTCCTACAAGAGGCT-1	58.0984	-17.9443	Epitheial_Basal	Healthy
HP1_GGAACTTTCTTTAGGG-1	57.7647	-13.4203	Epitheial_Basal	Healthy
HP1_TCTCATATCAACTCTT-1	56.2415	-19.124	Epitheial_Basal	Healthy
HP1_AATCGGTTCCTTTACA-1	50.3617	45.172	Endothelial cells	Healthy
HP2_AAATGCCAGCTAACAA-1	49.478	46.3841	Endothelial cells	Healthy
HP1_CAGAGAGTCAGGATCT-1	46.3989	43.1163	Endothelial cells	Healthy
HP1_GGACAAGAGAACTCGG-1	50.9794	41.375	Endothelial cells	Healthy
HP1_GGGAATGCACACCGAC-1	50.5006	43.4154	Endothelial cells	Healthy
HP1_AGATCTGGTCCCTACT-1	4.01073	-69.6533	Macrophage2	Healthy
HP2_AAATGCCAGTGACATA-1	-5.62615	-66.4567	mDC	Healthy
HP1_AAAGATGGTTGACGTT-1	21.2968	-76.6095	Mono2	Healthy
HP2_AAATGCCCACTTACGA-1	22.51	-77.9097	Mono2	Healthy
HP1_CTACGTCAGGCGACAT-1	22.3602	-78.7219	Mono1	Healthy
HP1_CTCAGAACAAACTGCT-1	22.2798	-78.7939	Mono1	Healthy
HP1_ACGAGCCGTCTAGCGC-1	-59.9564	34.786	NK	Healthy
HP2_AAATGCCGTGCAACGA-1	-58.8356	33.2791	NK	Healthy
HP1_AAGGCAGGTCAAACTC-1	58.1028	-13.9925	Epitheial_Basal	Healthy
HP2_AAATGCCGTGCCTGTG-1	61.6782	-12.7621	Epitheial_Basal	Healthy
HP1_AACCGCGGTCATACTG-1	-24.297	1.15539	Th17	Healthy
HP2_AAATGCCTCCGCGCAA-1	-23.1965	2.15734	Th17	Healthy
HP1_AGCTCTCTCTGCTGTC-1	-1.86218	5.68123	Th17	Healthy
HP1_AGTCTTTGTCGAGTTT-1	-18.1631	4.42344	Th17	Healthy
HP1_ATTACTCGTCGTCTTC-1	-17.7237	6.09284	Th17	Healthy
HP1_CACAGTACATCTACGA-1	-27.5154	10.4624	Treg	Healthy
HP1_CAGAATCCAGCTCCGA-1	-22.4402	-0.900935	Th17	Healthy
HP1_GATGAAAGTCCGTTAA-1	-25.786	1.02612	Th17	Healthy
HP1_GGGAGATTCACTCCTG-1	-28.4553	-0.702235	Th17	Healthy
HP1_GTTACAGGTGCTCTTC-1	-29.5062	3.38425	Treg	Healthy
HP1_TGAGGGAGTGACTACT-1	-14.9765	5.74133	Th17	Healthy
HP1_TGGTTAGAGATGTTAG-1	-27.3534	5.36673	Th17	Healthy
HP1_CCTACACTCGAGAACG-1	57.1949	-13.084	Epitheial_Basal	Healthy
HP2_AACACGTAGCTAGTGG-1	56.3835	-12.1201	Epitheial_Basal	Healthy
HP1_CGCCAAGAGGTGCAAC-1	56.4551	-12.1908	Epitheial_Basal	Healthy
HP1_GATCGTAGTTAAGACA-1	57.8291	-10.1807	Epitheial_Basal	Healthy
HP1_TATCAGGGTGGCGAAT-1	56.5045	-11.3429	Epitheial_Basal	Healthy
HP1_TATGCCCAGTGCCATT-1	58.7176	-10.7657	Epitheial_Basal	Healthy
HP1_TTGAACGAGCCATCGC-1	56.2569	-14.3582	Epitheial_Basal	Healthy
HP1_ATTTCTGAGGTGATAT-1	59.3768	-32.2251	Epitheial_Club	Healthy
HP2_AACACGTAGGCTAGGT-1	58.2108	-33.2167	Epitheial_Club	Healthy
HP1_CCTCTGATCGCGGATC-1	59.4804	-32.4266	Epitheial_Club	Healthy
HP1_CTGGTCTTCACCAGGC-1	58.4325	-33.047	Epitheial_Club	Healthy
HP1_TCACAAGAGTTAGGTA-1	58.8828	-32.6085	Epitheial_Club	Healthy
HP1_TTGCCGTAGAGTGAGA-1	59.8717	-31.9351	Epitheial_Club	Healthy
HP1_CGTCAGGGTAGGACAC-1	47.6451	48.3917	Endothelial cells	Healthy
HP2_AACACGTAGTCAATAG-1	46.7171	47.4214	Endothelial cells	Healthy
HP1_AGAATAGGTAGCGTCC-1	11.4203	-57.179	Macrophage1	Healthy
HP2_AACACGTCACTGTTAG-1	6.44506	-59.2686	Macrophage1	Healthy
HP1_CATATTCGTCGAGATG-1	15.8243	-56.3315	Macrophage3	Healthy
HP1_TGGTTCCCAATGTAAG-1	13.2915	-56.8748	Macrophage1	Healthy
HP1_AAGCCGCTCTTGACGA-1	-38.3968	25.1963	TNK	Healthy
HP2_AACACGTCATGATCCA-1	-38.1547	19.7799	TNK	Healthy
HP1_AGGTCATAGCTAGGCA-1	-42.0675	31.7415	TNK	Healthy
HP1_TCATTACAGTGGGTTG-1	-41.2175	29.9408	TNK	Healthy
HP1_TGTTCCGCAGGTCTCG-1	-38.7726	24.1884	TNK	Healthy
HP1_ACGGAGAAGAGCCCAA-1	76.4308	8.97868	Pericytes	Healthy
HP2_AACACGTTCATGGTCA-1	72.6807	14.2348	Pericytes	Healthy
HP1_CGATGGCCACGGATAG-1	74.1975	8.83022	Pericytes	Healthy
HP1_CGGACGTTCACGGTTA-1	74.6741	7.37971	Pericytes	Healthy
HP1_GACCAATGTGCCTGCA-1	74.5022	6.948	Pericytes	Healthy
HP1_ATCGAGTGTCAGAATA-1	-8.53525	-18.7435	Th1	Healthy
HP2_AACCATGAGAGCAATT-1	-9.93001	-12.7211	Naive Th	Healthy
HP1_CAGCAGCCAGCCTATA-1	-9.78549	-10.9768	Th1	Healthy
HP2_AACCATGAGGGAAACA-1	57.1956	-33.413	Epitheial_Club	Healthy
HP1_CGGAGTCAGTCATGCT-1	58.0056	-33.3059	Epitheial_Club	Healthy
HP1_AAGGTTCAGTGTACGG-1	31.9901	-22.5874	Epitheial_Luminal2	Healthy
HP2_AACCATGAGTCCCACG-1	32.6719	-20.1766	Epitheial_Luminal2	Healthy
HP1_ACCGTAAGTAATCACC-1	31.8641	-22.4745	Epitheial_Luminal2	Healthy
HP1_ACTGAGTGTGATGTGG-1	32.4406	-22.9347	Epitheial_Luminal2	Healthy
HP1_AGCGGTCAGCCGATTT-1	32.0067	-22.3136	Epitheial_Luminal2	Healthy
HP1_CCAGCGACAAAGGTGC-1	32.7684	-23.2226	Epitheial_Luminal2	Healthy
HP1_CTAATGGAGCGGCTTC-1	31.9224	-21.6978	Epitheial_Luminal2	Healthy
HP1_CTACATTTCTTTCCTC-1	31.1117	-18.5676	Epitheial_Luminal1	Healthy
HP1_CTGTGCTTCCCATTTA-1	32.3136	-22.3787	Epitheial_Luminal2	Healthy
HP1_GATGCTAAGCGTAATA-1	32.3112	-22.7412	Epitheial_Luminal2	Healthy
HP1_GCTGGGTCAATCAGAA-1	32.3075	-22.759	Epitheial_Luminal2	Healthy
HP1_TAAGAGATCCAACCAA-1	32.7597	-21.7056	Epitheial_Luminal2	Healthy
HP1_TGACTAGGTCCGTTAA-1	31.8856	-22.1055	Epitheial_Luminal2	Healthy
HP1_TGTATTCGTGGCCCTA-1	32.8991	-22.9164	Epitheial_Luminal2	Healthy
HP1_AAAGATGAGCGCCTTG-1	80.3042	0.486568	Pericytes	Healthy
HP2_AACCATGAGTGTCTCA-1	78.9096	-1.55739	Pericytes	Healthy
HP1_AATCCAGGTCTAGCCG-1	79.8036	0.07122	Pericytes	Healthy
HP1_ACGATACCACCGCTAG-1	77.8603	2.62294	Pericytes	Healthy
HP1_CATGGCGTCAAACCGT-1	79.4735	0.499492	Pericytes	Healthy
HP1_CGGACGTAGTCTCAAC-1	78.5983	2.34666	Pericytes	Healthy
HP1_CTAGAGTGTATAGGTA-1	80.9479	-1.4824	Pericytes	Healthy
HP1_CTGATAGTCCACGTTC-1	79.6566	4.17572	Pericytes	Healthy
HP1_GGACATTTCGTACCGG-1	77.6918	6.22071	Pericytes	Healthy
HP1_TAAGTGCGTTGACGTT-1	80.2502	1.03693	Pericytes	Healthy
HP1_TATCAGGTCCAAGCCG-1	76.5195	5.56809	Pericytes	Healthy
HP1_TCGCGAGGTACATGTC-1	78.104	0.980607	Pericytes	Healthy
HP1_TGAGAGGTCGGCTTGG-1	80.4288	0.0245396	Pericytes	Healthy
HP1_TTCTCCTTCCGTACAA-1	80.6516	1.61851	Pericytes	Healthy
HP1_TTGGAACGTGCGAAAC-1	78.405	2.38376	Pericytes	Healthy
HP1_TTTGCGCCAGTCCTTC-1	77.7955	5.2094	Pericytes	Healthy
HP2_AACCATGCACAGGAGT-1	56.4381	-13.7458	Epitheial_Basal	Healthy
HP1_ACTTTCATCGCTTAGA-1	-39.1811	-57.8472	B cells	Healthy
HP2_AACCATGCACGACTCG-1	-33.3176	-58.8977	B cells	Healthy
HP1_ATCATCTCAAGCGAGT-1	-32.9118	-58.954	B cells	Healthy
HP1_ATTGGTGTCGCCCTTA-1	-35.7396	-60.4802	B cells	Healthy
HP1_CACCACTCAGCCTTGG-1	-38.4607	-57.9229	B cells	Healthy
HP1_CGAGAAGGTCTAAAGA-1	-35.1725	-58.773	B cells	Healthy
HP1_CGTAGGCAGCCACCTG-1	-31.3912	-58.3668	B cells	Healthy
HP1_CTAGTGACACGAAGCA-1	-34.7158	-61.2766	B cells	Healthy
HP1_CTCACACCAAGCTGAG-1	-35.8323	-62.0042	B cells	Healthy
HP1_GACGTGCTCATGCTCC-1	-35.4894	-61.6176	B cells	Healthy
HP1_GGATTACCATCACAAC-1	-38.7097	-57.581	B cells	Healthy
HP1_TCTATTGGTAACGCGA-1	-38.0927	-58.7427	B cells	Healthy
HP1_TGACGGCTCATCATTC-1	-32.4306	-57.3652	B cells	Healthy
HP1_TGCCCTAAGTGAACGC-1	-32.8569	-58.6279	B cells	Healthy
HP1_TTCCCAGAGGACGAAA-1	-31.9634	-58.6254	B cells	Healthy
HP1_ACAGCCGAGCTAAACA-1	53.1299	45.0582	Endothelial cells	Healthy
HP2_AACCATGCATGACATC-1	51.6373	43.9021	Endothelial cells	Healthy
HP1_ACGGGCTGTCGTTGTA-1	51.8898	43.4701	Endothelial cells	Healthy
HP1_CTGCCTAAGATAGCAT-1	46.0932	36.3693	Endothelial cells	Healthy
HP1_GCAGCCACAAGCGAGT-1	52.6733	42.8331	Endothelial cells	Healthy
HP1_GCTTGAATCAACACTG-1	49.5036	43.0797	Endothelial cells	Healthy
HP1_GTCATTTGTAGTACCT-1	53.9282	41.9527	Endothelial cells	Healthy
HP1_TAGCCGGTCCATGAAC-1	51.9872	39.1569	Endothelial cells	Healthy
HP1_TGTTCCGAGACAAAGG-1	52.3382	43.4882	Endothelial cells	Healthy
HP1_TTCCCAGCAATAAGCA-1	53.4561	42.9623	Endothelial cells	Healthy
HP1_GACTAACAGACTAGAT-1	51.8994	39.2207	Endothelial cells	Healthy
HP2_AACCATGTCAATAAGG-1	53.4888	43.3028	Endothelial cells	Healthy
HP1_CACACTCTCTTATCTG-1	7.25646	-68.4951	Macrophage2	Healthy
HP2_AACCGCGAGCTAGTTC-1	11.2016	-67.3976	Macrophage3	Healthy
HP1_GGGCATCCACTTCGAA-1	10.1049	-69.5304	Macrophage2	Healthy
HP1_TAAGAGACAACTGCTA-1	7.55142	-69.1629	Macrophage2	Healthy
HP1_ACTTACTGTACATGTC-1	-36.0652	25.9044	TNK	Healthy
HP2_AACCGCGAGGACGAAA-1	-33.6708	20.8158	TNK	Healthy
HP1_AGCGTATAGACACTAA-1	-27.6878	19.8257	TNK	Healthy
HP1_ATAACGCTCTAACTGG-1	-33.7117	24.898	TNK	Healthy
HP1_CTACGTCAGACCCACC-1	-29.2419	19.2152	TNK	Healthy
HP1_CTAGCCTGTATGCTTG-1	-20.1806	30.1819	CTL2	Healthy
HP1_GACCTGGCACGAAGCA-1	-30.4549	7.55454	TNK	Healthy
HP1_GCATGATCAATCGAAA-1	-38.1876	36.3934	TNK	Healthy
HP1_AACCGCGGTTCGTCTC-1	25.5552	-77.503	Mono2	Healthy
HP2_AACCGCGAGGGCATGT-1	28.6351	-80.6016	Mono1	Healthy
HP1_AGATTGCTCGGCTTGG-1	23.918	-77.7939	Mono2	Healthy
HP1_CAGAATCTCTGGCGTG-1	23.9643	-80.3485	Mono1	Healthy
HP1_GGGAGATGTTCCCTTG-1	23.3345	-78.4384	Mono2	Healthy
HP1_TACTCATAGTGTACCT-1	24.6686	-79.6383	Mono1	Healthy
HP1_TCGAGGCTCAATCACG-1	25.9775	-79.8827	Mono1	Healthy
HP1_TCTATTGCACGGTAAG-1	23.5321	-76.1763	Mono2	Healthy
HP1_TTTCCTCCAAACTGTC-1	25.9063	-79.8387	Mono2	Healthy
HP1_ACGGGCTCACGGCCAT-1	31.486	-45.184	Mast cells	Healthy
HP2_AACCGCGCAAGGCTCC-1	37.2889	-45.5043	Mast cells	Healthy
HP1_ACTTTCATCCCAAGAT-1	37.0931	-47.6975	Mast cells	Healthy
HP1_AGCAGCCCACAGGAGT-1	38.409	-46.6143	Mast cells	Healthy
HP1_CATCGGGAGGATCGCA-1	35.4693	-43.7225	Mast cells	Healthy
HP1_CGAGAAGCATGAAGTA-1	35.0832	-45.0624	Mast cells	Healthy
HP1_CGCCAAGCATCCGTGG-1	36.3787	-44.1465	Mast cells	Healthy
HP1_CTCGAGGCATGCCCGA-1	37.4628	-45.7976	Mast cells	Healthy
HP1_GACTGCGAGGAGCGAG-1	34.1535	-43.8831	Mast cells	Healthy
HP1_GATGAAAAGATGTTAG-1	34.6986	-43.4831	Mast cells	Healthy
HP1_GTAGTCACATTAGCCA-1	32.7615	-44.1005	Mast cells	Healthy
HP1_TACGGTAAGGAATGGA-1	30.7691	-41.7371	Mast cells	Healthy
HP1_TTGCCGTGTTAAAGTG-1	36.888	-45.1428	Mast cells	Healthy
HP1_TTGGAACAGGCCCGTT-1	35.1743	-45.5536	Mast cells	Healthy
HP2_AACCGCGCAATAGAGT-1	55.4064	-12.9926	Epitheial_Basal	Healthy
HP2_AACCGCGCACAACGCC-1	-17.4032	-17.9136	Th1	Healthy
HP1_CCTAAAGAGAGCTTCT-1	-19.8492	-17.7304	Th1	Healthy
HP1_TACGGGCAGTAGCCGA-1	-16.7843	-16.9658	Th1	Healthy
HP1_TCAATCTCATGGTAGG-1	-19.5855	-19.3651	Th1	Healthy
HP1_TGATTTCAGAGGTTAT-1	-23.5027	-12.853	Th1	Healthy
HP2_AACCGCGCATAAAGGT-1	12.2778	-57.6099	Macrophage1	Healthy
HP1_CGAGCCAAGACAGGCT-1	9.89746	-59.6546	Macrophage1	Healthy
HP1_GGATTACAGCAGGTCA-1	9.62566	-59.0911	Macrophage1	Healthy
HP1_GTGGGTCCAAACGCGA-1	12.2148	-56.9247	Macrophage1	Healthy
HP1_ACATCAGCATGAGCGA-1	78.2958	5.00935	Pericytes	Healthy
HP2_AACCGCGGTAACGTTC-1	78.5849	3.49132	Pericytes	Healthy
HP1_CAGCCGATCTCCAACC-1	78.4093	4.01265	Pericytes	Healthy
HP1_CGATTGACAGTAACGG-1	79.5934	0.440461	Pericytes	Healthy
HP1_CTCGAGGAGTGCCATT-1	79.1628	2.78781	Pericytes	Healthy
HP1_CTGCCTAAGAAGATTC-1	79.0112	1.12358	Pericytes	Healthy
HP1_GTAGGCCCAGTCACTA-1	80.8127	-0.0873615	Pericytes	Healthy
HP1_GTCGTAATCACCAGGC-1	79.1908	-2.82195	Pericytes	Healthy
HP1_AGATTGCAGTTCGCGC-1	-19.5565	24.2369	CTL	Healthy
HP2_AACCGCGGTAGCGTCC-1	-24.1698	27.2329	TNK	Healthy
HP1_GAAGCAGAGATGTCGG-1	-26.4152	28.752	CTL	Healthy
HP1_GACTAACAGCCCAATT-1	-23.8954	29.1467	TNK	Healthy
HP1_TAGACCATCCGTCAAA-1	-28.6284	28.8117	TNK	Healthy
HP1_TATCTCAGTCTTCTCG-1	-26.6671	26.8993	CTL	Healthy
HP1_ATGAGGGTCTTTAGGG-1	-5.50304	-65.6537	mDC	Healthy
HP2_AACCGCGGTTAAGTAG-1	-6.18047	-66.9475	mDC	Healthy
HP1_CCTAAAGGTCGCATCG-1	-4.93465	-68.0163	mDC	Healthy
HP1_CTCACACAGTTACGGG-1	-3.89462	-65.5401	mDC	Healthy
HP1_AGGGAGTTCAGAGCTT-1	-48.417	38.0187	NK	Healthy
HP2_AACCGCGTCAAACGGG-1	-48.084	38.2774	NK	Healthy
HP1_CTCCTAGTCCTTTACA-1	-49.7903	39.1481	NK	Healthy
HP1_ATTACTCAGACTAAGT-1	49.5931	36.2456	Endothelial cells	Healthy
HP2_AACCGCGTCGGTTCGG-1	53.3807	36.9252	Endothelial cells	Healthy
HP1_CTAAGACCAAACGCGA-1	53.1093	37.1699	Endothelial cells	Healthy
HP2_AACGTTGAGCCCGAAA-1	37.1939	-47.1617	Mast cells	Healthy
HP1_ACGCCGAGTTCTGGTA-1	35.4954	-47.0395	Mast cells	Healthy
HP1_AGGGATGCAATCTGCA-1	36.5927	-47.3342	Mast cells	Healthy
HP1_AGGGATGCACCGCTAG-1	35.5652	-46.8792	Mast cells	Healthy
HP1_CAACCAATCTTGAGGT-1	35.2387	-46.4677	Mast cells	Healthy
HP1_CACATTTTCGGCGCTA-1	37.7671	-47.1369	Mast cells	Healthy
HP1_GAACATCTCGTGGACC-1	34.1716	-46.1114	Mast cells	Healthy
HP1_GACTAACGTCTCTCTG-1	35.3814	-47.214	Mast cells	Healthy
HP1_GTCACGGTCTTCATGT-1	37.337	-46.9791	Mast cells	Healthy
HP1_AAGGCAGGTACACCGC-1	61.1714	-19.1418	Epitheial_Basal	Healthy
HP2_AACGTTGAGGGTGTTG-1	63.5533	-20.2815	Epitheial_Hillock	Healthy
HP1_AGGGATGTCCTATGTT-1	61.1636	-19.1373	Epitheial_Basal	Healthy
HP1_ATTTCTGAGGATGGTC-1	63.4511	-19.7737	Epitheial_Hillock	Healthy
HP1_CACTCCAGTTACGACT-1	61.7525	-23.1625	Epitheial_Hillock	Healthy
HP1_TCACAAGCACCTCGTT-1	62.1263	-20.1965	Epitheial_Basal	Healthy
HP1_TTGAACGGTTACTGAC-1	63.4133	-20.5433	Epitheial_Hillock	Healthy
HP1_TTTGGTTTCTTACCGC-1	62.1131	-16.7335	Epitheial_Basal	Healthy
HP1_AAAGTAGGTCCTCCAT-1	-28.2003	26.7734	NK	Healthy
HP2_AACGTTGGTAAATGTG-1	-2.77463	32.5133	TNK	Healthy
HP1_AACGTTGCAGCCAATT-1	-18.0744	40.1895	CTL	Healthy
HP1_AATCGGTAGAATGTTG-1	-3.98011	-71.0471	mDC	Healthy
HP2_AACGTTGGTATCAGTC-1	-0.0889197	-73.7301	Macrophage2	Healthy
HP1_AGTAGTCGTCCGAATT-1	-0.041334	-73.9443	Macrophage2	Healthy
HP1_ATCATGGTCCTCGCAT-1	2.35885	-73.5917	Macrophage2	Healthy
HP1_CGAGCACAGAAGCCCA-1	-2.33955	-71.463	mDC	Healthy
HP1_CTAGCCTTCACAGTAC-1	1.92271	-67.7433	mDC	Healthy
HP1_GACGTTAGTGTTGGGA-1	14.1032	-74.162	Mono3	Healthy
HP1_GATGCTAGTGACTACT-1	3.59989	-73.837	Macrophage2	Healthy
HP1_GCGCAGTCAATGGATA-1	1.45956	-71.043	Macrophage2	Healthy
HP1_GCTTCCATCAACGGGA-1	4.55403	-67.9702	mDC	Healthy
HP1_TGCCCTACATGCATGT-1	11.3471	-71.0148	Macrophage2	Healthy
HP1_TGCTGCTAGCGACGTA-1	1.34699	-74.5914	Macrophage2	Healthy
HP1_AACCGCGGTGGCCCTA-1	61.6937	-23.6683	Epitheial_Hillock	Healthy
HP2_AACGTTGGTCCAGTTA-1	63.2024	-22.8494	Epitheial_Hillock	Healthy
HP1_ACGATACAGCTAAGAT-1	59.854	-25.7367	Epitheial_Hillock	Healthy
HP1_AGTGGGAGTTGCCTCT-1	61.9389	-23.9562	Epitheial_Hillock	Healthy
HP1_CGAATGTGTAAATGAC-1	62.7475	-23.7158	Epitheial_Hillock	Healthy
HP1_CGAGCACAGACCGGAT-1	62.5523	-21.7677	Epitheial_Hillock	Healthy
HP1_CTAACTTTCAGTTCGA-1	62.8556	-24.2633	Epitheial_Hillock	Healthy
HP1_GTGAAGGCAGGCAGTA-1	61.5725	-24.2923	Epitheial_Hillock	Healthy
HP1_TCAACGACACTAAGTC-1	63.446	-23.827	Epitheial_Hillock	Healthy
HP1_TCTATTGAGTCGTTTG-1	62.9099	-23.8031	Epitheial_Hillock	Healthy
HP1_TTAGGCACACCCATGG-1	61.8673	-24.6894	Epitheial_Hillock	Healthy
HP1_ACTATCTTCGGTTAAC-1	8.91582	-59.9045	Macrophage1	Healthy
HP2_AACTCAGAGATGCGAC-1	10.8642	-59.8481	Macrophage1	Healthy
HP1_AGGGAGTCAGTGACAG-1	9.13525	-60.5154	Macrophage1	Healthy
HP1_CACATAGCAGACGCTC-1	8.67533	-60.5581	Macrophage1	Healthy
HP1_CATTATCTCACGCATA-1	10.301	-59.7912	Macrophage1	Healthy
HP1_GGACATTGTGCTTCTC-1	10.2214	-59.1763	Macrophage1	Healthy
HP1_GGTGAAGAGATGTGTA-1	14.196	-63.4434	Macrophage1	Healthy
HP1_GTCACGGTCACGGTTA-1	10.5169	-60.483	Macrophage1	Healthy
HP1_GTGCTTCTCGCAAACT-1	10.4413	-60.2242	Macrophage1	Healthy
HP1_GTTAAGCCAATGTTGC-1	11.469	-60.5465	Macrophage1	Healthy
HP1_TACACGAAGAGGTTAT-1	11.4949	-58.2189	Macrophage1	Healthy
HP2_AACTCAGGTAACGCGA-1	60.4643	-29.4547	Epitheial_Club	Healthy
HP1_AGAGCGACATGGAATA-1	62.0659	-27.2458	Epitheial_Hillock	Healthy
HP1_AGCGTATAGGATTCGG-1	60.7551	-29.0934	Epitheial_Hillock	Healthy
HP1_CTACGTCTCATGTCCC-1	60.1526	-31.0992	Epitheial_Hillock	Healthy
HP1_GAAATGAAGATCGATA-1	60.4925	-28.0266	Epitheial_Hillock	Healthy
HP1_GACCTGGGTTCGTGAT-1	61.0669	-28.4492	Epitheial_Hillock	Healthy
HP1_GACTAACGTTACAGAA-1	61.1262	-27.6459	Epitheial_Hillock	Healthy
HP1_ATCCGAATCTGATACG-1	-38.5651	27.2027	TNK	Healthy
HP2_AACTCAGGTTTAGCTG-1	-38.3115	20.9855	TNK	Healthy
HP1_CGAGCACCAAATACAG-1	-39.8047	33.1439	TNK	Healthy
HP1_CTAACTTCAGGCTGAA-1	-36.8384	21.1506	TNK	Healthy
HP1_AGAGTGGGTGGTTTCA-1	-1.38814	-19.729	Naive Th	Healthy
HP1_CATCGGGCAAGTACCT-1	-7.13649	-17.1136	Th1	Healthy
HP2_AACTCCCAGCAGGCTA-1	-4.27338	-17.5156	Th1	Healthy
HP1_GCAAACTAGCTGCAAG-1	-7.13366	-19.9788	Th1	Healthy
HP1_AAACCTGAGTCGAGTG-1	63.2117	-17.0642	Epitheial_Basal	Healthy
HP2_AACTCCCCACAGCGTC-1	60.1328	-18.8874	Epitheial_Hillock	Healthy
HP1_AACGTTGGTTGATTCG-1	59.4332	-17.3277	Epitheial_Basal	Healthy
HP2_AACTCTTAGGGTTCCC-1	-54.6543	-9.96403	Treg	Healthy
HP1_CGGTTAAGTTCTCATT-1	-53.4402	-12.9685	Treg	Healthy
HP1_TACGGATTCGGTGTCG-1	-55.18	-12.4918	Treg	Healthy
HP1_TCGTACCGTCAAACTC-1	-53.2333	-12.1389	Treg	Healthy
HP1_TGCGTGGGTTATCACG-1	-54.0953	-12.0407	Treg	Healthy
HP1_TGTGGTAGTACGACCC-1	-53.4758	-13.3331	Treg	Healthy
HP1_ACTTTCACACCGATAT-1	81.5599	-0.485596	Pericytes	Healthy
HP2_AACTCTTCAGCTGGCT-1	81.9122	-0.194246	Pericytes	Healthy
HP1_CTCGTCACACGGTGTC-1	75.6514	2.77491	Pericytes	Healthy
HP1_GATTCAGGTCTAAACC-1	82.225	1.97739	Pericytes	Healthy
HP1_CAGCTGGCACGAAAGC-1	-3.2249	34.1565	CTL	Healthy
HP2_AACTCTTCATCAGTAC-1	-8.15256	29.8585	NK	Healthy
HP1_GGGAGATAGTGGAGTC-1	13.5167	29.4817	CTL	Healthy
HP1_GTACTCCTCCAACCAA-1	53.3823	48.0385	Endothelial cells	Healthy
HP2_AACTCTTGTGGTGTAG-1	53.1767	48.4536	Endothelial cells	Healthy
HP1_CTAACTTTCTTTCCTC-1	-54.6064	40.0948	NK	Healthy
HP2_AACTCTTTCATCACCC-1	-63.2194	40.6642	NK	Healthy
HP1_ATCTGCCGTCAGCTAT-1	-29.8239	1.57467	Th17	Healthy
HP1_CCTACACGTACACCGC-1	-29.6661	5.48819	TNK	Healthy
HP1_ACCAGTAAGGATGTAT-1	-44.6338	40.3385	NK	Healthy
HP2_AACTGGTCAAGGACAC-1	-43.5278	39.8692	NK	Healthy
HP2_AACTGGTCACGCGAAA-1	-40.6599	31.7365	TNK	Healthy
HP2_AACTGGTCAGACGTAG-1	3.26167	-73.1939	Macrophage2	Healthy
HP1_CACACAAGTTCGAATC-1	2.15412	-72.8656	Macrophage2	Healthy
HP1_CACAGTAGTTGTGGCC-1	1.91522	-70.3092	Macrophage2	Healthy
HP1_TTAACTCAGTTGCAGG-1	6.18946	-71.5542	Macrophage2	Healthy
HP1_TTTGTCAAGACCTAGG-1	1.81593	-70.3776	Macrophage2	Healthy
HP2_AACTGGTCATCATCCC-1	59.24	-11.7547	Epitheial_Basal	Healthy
HP1_CCCAGTTTCCGCTGTT-1	56.846	-13.3502	Epitheial_Basal	Healthy
HP1_TCACAAGTCGCCTGAG-1	58.6098	-14.4922	Epitheial_Basal	Healthy
HP1_CAGCAGCGTGTATGGG-1	54.8984	40.6567	Endothelial cells	Healthy
HP2_AACTGGTGTACAGACG-1	52.339	42.3308	Endothelial cells	Healthy
HP1_CATTCGCCATGACATC-1	50.2375	41.2102	Endothelial cells	Healthy
HP1_GGGACCTGTCTTCAAG-1	54.2513	41.7908	Endothelial cells	Healthy
HP1_GTTAAGCTCCCTCTTT-1	50.191	41.0774	Endothelial cells	Healthy
HP1_GTTCATTAGCCCAATT-1	53.5718	41.9329	Endothelial cells	Healthy
HP1_TAAGAGATCTGCTGTC-1	51.8721	39.0452	Endothelial cells	Healthy
HP1_TAGCCGGCAGGTCTCG-1	52.5865	43.9384	Endothelial cells	Healthy
HP1_TCAGGTATCCTCAACC-1	54.7658	40.7101	Endothelial cells	Healthy
HP1_ACCGTAATCCTGTAGA-1	51.8562	36.5211	Endothelial cells	Healthy
HP1_GAGCAGAAGACATAAC-1	53.7056	40.0383	Endothelial cells	Healthy
HP2_AACTGGTGTGCGAAAC-1	57.7419	41.5533	Endothelial cells	Healthy
HP1_GCATGATTCCGAAGAG-1	57.2181	42.6254	Endothelial cells	Healthy
HP1_GCGCAACAGTTCGCGC-1	53.0822	36.7699	Endothelial cells	Healthy
HP1_TAGACCAGTAAATACG-1	54.7351	38.5057	Endothelial cells	Healthy
HP1_TCGGTAACAGTAACGG-1	54.6414	37.4465	Endothelial cells	Healthy
HP1_ACCAGTACAGGTCCAC-1	-34.3834	23.8621	TNK	Healthy
HP2_AACTGGTGTTATGTGC-1	-32.2365	32.8153	TNK	Healthy
HP1_CAGAATCAGTACACCT-1	-36.7905	31.3367	TNK	Healthy
HP1_GAGCAGATCCCTAATT-1	-29.8602	37.5104	TNK	Healthy
HP1_GGCGACTTCTTCATGT-1	-23.5029	37.3249	CTL	Healthy
HP1_TACCTATAGACAAGCC-1	-19.0574	43.157	CTL	Healthy
HP1_TACCTATAGTTGTAGA-1	-30.8954	29.5897	CTL	Healthy
HP1_AGCATACGTAGCGATG-1	-35.3589	30.5816	TNK	Healthy
HP2_AACTGGTGTTCCAACA-1	-31.6184	27.2103	TNK	Healthy
HP1_CGAACATGTTTGGGCC-1	-0.691484	51.202	CTL	Healthy
HP1_GCAATCACACCAGGCT-1	-4.04606	49.9704	CTL	Healthy
HP1_TAGAGCTAGAGAACAG-1	-28.3803	28.4571	TNK	Healthy
HP1_TGAGCCGGTAAGGATT-1	-32.5232	25.7081	TNK	Healthy
HP1_TTAGGCATCAACACCA-1	-3.77113	-63.8787	mDC	Healthy
HP2_AACTGGTTCCCAAGTA-1	-3.36481	-62.7919	Macrophage1	Healthy
HP2_AACTGGTTCTGGGCCA-1	78.4558	-2.6064	Pericytes	Healthy
HP1_CGGAGTCCACCGGAAA-1	78.7202	-2.7684	Pericytes	Healthy
HP1_CTAAGACGTATCTGCA-1	78.6235	-2.86906	Pericytes	Healthy
HP1_CTCCTAGGTGTAAGTA-1	78.4557	-2.37498	Pericytes	Healthy
HP1_TTAGTTCAGGGCTCTC-1	77.7657	0.714849	Pericytes	Healthy
HP1_AGAATAGGTTACGTCA-1	-3.96106	39.4072	CTL	Healthy
HP2_AACTGGTTCTTCATGT-1	-1.56224	37.1909	CTL	Healthy
HP1_ATCCACCGTGACAAAT-1	-5.98723	37.935	CTL	Healthy
HP1_CTAGTGACAGGCTCAC-1	-2.24048	35.4066	CTL	Healthy
HP1_TATGCCCCAGCGATCC-1	-49.2593	-13.4524	Treg	Healthy
HP2_AACTTTCAGAAGGTGA-1	-38.913	-5.44387	Treg	Healthy
HP1_TGACAACTCGGACAAG-1	-29.0666	-11.366	Treg	Healthy
HP1_ACCGTAAGTTCCATGA-1	13.4164	-59.4992	Macrophage1	Healthy
HP2_AACTTTCAGACTACAA-1	14.0298	-59.825	Macrophage1	Healthy
HP1_ACTGAGTAGAAGGTTT-1	12.6811	-62.6735	Mono3	Healthy
HP1_AGCTTGATCGTTGCCT-1	14.4847	-60.1009	Macrophage1	Healthy
HP1_ATCGAGTCAGGCGATA-1	14.8815	-60.7172	Macrophage1	Healthy
HP1_CAGTCCTAGGCAATTA-1	14.563	-59.7061	Macrophage1	Healthy
HP1_CCTCAGTGTGTCTGAT-1	14.1694	-59.483	Macrophage1	Healthy
HP1_GTAACGTCAGTCGATT-1	15.4766	-58.9432	Macrophage1	Healthy
HP1_TAGACCAGTCATCGGC-1	12.9164	-61.96	Macrophage1	Healthy
HP1_TAGACCAGTTCCAACA-1	16.2267	-59.1896	Macrophage1	Healthy
HP1_TTTCCTCGTATTCTCT-1	13.651	-60.4914	Macrophage1	Healthy
HP1_CAAGTTGGTCTCTTAT-1	-26.7736	26.9661	TNK	Healthy
HP2_AACTTTCAGCGATAGC-1	-29.2423	27.4394	TNK	Healthy
HP1_CGATGGCGTCATCGGC-1	-32.7186	26.6246	TNK	Healthy
HP1_GACTACAAGTGTGGCA-1	-1.54241	44.429	CTL	Healthy
HP1_AACTCAGCATGTTCCC-1	8.25294	-63.4539	Macrophage1	Healthy
HP2_AACTTTCAGGGTCGAT-1	4.98039	-66.8512	Macrophage2	Healthy
HP1_AGACGTTAGTACATGA-1	7.29997	-63.4594	Macrophage1	Healthy
HP1_AGGGAGTGTGCACTTA-1	12.0823	-64.3908	Macrophage2	Healthy
HP1_AGGGTGAAGAGCCCAA-1	5.59033	-67.8194	Macrophage2	Healthy
HP1_ATAAGAGAGTTTGCGT-1	9.56446	-62.5114	Macrophage1	Healthy
HP1_ATTGGACAGCCGATTT-1	8.03304	-67.5198	Macrophage1	Healthy
HP1_CATCGAATCTCTAAGG-1	7.98903	-64.4635	Macrophage1	Healthy
HP1_CCCATACCACAGATTC-1	5.56849	-65.6035	Macrophage1	Healthy
HP1_CCTTCCCTCTAACGGT-1	9.14678	-63.1312	Macrophage1	Healthy
HP1_CGTGAGCTCCTCATTA-1	8.01411	-69.9448	Macrophage2	Healthy
HP1_CTTTGCGCAGGTTTCA-1	8.89505	-62.6167	Macrophage1	Healthy
HP1_GACGTTATCAAACAAG-1	5.4602	-64.8343	Macrophage1	Healthy
HP1_TACTCGCAGTGAATTG-1	8.38928	-65.4434	Macrophage1	Healthy
HP1_TGCGCAGGTAGGAGTC-1	4.18919	-68.7703	mDC	Healthy
HP2_AACTTTCGTCCGAAGA-1	8.91274	-70.5179	Macrophage2	Healthy
HP1_ATCCACCCAAGTTCTG-1	31.5817	-21.6301	Epitheial_Luminal2	Healthy
HP2_AACTTTCGTCTAGTGT-1	31.6833	-22.97	Epitheial_Luminal2	Healthy
HP1_GTGGGTCCATCGGACC-1	31.5323	-22.5931	Epitheial_Luminal2	Healthy
HP1_GTAACGTAGACTTTCG-1	56.2758	-30.0605	Epitheial_Club	Healthy
HP2_AACTTTCGTTCCAACA-1	59.1647	-25.0568	Epitheial_Club	Healthy
HP1_CAGTAACTCCTCAATT-1	57.9414	-14.3177	Epitheial_Basal	Healthy
HP2_AAGACCTAGCCGGTAA-1	60.9622	-12.3349	Epitheial_Basal	Healthy
HP1_TGAAAGACAGATGGCA-1	61.1133	-16.0526	Epitheial_Basal	Healthy
HP1_AATCGGTAGACGCACA-1	-2.81881	24.6848	CTL2	Healthy
HP2_AAGACCTCAAGCTGGA-1	-8.64753	24.2591	CTL2	Healthy
HP1_ATGGGAGCAAGTCTAC-1	7.35463	24.3848	CTL	Healthy
HP2_AAGACCTCAGCTCGCA-1	7.6891	30.2905	CTL	Healthy
HP2_AAGACCTGTATATGAG-1	5.22428	26.2204	Th1	Healthy
HP1_CATATTCTCGAGAGCA-1	-20.3932	-9.29774	Th1	Healthy
HP1_CTCGTACAGAGCTTCT-1	9.07462	31.6106	CTL	Healthy
HP1_GATCAGTAGTTCGATC-1	8.14839	32.5822	CTL	Healthy
HP1_GGGAGATTCATACGGT-1	3.3347	22.8286	CTL	Healthy
HP1_TGGGAAGTCTCTGTCG-1	6.2936	33.0709	CTL	Healthy
HP2_AAGACCTTCCAGGGCT-1	8.34372	30.2167	CTL	Healthy
HP1_CGACTTCCAGCCTTGG-1	8.59655	30.7908	CTL	Healthy
HP1_TTAGGCAAGGGATCTG-1	13.3356	29.6644	CTL	Healthy
HP1_AAGGCAGTCAGCACAT-1	-38.6527	-59.5456	B cells	Healthy
HP2_AAGACCTTCTGCGACG-1	-35.2156	-53.8353	B cells	Healthy
HP1_AGCTCCTCACGGCTAC-1	-41.1085	-51.1509	B cells	Healthy
HP1_GCATGCGGTCGCATAT-1	-38.4039	-55.8022	B cells	Healthy
HP1_ATCCGAAGTAGAGTGC-1	51.8949	-28.8556	Epitheial_Club	Healthy
HP2_AAGCCGCAGAGTCGGT-1	59.4677	-32.1844	Epitheial_Club	Healthy
HP2_AAGCCGCAGGGCTCTC-1	-24.4371	32.743	TNK	Healthy
HP1_AGGTCCGAGGACTGGT-1	-25.747	35.1434	CTL2	Healthy
HP1_ATAACGCCACGAAACG-1	-31.1782	28.2579	TNK	Healthy
HP1_AACTCAGTCCAAGTAC-1	54.7876	-30.5412	Epitheial_Luminal2	Healthy
HP2_AAGCCGCCACTTGGAT-1	54.4462	-31.0831	Epitheial_Luminal2	Healthy
HP1_ACCTTTACACCATCCT-1	48.4113	-27.9056	Epitheial_Luminal2	Healthy
HP1_ACTGCTCCAAAGGAAG-1	55.6704	-29.9175	Epitheial_Club	Healthy
HP1_CCCAATCGTTCATGGT-1	55.0329	-29.8014	Epitheial_Club	Healthy
HP1_CGTCACTCATGTTCCC-1	55.6381	-31.3082	Epitheial_Club	Healthy
HP1_CTGTGCTCAATAGCAA-1	52.6834	-31.3156	Epitheial_Club	Healthy
HP1_GAACGGAGTCTGGTCG-1	55.4306	-29.5909	Epitheial_Luminal2	Healthy
HP1_GCACTCTTCTAGCACA-1	54.5245	-29.5081	Epitheial_Luminal2	Healthy
HP1_TCGGGACGTGACCAAG-1	45.7962	-26.174	Epitheial_Luminal2	Healthy
HP1_CGTTCTGTCCTTAATC-1	49.4919	44.0872	Endothelial cells	Healthy
HP2_AAGCCGCCATAAAGGT-1	50.0106	44.0802	Endothelial cells	Healthy
HP1_AACACGTGTTACGTCA-1	-40.4579	31.2114	TNK	Healthy
HP2_AAGCCGCGTATTACCG-1	-39.035	30.7262	TNK	Healthy
HP1_ATCTACTAGAGCTGCA-1	-38.7986	38.8329	CTL	Healthy
HP1_CTAATGGCAAGTCTAC-1	-34.4075	24.8396	TNK	Healthy
HP1_CTTGGCTGTATAGGGC-1	-37.8482	30.2143	TNK	Healthy
HP1_GGGCATCCAACCGCCA-1	-36.1828	25.6421	TNK	Healthy
HP1_GTCGTAAGTCAGGACA-1	-42.2066	38.1544	CTL2	Healthy
HP2_AAGCCGCGTTAAGTAG-1	-34.4196	25.6365	TNK	Healthy
HP1_TCATTACTCATCGATG-1	-33.271	32.7802	TNK	Healthy
HP1_TTCTTAGGTTTCCACC-1	-37.2688	12.0933	TNK	Healthy
HP1_AGCCTAAAGACGCACA-1	-21.3833	-16.0726	Th1	Healthy
HP2_AAGCCGCTCACGGTTA-1	-15.6005	-12.3818	Th1	Healthy
HP1_AGGGTGACACCTGGTG-1	-20.6839	-6.37721	Th17	Healthy
HP1_CCACTACTCTCTTGAT-1	-20.3612	-15.1413	Th1	Healthy
HP1_CGTAGCGAGAGTCGGT-1	-18.8736	-11.7706	Th1	Healthy
HP1_CTCAGAAAGAACTGTA-1	-20.994	-11.9101	Th1	Healthy
HP1_CTTAGGAGTAAGGGCT-1	-22.0922	-16.064	Th1	Healthy
HP1_GGCTGGTTCGCTAGCG-1	-24.3445	-13.4979	Th1	Healthy
HP1_GGTGCGTAGGAATGGA-1	-25.7699	-8.41566	Th1	Healthy
HP1_GTCACAACAGCCTTGG-1	-18.4733	-9.34752	Th1	Healthy
HP1_GTTCGGGTCTATCGCC-1	-21.4168	-13.8027	Th1	Healthy
HP1_TCACGAAAGCCCAGCT-1	-18.0576	-16.0333	Th1	Healthy
HP2_AAGGAGCCATGAACCT-1	49.8506	41.2804	Endothelial cells	Healthy
HP1_ATAGACCCAGGTTTCA-1	49.1202	47.0151	Endothelial cells	Healthy
HP1_ATCATGGCATGGGAAC-1	52.8089	44.9505	Endothelial cells	Healthy
HP1_CAGATCAGTCGTGGCT-1	49.8561	46.4465	Endothelial cells	Healthy
HP1_CAGTCCTAGATACACA-1	53.6188	44.9977	Endothelial cells	Healthy
HP1_CCTATTAGTAATTGGA-1	49.287	42.9632	Endothelial cells	Healthy
HP1_GGAGCAACACATTTCT-1	48.7932	44.989	Endothelial cells	Healthy
HP1_GTAACGTGTCCGACGT-1	53.3876	42.3081	Endothelial cells	Healthy
HP1_TGAAAGAAGGCGTACA-1	51.3589	44.9336	Endothelial cells	Healthy
HP1_AGGCCACGTTCGAATC-1	-11.6252	-21.215	Th1	Healthy
HP2_AAGGAGCGTGAAAGAG-1	-3.42741	-19.4837	Th1	Healthy
HP1_ATCCGAAGTCTCTTTA-1	-5.75616	-18.7631	Th1	Healthy
HP1_ATCTGCCTCACGATGT-1	-1.03782	-19.0611	Th1	Healthy
HP1_CACCTTGAGCTCAACT-1	-5.02167	-19.8146	Th1	Healthy
HP1_ACACCGGGTGTGCGTC-1	54.8692	46.8981	Endothelial cells	Healthy
HP2_AAGGCAGAGTACATGA-1	53.949	46.6606	Endothelial cells	Healthy
HP1_ATAAGAGTCTTTAGGG-1	52.6819	-17.9	Epitheial_Basal	Healthy
HP2_AAGGCAGCAACTGCTA-1	49.0932	-11.9887	Epitheial_Basal	Healthy
HP1_CCTCTGACATAAGACA-1	53.9389	47.883	Endothelial cells	Healthy
HP2_AAGGCAGCACATGTGT-1	51.2383	48.5669	Endothelial cells	Healthy
HP1_TGCGCAGGTCAAAGCG-1	52.5699	47.7939	Endothelial cells	Healthy
HP2_AAGGCAGCATCGGTTA-1	51.6252	46.4439	Endothelial cells	Healthy
HP1_GATCTAGTCTTACCTA-1	51.7094	44.0102	Endothelial cells	Healthy
HP1_GCTCTGTAGTGGTAAT-1	48.66	41.7454	Endothelial cells	Healthy
HP1_TAGTTGGCAGTATGCT-1	51.5182	42.5336	Endothelial cells	Healthy
HP1_TTTGCGCGTATAGTAG-1	-23.8502	38.7864	CTL2	Healthy
HP2_AAGGCAGGTACCGCTG-1	-33.9252	29.5976	TNK	Healthy
HP1_CGACTTCAGCTAGTCT-1	55.269	42.9327	Endothelial cells	Healthy
HP2_AAGGCAGGTTCTGAAC-1	54.8817	44.4832	Endothelial cells	Healthy
HP2_AAGGCAGTCTTGGGTA-1	-43.351	-7.6393	Treg	Healthy
HP1_AGCATACTCTCGGACG-1	-42.1726	-8.6419	Treg	Healthy
HP1_CAGCAGCAGATGTGTA-1	-35.4186	-4.53081	Treg	Healthy
HP1_GATCTAGAGACCTAGG-1	-42.7617	-5.88568	Treg	Healthy
HP1_GCAAACTGTACGAAAT-1	-44.5312	-7.36113	Treg	Healthy
HP1_TGACAACAGGTACTCT-1	-31.4426	-8.4155	Naive Th	Healthy
HP1_TGGCGCACAGCCAATT-1	-38.339	-11.3286	Treg	Healthy
HP1_AAAGCAATCATTTGGG-1	-4.46184	-72.9178	Macrophage2	Healthy
HP1_CACCAGGTCGAGAGCA-1	-4.09692	-70.1912	mDC	Healthy
HP2_AAGGTTCAGAGTAATC-1	32.1298	-23.2681	Epitheial_Luminal2	Healthy
HP1_ACGAGGATCTGTTGAG-1	0.490687	-20.5782	Naive Th	Healthy
HP2_AAGGTTCAGTATTGGA-1	-46.3897	-14.0188	Treg	Healthy
HP1_AGCTTGACAAAGAATC-1	-49.8594	-13.8173	Treg	Healthy
HP1_GTGCGGTAGAAGGACA-1	-40.5007	-15.6403	Treg	Healthy
HP1_ACCCACTCAAGCCGTC-1	-4.48014	-15.4517	CTL2	Healthy
HP2_AAGGTTCCAAGGTGTG-1	-34.6322	-13.2705	Naive Th	Healthy
HP1_CAGCCGACACATTAGC-1	0.478444	-11.0608	Naive Th	Healthy
HP1_GCTTGAAAGTGGTAGC-1	-39.9971	-5.06315	TNK	Healthy
HP1_CGACCTTGTAGAAAGG-1	54.6899	44.481	Endothelial cells	Healthy
HP2_AAGGTTCCAAGTCATC-1	48.8276	43.0256	Endothelial cells	Healthy
HP1_CTCGGAGGTGGCAAAC-1	48.7748	45.7539	Endothelial cells	Healthy
HP1_GGGTCTGGTAAGTTCC-1	45.5956	36.2318	Endothelial cells	Healthy
HP1_TTATGCTCATTAACCG-1	51.5818	46.6128	Endothelial cells	Healthy
HP1_TTGGAACTCGTTACGA-1	51.5384	44.199	Endothelial cells	Healthy
HP1_ACAGCCGGTCCAACTA-1	-15.4144	-21.4247	Th1	Healthy
HP2_AAGGTTCCATACCATG-1	-18.0582	-21.4799	Th1	Healthy
HP1_ACGTCAATCCCATTTA-1	-19.639	-19.0588	Th1	Healthy
HP1_CAGGTGCGTAGGACAC-1	-19.4909	-19.6498	Th1	Healthy
HP1_CATATGGTCCGTAGTA-1	-18.4757	-20.0789	Th1	Healthy
HP1_CGCGTTTTCAGGCGAA-1	-16.3812	-22.6092	Th1	Healthy
HP1_CTAATGGAGTCTCAAC-1	-15.1212	-21.2889	Th1	Healthy
HP1_CTCGAAACATCACGAT-1	-18.9932	-20.0019	Th1	Healthy
HP1_GATCGCGGTCTCATCC-1	-19.9021	-19.5315	Th1	Healthy
HP1_GATGAGGCAGGTTTCA-1	-18.352	-20.6977	Th1	Healthy
HP1_GCATGTACAGCGTCCA-1	-17.4968	-21.277	Th1	Healthy
HP1_ACGAGCCAGTTCGCAT-1	-20.0688	-12.5309	Th1	Healthy
HP2_AAGGTTCCATCTATGG-1	-20.5808	-14.4251	Th1	Healthy
HP1_CCGTGGAGTAAACCTC-1	-23.694	-9.71151	Th1	Healthy
HP1_TGACTTTCAGACACTT-1	14.2658	26.2522	CTL	Healthy
HP1_TGGCTGGCATACGCTA-1	-19.6592	-17.9518	Th1	Healthy
HP1_TTGCCGTCATGCTAGT-1	-21.3529	-17.413	Th1	Healthy
HP1_TTTACTGTCCAGAAGG-1	-22.0465	-17.6372	Th1	Healthy
HP2_AAGGTTCGTGCCTTGG-1	-17.923	-14.3554	Th1	Healthy
HP1_CCAATCCGTAGGGTAC-1	-15.7793	-17.5989	Th1	Healthy
HP1_GGGAGATAGAACTGTA-1	-19.9474	-12.3118	Th1	Healthy
HP1_ACACCAACATCCGTGG-1	-41.3524	32.2384	TNK	Healthy
HP2_AAGGTTCGTGGCAAAC-1	-41.5368	31.456	TNK	Healthy
HP1_ACCGTAAAGAATGTTG-1	-49.4793	38.051	NK	Healthy
HP1_AGGTCATTCGTTGCCT-1	-42.8208	33.2741	NK	Healthy
HP1_GACCTGGGTGTTCGAT-1	-38.8722	28.8796	TNK	Healthy
HP1_GGAATAATCATTGCGA-1	-40.3516	29.1967	TNK	Healthy
HP1_TCGCGAGCAAGCGCTC-1	-37.7518	27.6254	TNK	Healthy
HP1_GGGATGAAGTAGGCCA-1	12.784	27.6937	CTL	Healthy
HP2_AAGTCTGAGAAGAAGC-1	11.3424	25.031	Th1	Healthy
HP1_GTAGGCCTCCTCTAGC-1	6.7722	24.597	CTL	Healthy
HP1_TACAGTGAGATATACG-1	8.6372	42.6015	CTL	Healthy
HP1_TACAGTGGTTCTCATT-1	1.61022	28.9785	CTL	Healthy
HP2_AAGTCTGAGGCTAGCA-1	13.8184	27.2518	CTL	Healthy
HP1_GGACGTCCACACCGAC-1	15.9508	30.8956	CTL	Healthy
HP1_GGCTCGACAACACGCC-1	-18.3396	-0.584623	CTL	Healthy
HP2_AAGTCTGAGTTCGCAT-1	66.3295	8.21146	Pericytes	Healthy
HP2_AAGTCTGCACTAGTAC-1	56.7008	-30.0847	Epitheial_Club	Healthy
HP1_CAAGTTGCATCGTCGG-1	57.7534	-30.8185	Epitheial_Club	Healthy
HP1_ACAGCTACAGGGATTG-1	50.6859	44.6	Endothelial cells	Healthy
HP2_AAGTCTGCATCGACGC-1	51.3758	47.3851	Endothelial cells	Healthy
HP1_ATGGGAGGTGATAAAC-1	50.5249	42.8837	Endothelial cells	Healthy
HP1_AGGCCACCAACACCCG-1	14.3166	-58.1832	Macrophage1	Healthy
HP2_AAGTCTGCATGCCCGA-1	17.2052	-58.5609	Macrophage3	Healthy
HP1_GATCAGTAGAGACGAA-1	12.3808	-58.6297	Macrophage1	Healthy
HP1_GGCGTGTTCTACCAGA-1	15.6283	-59.191	Macrophage3	Healthy
HP1_TTAACTCTCAGGTAAA-1	11.5634	-58.9807	Macrophage1	Healthy
HP1_TTCTACAAGTGTCCCG-1	16.6899	-57.2928	Macrophage3	Healthy
HP1_AGAGCTTTCAGTTTGG-1	59.5592	-32.3459	Epitheial_Club	Healthy
HP2_AAGTCTGGTCCGAATT-1	58.981	-32.7955	Epitheial_Club	Healthy
HP1_ATCATCTGTCTCGTTC-1	-17.4375	12.9328	CTL2	Healthy
HP2_AAGTCTGGTGCAGGTA-1	-11.2042	25.5222	CTL	Healthy
HP1_CACAAACAGATGGGTC-1	-5.85459	21.2929	CTL2	Healthy
HP1_CACAGTATCGGCGCAT-1	-8.78248	35.2318	CTL	Healthy
HP1_CTTCTCTGTTGAGTTC-1	1.6424	18.8396	CTL2	Healthy
HP1_GACCTGGTCGAATGCT-1	-15.7274	24.2284	CTL2	Healthy
HP1_GATCAGTAGCTGGAAC-1	-12.6784	25.3939	CTL2	Healthy
HP1_GTTTCTATCTCTAGGA-1	-13.2002	24.8484	CTL2	Healthy
HP1_TGGCGCATCCGAACGC-1	-10.479	25.3802	CTL	Healthy
HP1_CACATAGCATTCCTCG-1	5.29523	-67.9423	Macrophage1	Healthy
HP2_AAGTCTGGTGCCTGGT-1	3.14677	-72.4721	Macrophage2	Healthy
HP1_TAGCCGGCATTGTGCA-1	7.039	-71.6233	Macrophage2	Healthy
HP1_TTCTTAGAGGGCACTA-1	3.47261	-72.7731	Macrophage2	Healthy
HP1_TGACTAGAGTACTTGC-1	3.13822	51.1519	CTL	Healthy
HP2_AAGTCTGGTGTAAGTA-1	2.69187	47.917	CTL	Healthy
HP1_AAACGGGAGCAAATCA-1	31.3073	-21.8331	Epitheial_Luminal2	Healthy
HP2_AAGTCTGTCTATGTGG-1	31.5689	-22.0501	Epitheial_Luminal2	Healthy
HP1_GCAATCATCCCTCTTT-1	31.6671	-22.0852	Epitheial_Luminal2	Healthy
HP1_GCGAGAAAGCCGTCGT-1	31.4707	-21.8582	Epitheial_Luminal1	Healthy
HP1_GTGTGCGCAGCCAATT-1	31.8638	-22.463	Epitheial_Luminal2	Healthy
HP1_TGAGGGAGTAGAGTGC-1	31.6127	-22.3981	Epitheial_Luminal2	Healthy
HP1_CACCTTGCATGCATGT-1	6.00351	-73.5644	Macrophage2	Healthy
HP2_AATCCAGCAGACTCGC-1	5.96888	-76.0585	Macrophage2	Healthy
HP1_CAGATCAAGTGCCAGA-1	-0.518571	-74.1957	Macrophage2	Healthy
HP1_CCACTACTCAGAAATG-1	-6.81007	-45.0545	plasma cells	Healthy
HP2_AATCCAGCATGCGCAC-1	-7.2361	-45.2954	plasma cells	Healthy
HP1_CCTCTGAAGGGTCGAT-1	-6.75683	-45.1001	plasma cells	Healthy
HP1_CGAATGTGTGAGTGAC-1	-6.2896	-44.4901	plasma cells	Healthy
HP1_CGAGAAGCAACACCTA-1	-7.01607	-45.3847	plasma cells	Healthy
HP1_CGGAGCTGTTCCATGA-1	-6.4893	-45.0487	plasma cells	Healthy
HP1_CTACGTCAGCCAGTAG-1	-7.11592	-45.4411	plasma cells	Healthy
HP1_CTTACCGAGTTAAGTG-1	-7.0528	-45.0473	plasma cells	Healthy
HP1_GCGCCAAAGAGTCGGT-1	-6.54312	-45.0055	plasma cells	Healthy
HP1_GCTCTGTTCTGGTTCC-1	-7.08381	-45.3959	plasma cells	Healthy
HP1_GTGCATAGTTTCCACC-1	-6.36422	-44.2813	plasma cells	Healthy
HP1_GTGCTTCAGTATCTCG-1	-7.55934	-45.3421	plasma cells	Healthy
HP1_TGACGGCTCAGCATGT-1	-6.82461	-45.1156	plasma cells	Healthy
HP1_TGCACCTTCCGTTGTC-1	-7.09583	-45.4595	plasma cells	Healthy
HP1_TGTCCCAGTGTAATGA-1	-7.09101	-45.285	plasma cells	Healthy
HP1_TTGCGTCCAGACAAGC-1	-5.94221	-44.5924	plasma cells	Healthy
HP2_AATCCAGGTACAGCAG-1	47.5106	43.4264	Endothelial cells	Healthy
HP1_CGTTAGATCTTGTATC-1	-41.2425	-48.6527	B cells	Healthy
HP2_AATCCAGTCGGTCTAA-1	-38.8699	-53.4187	B cells	Healthy
HP2_AATCCAGTCTCGCTTG-1	63.1507	-18.7004	Epitheial_Hillock	Healthy
HP1_CATCCACGTAATAGCA-1	63.6584	-19.7265	Epitheial_Hillock	Healthy
HP1_CCTAGCTAGTGCGATG-1	62.8432	-20.2497	Epitheial_Hillock	Healthy
HP1_CGCCAAGGTTGAGGTG-1	63.6612	-21.1944	Epitheial_Hillock	Healthy
HP1_TACACGAAGCATCATC-1	62.0219	-19.3114	Epitheial_Hillock	Healthy
HP1_AACCGCGCAGCTGCTG-1	30.7868	-75.9883	Mono2	Healthy
HP2_AATCGGTAGCACCGCT-1	29.7665	-75.7827	Mono2	Healthy
HP1_ACGCCAGAGATGAGAG-1	28.469	-75.3615	Mono3	Healthy
HP1_CACACCTTCTGTCTAT-1	29.1629	-75.4681	Mono2	Healthy
HP1_CTAGCCTAGGGTCGAT-1	28.4883	-75.3681	Mono2	Healthy
HP1_GTGTGCGGTAATCGTC-1	27.9673	-74.6773	Mono3	Healthy
HP1_TAGGCATCACTCAGGC-1	29.9768	-75.9984	Mono2	Healthy
HP1_TCATTACTCAACACCA-1	30.0203	-76.3213	Mono2	Healthy
HP1_TCTGGAACATAGACTC-1	21.6122	-70.516	Mono3	Healthy
HP1_TCTTCGGTCTGGCGAC-1	25.8583	-73.7635	Mono3	Healthy
HP1_TGGACGCTCCGTCAAA-1	23.511	-72.4645	Mono3	Healthy
HP1_TGTATTCAGAGTACAT-1	28.1625	-75.687	Mono2	Healthy
HP1_ACGGAGAGTTCACGGC-1	7.2007	41.7138	CTL	Healthy
HP2_AATCGGTAGCGTCAAG-1	8.67887	39.1446	CTL	Healthy
HP1_ATGGGAGCACGACTCG-1	9.44406	45.0707	CTL	Healthy
HP1_CAGATCATCTCCTATA-1	4.8309	36.2416	CTL	Healthy
HP1_CCTAAAGTCATTCACT-1	10.0462	35.3249	CTL	Healthy
HP1_CGGCTAGGTAATCGTC-1	4.36176	38.2034	CTL	Healthy
HP1_CTAATGGAGACTACAA-1	10.1755	42.3848	CTL	Healthy
HP1_TACGGTAAGGCACATG-1	8.86457	36.3711	CTL	Healthy
HP1_TACGGTATCTACTCAT-1	-3.14374	45.7997	CTL	Healthy
HP1_TATTACCAGAGCTGGT-1	11.6726	37.2994	CTL	Healthy
HP1_TCAGATGTCCTATGTT-1	2.47776	38.5661	CTL	Healthy
HP1_TCATTTGCATGCCTAA-1	9.1948	45.8942	CTL	Healthy
HP1_TTTACTGAGTGTCTCA-1	11.4801	38.6659	CTL	Healthy
HP1_ACAGCCGTCTGCTGTC-1	66.0758	9.61338	Pericytes	Healthy
HP2_AATCGGTAGTGCCATT-1	67.9791	6.69408	Pericytes	Healthy
HP1_ACGGAGAAGCTAACTC-1	67.3845	8.34883	Pericytes	Healthy
HP1_CCACCTAGTCTCATCC-1	67.8028	8.37689	Pericytes	Healthy
HP1_TACGGATTCAACCAAC-1	67.5186	7.85198	Pericytes	Healthy
HP2_AATCGGTCAGCTCCGA-1	59.1201	-33.898	Epitheial_Club	Healthy
HP1_AGTGGGACAAACAACA-1	59.3444	-33.3266	Epitheial_Club	Healthy
HP2_AATCGGTGTCTCTCTG-1	59.5833	-31.7659	Epitheial_Club	Healthy
HP1_GTAACTGTCACAAACC-1	59.4925	-32.1151	Epitheial_Club	Healthy
HP1_AAGCCGCCAATGCCAT-1	-36.5703	-53.525	B cells	Healthy
HP2_AATCGGTTCGTAGATC-1	-32.5158	-52.1805	B cells	Healthy
HP1_ACATACGTCCGTCAAA-1	-38.5123	-52.1374	B cells	Healthy
HP1_AGTAGTCAGATGCGAC-1	-32.2823	-51.7363	B cells	Healthy
HP1_ATTATCCAGAGGTTAT-1	-35.1567	-59.427	B cells	Healthy
HP1_CGTTAGAAGCCTCGTG-1	-34.1362	-52.9073	B cells	Healthy
HP1_CTGCTGTTCTTGACGA-1	-36.2794	-56.4124	B cells	Healthy
HP1_GATCGATAGTAGCCGA-1	-37.3176	-52.9542	B cells	Healthy
HP1_GGACAGAAGTCGAGTG-1	-32.3736	-52.9423	B cells	Healthy
HP1_GTAACTGAGCCAGTTT-1	-35.0116	-58.1143	B cells	Healthy
HP1_TCACAAGAGCACCGCT-1	-38.3171	-58.6594	B cells	Healthy
HP1_TCCACACGTCCCTTGT-1	-34.2656	-51.5831	B cells	Healthy
HP1_CTCTAATTCATGTCTT-1	-41.2102	39.0776	CTL2	Healthy
HP2_ACACCAAAGCATGGCA-1	-10.7551	23.8532	CTL2	Healthy
HP2_ACACCAAAGGCTACGA-1	-6.8302	-68.9797	mDC	Healthy
HP1_CCATGTCCAGCTGTGC-1	-6.99835	-67.9293	mDC	Healthy
HP1_CTGCTGTTCAGTCAGT-1	-2.47292	-67.5771	mDC	Healthy
HP1_GTATCTTTCGCCATAA-1	-4.74725	-66.638	mDC	Healthy
HP1_GTTTCTAAGGTACTCT-1	-3.6208	-66.297	mDC	Healthy
HP1_TCAATCTCATCCTAGA-1	-4.7266	-66.9924	mDC	Healthy
HP1_TCAGGATCACCCTATC-1	-4.71897	-65.5761	mDC	Healthy
HP1_TCAGGATGTCTGCAAT-1	-6.39762	-65.3845	mDC	Healthy
HP1_TTAACTCAGACTTGAA-1	-3.70276	-68.1917	mDC	Healthy
HP1_TTTATGCTCAAACAAG-1	-4.77992	-69.4087	mDC	Healthy
HP1_TTTGTCAGTACAAGTA-1	1.87607	-69.1158	mDC	Healthy
HP1_GAACATCAGCAATATG-1	-26.1101	7.04069	CTL	Healthy
HP1_TGAGAGGTCACTGGGC-1	-11.0978	36.5268	CTL	Healthy
HP1_AAAGCAATCTCGTTTA-1	-30.8201	30.7619	TNK	Healthy
HP2_ACACCAATCTGCGTAA-1	-37.8163	36.8321	TNK	Healthy
HP1_AGCTCTCCAATCCAAC-1	-40.698	34.7847	TNK	Healthy
HP1_GAATAAGTCGACGGAA-1	-31.0427	50.3766	CTL2	Healthy
HP1_GGTGAAGTCACAATGC-1	-0.474274	52.1232	CTL2	Healthy
HP1_TACTTGTCAGGGTACA-1	-37.6655	35.4906	TNK	Healthy
HP1_TAGCCGGAGTGACATA-1	-34.8382	29.7133	TNK	Healthy
HP1_TGATTTCTCTGTCCGT-1	-32.3792	27.8911	TNK	Healthy
HP2_ACACCCTAGAACTCGG-1	14.9605	-65.3807	Mono3	Healthy
HP1_AAGGTTCCAAGTTCTG-1	19.6723	-68.9237	Macrophage1	Healthy
HP1_ACGGGCTAGACTTGAA-1	18.5476	-68.3628	Mono3	Healthy
HP1_CAACTAGAGGACATTA-1	17.0824	-66.4623	Mono3	Healthy
HP1_CACACCTGTCCGCTGA-1	21.9364	-70.6388	Mono3	Healthy
HP1_CGATTGACAGTGAGTG-1	5.36845	17.2587	CTL	Healthy
HP2_ACACCCTAGAGAGCTC-1	3.79448	19.2017	CTL2	Healthy
HP1_GGAACTTCAAGGCTCC-1	5.60416	14.9207	CTL2	Healthy
HP1_GGAATAATCTTTACAC-1	-10.1653	-1.47869	Th17	Healthy
HP2_ACACCCTCACCAGTTA-1	-9.78714	2.45581	Th17	Healthy
HP1_TGCTACCGTTTAAGCC-1	-7.64389	-0.270336	Th17	Healthy
HP2_ACACCCTGTATTAGCC-1	78.643	-1.4118	Pericytes	Healthy
HP1_AGCGTCGCATTACGAC-1	81.0672	-0.482341	Pericytes	Healthy
HP1_ATGCGATAGTACGATA-1	79.6025	2.45673	Pericytes	Healthy
HP1_CGACTTCGTCTGGTCG-1	78.3603	-1.58133	Pericytes	Healthy
HP1_TAAGCGTCAAGAGGCT-1	79.5654	-0.371126	Pericytes	Healthy
HP1_TACACGACAAGCGTAG-1	78.8732	2.13407	Pericytes	Healthy
HP2_ACACCCTGTCGCGAAA-1	48.3114	28.3267	Endothelial cells	Healthy
HP1_CACAAACTCGTAGGTT-1	-39.9645	25.852	TNK	Healthy
HP2_ACACCCTTCGACCAGC-1	-32.2268	19.8436	TNK	Healthy
HP1_ACGGAGATCCTTTCTC-1	-7.61091	27.1189	CTL2	Healthy
HP2_ACACCCTTCTGACCTC-1	2.51595	30.4418	CTL2	Healthy
HP1_CAAGTTGGTTGCCTCT-1	-4.39677	28.0087	CTL2	Healthy
HP1_CTGTTTAAGTGAAGAG-1	-5.38909	24.9923	CTL2	Healthy
HP2_ACACCGGAGCCAGTAG-1	-24.4863	7.00464	Th17	Healthy
HP1_GTCGTAACAAGTTCTG-1	-4.35184	-10.2487	Naive Th	Healthy
HP2_ACACCGGAGTACGTTC-1	-23.8192	-6.41513	Naive Th	Healthy
HP1_TGAGAGGCAATGTTGC-1	-30.2937	0.798846	Naive Th	Healthy
HP1_TTCCCAGTCCATGCTC-1	-24.4434	-12.3759	Th1	Healthy
HP1_GATTCAGAGAGTCTGG-1	2.93816	-73.063	Macrophage2	Healthy
HP2_ACACCGGAGTGACATA-1	6.1876	-73.5358	Macrophage2	Healthy
HP1_TCGCGTTCAATGTAAG-1	7.07339	-71.5285	Macrophage2	Healthy
HP1_ACACTGACACCGAAAG-1	-27.9663	24.7471	TNK	Healthy
HP1_CGTGTCTCACCCATGG-1	-10.6223	24.5033	TNK	Healthy
HP1_TCCACACTCAGAGCTT-1	-28.1805	28.295	TNK	Healthy
HP1_CATTATCTCACAAACC-1	5.89613	-65.0752	Macrophage3	Healthy
HP2_ACACCGGGTAAAGGAG-1	10.4167	-66.1197	Macrophage3	Healthy
HP1_GATCGATAGTACATGA-1	-11.35	-7.70584	CTL	Healthy
HP2_ACACCGGGTAGGGTAC-1	12.8965	40.7309	NK	Healthy
HP1_GATGAAAAGGGTCGAT-1	12.6005	28.0834	CTL	Healthy
HP1_GGATTACCATCACCCT-1	12.2152	43.9202	CTL2	Healthy
HP2_ACACCGGGTGCTGTAT-1	3.02341	-74.8002	Macrophage2	Healthy
HP1_GCGCGATTCGATGAGG-1	19.631	-77.8975	Mono2	Healthy
HP1_GGGCACTTCAAACAAG-1	19.1357	-78.8236	Mono1	Healthy
HP1_TCGCGTTCAGCCTTTC-1	-1.28792	-73.8957	Macrophage2	Healthy
HP1_CGCCAAGTCTCGCATC-1	77.7814	7.55533	Pericytes	Healthy
HP2_ACACCGGGTGGTAACG-1	76.0232	9.27903	Pericytes	Healthy
HP1_CGCTTCAAGACTTTCG-1	77.6137	6.36521	Pericytes	Healthy
HP1_GATCGTATCTGTTTGT-1	74.4891	9.6797	Pericytes	Healthy
HP1_GCATACAGTCTACCTC-1	75.1993	8.68631	Pericytes	Healthy
HP2_ACACCGGGTTTGTTTC-1	-29.7418	5.2466	Naive Th	Healthy
HP2_ACACCGGTCCTATGTT-1	-0.737989	-68.303	Macrophage2	Healthy
HP1_CGAGCCATCCGCAGTG-1	5.78194	-67.1545	Macrophage2	Healthy
HP1_GCATGCGTCTACTCAT-1	2.2782	-69.9526	Macrophage2	Healthy
HP2_ACACCGGTCGGTGTTA-1	4.34371	-65.8374	Macrophage1	Healthy
HP1_ACATCAGAGGATGGTC-1	-18.5592	-15.7315	Th1	Healthy
HP2_ACACTGAAGACAAAGG-1	-20.5805	-13.1971	Th1	Healthy
HP1_AGTGAGGCAATCTGCA-1	-19.3483	-5.73523	Th17	Healthy
HP1_CCACGGAAGCTAGTTC-1	-21.6951	-17.5457	Th1	Healthy
HP1_TATTACCAGGACTGGT-1	-18.9272	-17.2947	Th1	Healthy
HP1_AAGTCTGCATCCTAGA-1	16.524	-56.6197	Macrophage3	Healthy
HP2_ACACTGAAGATCGATA-1	17.0175	-60.8539	Macrophage3	Healthy
HP1_GACGTGCAGGCAATTA-1	17.1359	-59.3242	mDC	Healthy
HP1_TTTGCGCTCCTATTCA-1	-33.9256	-12.2291	Treg	Healthy
HP2_ACACTGACAAGTACCT-1	-31.807	-11.8752	Treg	Healthy
HP2_ACACTGACACTGTGTA-1	3.92014	-73.4846	Macrophage2	Healthy
HP1_ACATCAGCAAGCCGTC-1	5.76158	-61.9789	Macrophage1	Healthy
HP2_ACACTGAGTACAGTTC-1	-0.0881653	-63.3431	Macrophage1	Healthy
HP1_ACCCACTAGGCCCTTG-1	0.885143	-66.8872	mDC	Healthy
HP1_CAGCTAATCAACACCA-1	5.32737	-63.4191	Macrophage1	Healthy
HP1_GGAATAATCCAGGGCT-1	-0.601023	-62.962	mDC	Healthy
HP1_GGGAGATTCACAGTAC-1	8.18009	-60.797	Macrophage1	Healthy
HP1_TCGTACCCAATCTGCA-1	6.45294	-62.4639	Macrophage1	Healthy
HP2_ACACTGAGTATCAGTC-1	-49.1305	-7.22441	Treg	Healthy
HP1_ACGCCAGCAGGCTCAC-1	-44.0808	-4.57967	Treg	Healthy
HP1_CAACCTCCATGGATGG-1	-46.7174	-6.98009	Treg	Healthy
HP1_CAAGGCCGTACCGAGA-1	-54.3589	-11.2731	Treg	Healthy
HP1_CAGCATACATGTTGAC-1	-46.4467	-8.45692	Treg	Healthy
HP1_GACGTTACAGCCTATA-1	-48.0984	-7.25108	Treg	Healthy
HP1_TAGACCATCGTACGGC-1	-44.9696	-5.5158	Treg	Healthy
HP1_TCAATCTAGCCGGTAA-1	-46.7494	-7.69475	Treg	Healthy
HP1_CCTTTCTTCTGTCAAG-1	-26.2529	25.0238	TNK	Healthy
HP1_GACTGCGGTGAGGGTT-1	15.9996	38.6937	CTL	Healthy
HP2_ACACTGATCCTTGACC-1	-27.7156	21.2819	TNK	Healthy
HP1_GCTGCTTCAATGGATA-1	-21.3106	23.9353	TNK	Healthy
HP1_CCACCTATCGTATCAG-1	-37.6093	23.129	TNK	Healthy
HP2_ACACTGATCGGTTCGG-1	-32.0326	21.5778	TNK	Healthy
HP1_CCTATTATCGTTGCCT-1	-39.2677	26.9402	TNK	Healthy
HP1_CGCTTCAAGGACCACA-1	59.379	-32.1694	Epitheial_Club	Healthy
HP2_ACACTGATCTAACGGT-1	57.7123	-31.6671	Epitheial_Club	Healthy
HP1_CGGAGTCCAATCCAAC-1	59.1508	-32.5822	Epitheial_Club	Healthy
HP2_ACAGCCGCAAAGCAAT-1	-27.5295	7.44523	Th17	Healthy
HP1_CTCCTAGCACCGATAT-1	-27.5551	7.01346	Th17	Healthy
HP1_GTGCTTCGTAAATGTG-1	-46.8966	-3.63535	Treg	Healthy
HP1_AGGGTGAGTCATTAGC-1	50.5533	47.991	Endothelial cells	Healthy
HP2_ACAGCCGCACTGTCGG-1	47.4216	48.5594	Endothelial cells	Healthy
HP1_GGGTTGCTCCGCAAGC-1	44.946	44.3959	Endothelial cells	Healthy
HP2_ACAGCCGGTATCGCAT-1	49.1597	46.9352	Endothelial cells	Healthy
HP2_ACAGCCGTCCACTCCA-1	-31.9337	26.0149	TNK	Healthy
HP1_CAGCAGCAGACAGGCT-1	-31.7697	26.0591	TNK	Healthy
HP1_CGGCTAGCACCAGGTC-1	-31.4239	27.2584	TNK	Healthy
HP1_TGTATTCCATGCAATC-1	-31.4761	30.868	TNK	Healthy
HP1_GCGACCACACATGTGT-1	1.14432	-15.9503	Naive Th	Healthy
HP2_ACAGCCGTCCTGCAGG-1	-2.53447	-14.2379	Naive Th	Healthy
HP1_GCTTCCACAGATGAGC-1	-2.20241	-15.1047	Naive Th	Healthy
HP2_ACAGCCGTCGTGACAT-1	-46.4945	-15.0911	Treg	Healthy
HP2_ACAGCTAAGCGTTGCC-1	29.101	-76.2909	Mono2	Healthy
HP1_CATTATCAGGCGTACA-1	29.5783	-76.2264	Mono2	Healthy
HP1_ACTGATGGTGGCAAAC-1	-61.1443	40.1042	NK	Healthy
HP2_ACAGCTACAAAGCAAT-1	-60.6174	38.716	NK	Healthy
HP1_CCGTTCATCACGCGGT-1	-63.2817	40.4584	NK	Healthy
HP1_CGGACTGTCGCAAGCC-1	-60.7745	40.036	NK	Healthy
HP1_CGGAGTCAGATGCGAC-1	-60.2997	40.4815	NK	Healthy
HP1_CTAGAGTAGGTGATTA-1	-52.7388	40.2644	NK	Healthy
HP1_AGATTGCAGTCCGTAT-1	-14.5285	50.8489	CTL2	Healthy
HP2_ACAGCTACATTGGCGC-1	-15.7287	45.7268	CTL2	Healthy
HP1_CAGCAGCGTTAAGGGC-1	-15.7429	46.4936	CTL2	Healthy
HP1_CCCAATCGTAAGTTCC-1	-15.1674	50.9624	CTL2	Healthy
HP1_CTCTACGCAGCATACT-1	-15.426	46.4886	CTL2	Healthy
HP1_GACGGCTTCGCTTAGA-1	-13.4497	45.5909	CTL2	Healthy
HP1_GAGTCCGTCGACAGCC-1	-20.4792	43.6625	CTL2	Healthy
HP1_GTAACTGAGGTGATTA-1	-18.031	52.9278	CTL2	Healthy
HP1_GTAGTCAAGCTAGCCC-1	-16.1653	45.4992	CTL2	Healthy
HP1_GTCACAACACTTCGAA-1	-23.7007	40.0469	CTL2	Healthy
HP1_TCTTTCCCAGCTGTAT-1	-13.0845	47.6526	CTL	Healthy
HP1_AAGTCTGGTACTTCTT-1	-15.0895	16.1522	CTL2	Healthy
HP2_ACAGCTAGTACAGTTC-1	-16.337	14.7772	Naive Th	Healthy
HP1_ACCCACTAGCTAACAA-1	0.997056	-7.31881	CTL2	Healthy
HP1_AGTGTCAAGTCGATAA-1	-8.47912	18.138	CTL2	Healthy
HP1_CAGATCACAATCGGTT-1	-10.9767	20.0625	CTL2	Healthy
HP1_GTGCATAGTGCGCTTG-1	-4.97746	-8.82467	CTL2	Healthy
HP2_ACAGCTAGTCGACTGC-1	9.47618	44.6583	CTL	Healthy
HP1_CATATTCTCGGAGGTA-1	5.46816	40.3592	CTL	Healthy
HP2_ACAGCTAGTCGCGTGT-1	37.3286	-47.0729	Mast cells	Healthy
HP1_ACCTTTAAGATCTGCT-1	38.0718	-47.0519	Mast cells	Healthy
HP1_AGGTCATCAGCATGAG-1	35.3893	-47.7232	Mast cells	Healthy
HP1_CCCAATCAGCGCCTCA-1	36.2426	-47.1799	Mast cells	Healthy
HP1_GATCGATGTCTTCAAG-1	37.0592	-47.3167	Mast cells	Healthy
HP1_AACTGGTCATCGGTTA-1	-15.644	45.7276	CTL2	Healthy
HP2_ACAGCTATCATTGCGA-1	-17.7639	50.2475	CTL2	Healthy
HP1_GAACCTACATCCCACT-1	-20.2522	48.7365	CTL2	Healthy
HP2_ACATACGGTGTGCGTC-1	-30.3411	30.8396	TNK	Healthy
HP1_CGAATGTCATGGAATA-1	-20.8407	48.5287	CTL	Healthy
HP1_GCGCGATCAAGTTAAG-1	-29.7966	26.689	TNK	Healthy
HP1_TACTCGCGTTAGGGTG-1	-30.2301	27.5442	TNK	Healthy
HP1_TTTATGCTCTCGGACG-1	-22.7659	20.683	CTL	Healthy
HP2_ACATACGTCATTGCGA-1	-17.3975	-6.56961	Th1	Healthy
HP2_ACATCAGAGGACCACA-1	-4.82254	42.4561	CTL	Healthy
HP1_CCAGCGATCCACGCAG-1	4.70262	34.1153	CTL	Healthy
HP1_GGGACCTCATCCCATC-1	-8.97635	25.0784	CTL2	Healthy
HP2_ACATCAGAGTGTTAGA-1	-11.2603	27.6458	CTL	Healthy
HP1_CTGTTTACACAGCGTC-1	-12.4789	45.4496	CTL2	Healthy
HP2_ACATCAGGTCACACGC-1	-10.9774	45.2648	CTL2	Healthy
HP1_CTTGGCTTCTTTAGTC-1	-11.4119	46.196	CTL2	Healthy
HP1_GCATGATCACTCGACG-1	-10.4315	44.978	CTL	Healthy
HP1_GTATCTTAGTCGCCGT-1	-8.40998	43.6672	CTL	Healthy
HP1_TGTATTCCACAGGAGT-1	-5.42605	40.1174	CTL	Healthy
HP2_ACATCAGTCTTCTGGC-1	-30.4986	28.9098	TNK	Healthy
HP1_CGATGGCAGAGACTTA-1	-36.7906	31.7588	TNK	Healthy
HP1_TACTCATCAATCGGTT-1	-12.5887	52.0241	TNK	Healthy
HP1_TCACGAAAGCGATCCC-1	-29.5473	30.0213	TNK	Healthy
HP1_TGACGGCGTATTAGCC-1	-20.0538	49.4077	CTL2	Healthy
HP1_TGTCCCATCATTCACT-1	-33.1347	25.7892	TNK	Healthy
HP1_TTCGAAGAGCTCCTTC-1	-27.413	27.8033	CTL	Healthy
HP2_ACATGGTAGAGACTTA-1	-7.66166	-69.02	mDC	Healthy
HP1_GTACGTAGTGAGGCTA-1	-7.89371	-67.7374	mDC	Healthy
HP1_TCGGTAAGTATATGAG-1	-6.68081	-69.1729	mDC	Healthy
HP1_TGCGCAGTCTCAAACG-1	-7.18806	-69.3505	mDC	Healthy
HP1_TTGAACGAGACAGAGA-1	-5.01287	-67.3521	mDC	Healthy
HP1_CATATTCTCAGCGACC-1	39.431	-45.5665	Mast cells	Healthy
HP2_ACATGGTAGTAGGTGC-1	39.9482	-45.6462	Mast cells	Healthy
HP1_CATTCGCAGAAGGTTT-1	39.6965	-45.6878	Mast cells	Healthy
HP1_GTCATTTTCCGCTGTT-1	39.8326	-45.8659	Mast cells	Healthy
HP1_TGAGAGGGTCCGTGAC-1	39.8235	-45.7605	Mast cells	Healthy
HP1_TGCCAAAGTAGGACAC-1	39.6036	-45.9082	Mast cells	Healthy
HP1_ACGGGCTTCGTAGGTT-1	-26.1115	-7.26365	Th1	Healthy
HP2_ACATGGTCACATGTGT-1	-20.7184	-9.68824	Th1	Healthy
HP2_ACATGGTGTAGGGTAC-1	46.0122	45.1218	Endothelial cells	Healthy
HP2_ACATGGTTCAAGATCC-1	49.3546	47.0701	Endothelial cells	Healthy
HP2_ACCAGTAAGACTAGAT-1	-14.648	-6.41817	CTL2	Healthy
HP1_AACTGGTAGCCCGAAA-1	-34.5335	-9.14285	Treg	Healthy
HP2_ACCAGTAAGAGTACCG-1	-39.308	-12.5208	Naive Th	Healthy
HP1_AGGCCGTCAGGCTCAC-1	-31.6459	-13.5095	Treg	Healthy
HP1_ATAGACCTCGCAGGCT-1	-26.3585	-11.2608	Th1	Healthy
HP1_CATCGAATCGTCTGCT-1	-31.1687	-13.5966	Treg	Healthy
HP1_GCTTGAATCGCGCCAA-1	-24.1565	-8.6259	Th1	Healthy
HP1_TATCAGGCACATCCAA-1	-33.4256	-8.08114	Treg	Healthy
HP1_TGGTTAGAGATATGCA-1	-23.1382	-17.8	Treg	Healthy
HP1_CCTCAGTTCAGTCCCT-1	-11.2771	23.0199	CTL2	Healthy
HP2_ACCAGTAAGCCAGTAG-1	-13.6148	21.8034	CTL2	Healthy
HP2_ACCAGTACACGAAGCA-1	38.7707	-46.3512	Mast cells	Healthy
HP2_ACCAGTACAGCTCGAC-1	-41.1919	-49.1807	plasma cells	Healthy
HP1_CCATTCGCAAACCTAC-1	-41.959	-47.2258	B cells	Healthy
HP1_CCTACACTCATGCAAC-1	-40.82	-42.6618	B cells	Healthy
HP1_CCTTCGAAGCTACCTA-1	-41.2132	-45.5382	B cells	Healthy
HP1_CGTCCATCATGAACCT-1	-42.3529	-49.051	B cells	Healthy
HP1_CTGCCTAGTAGCGCTC-1	-42.6596	-51.8405	B cells	Healthy
HP1_GAAACTCGTCCAGTAT-1	-41.1224	-50.6906	B cells	Healthy
HP1_TTCGGTCCAGGCTGAA-1	-43.2577	-53.4775	B cells	Healthy
HP1_AACTCCCCAACTGCTA-1	-25.5608	7.49686	Th17	Healthy
HP2_ACCAGTAGTTTCGCTC-1	-39.9065	1.56835	Treg	Healthy
HP1_ACGCCGAAGCGATCCC-1	-46.5756	-3.19881	Treg	Healthy
HP1_AGAATAGCAAGTAGTA-1	-46.9099	-3.97969	Treg	Healthy
HP1_ACGGCCACAGCGAACA-1	1.06735	18.8284	CTL2	Healthy
HP2_ACCAGTATCAACACGT-1	-6.73463	23.1935	CTL2	Healthy
HP1_CACCTTGTCCTTTACA-1	-4.84554	21.3115	CTL2	Healthy
HP1_CATGACATCAGGTAAA-1	-6.6278	22.2387	CTL2	Healthy
HP1_GTATCTTAGCTACCTA-1	-6.84804	23.1985	CTL2	Healthy
HP1_TCAGGATAGCTGCCCA-1	-6.65904	26.5819	CTL	Healthy
HP2_ACCAGTATCACGACTA-1	62.9635	-24.0181	Epitheial_Hillock	Healthy
HP1_AGAATAGTCACCCTCA-1	62.8862	-25.7721	Epitheial_Hillock	Healthy
HP1_CGGACGTGTGATGCCC-1	61.7341	-23.1964	Epitheial_Hillock	Healthy
HP1_TCACAAGGTCTCGTTC-1	63.1076	-24.4488	Epitheial_Hillock	Healthy
HP1_ACGAGGACACATGGGA-1	34.1048	-47.5825	Mast cells	Healthy
HP2_ACCAGTATCATCGGAT-1	36.936	-46.9817	Mast cells	Healthy
HP1_GACACGCGTGACAAAT-1	35.6227	-46.9252	Mast cells	Healthy
HP1_GCATACAGTGCTAGCC-1	35.4734	-46.5716	Mast cells	Healthy
HP1_AACCATGAGGTGATAT-1	-4.84162	55.1811	CTL	Healthy
HP2_ACCCACTAGACTACAA-1	0.805974	49.9749	CTL	Healthy
HP1_TCGTAGATCACTATTC-1	-3.49285	55.1777	CTL	Healthy
HP2_ACCCACTCACTACAGT-1	-5.10054	-18.4958	Th1	Healthy
HP1_CTAGTGAGTAGCGCAA-1	-0.214332	-17.7633	Naive Th	Healthy
HP1_GTATCTTGTTTGTGTG-1	-18.5224	-12.3823	Th1	Healthy
HP2_ACCCACTGTAGAGGAA-1	-18.1881	-14.263	Th1	Healthy
HP1_ACATGGTTCCGCGGTA-1	3.59773	-67.3895	mDC	Healthy
HP2_ACCCACTGTCCTCTTG-1	6.36849	-67.2706	Macrophage2	Healthy
HP1_GCAGTTAGTCTAGGTT-1	8.33457	-69.5207	Macrophage2	Healthy
HP1_TCAACGATCTATCGCC-1	9.10103	-65.1283	Macrophage3	Healthy
HP1_TTCTCCTCATGAACCT-1	8.16315	-66.1427	Macrophage3	Healthy
HP1_AGGTCATGTATTCTCT-1	-19.664	-20.147	Th1	Healthy
HP2_ACCCACTGTCTGCCAG-1	-18.52	-21.0265	Th1	Healthy
HP1_GATCTAGGTCGCATCG-1	57.6176	-17.6655	Epitheial_Basal	Healthy
HP2_ACCCACTGTCTTCGTC-1	58.1218	-17.9163	Epitheial_Basal	Healthy
HP1_AACACGTTCCTTGACC-1	-52.3825	40.6278	NK	Healthy
HP2_ACCCACTTCTGTCAAG-1	-61.0253	40.3573	NK	Healthy
HP1_ATTGGTGGTTCTGAAC-1	-58.6698	41.5219	NK	Healthy
HP1_GGGATGATCGGTGTCG-1	-62.6258	37.978	NK	Healthy
HP1_TCAGGTATCTGGGCCA-1	-61.6813	40.7213	NK	Healthy
HP2_ACCCACTTCTTCCTTC-1	34.3319	-48.1342	Mast cells	Healthy
HP1_CGAACATCATGTTCCC-1	30.6079	-45.0818	Mast cells	Healthy
HP1_CGGGTCACAGTCTTCC-1	33.5834	-46.4881	Mast cells	Healthy
HP1_CTACACCTCGGCGGTT-1	29.3795	-45.2174	Mast cells	Healthy
HP1_TACAGTGTCGAGAACG-1	32.012	-43.5804	Mast cells	Healthy
HP2_ACCGTAACACACATGT-1	49.133	47.3644	Endothelial cells	Healthy
HP1_TGGGAAGAGTGTACGG-1	48.4611	46.5201	Endothelial cells	Healthy
HP1_CCGTTCACAAGTCATC-1	-11.8631	25.8354	CTL	Healthy
HP2_ACCGTAACACATGGGA-1	-11.9717	25.9256	CTL2	Healthy
HP1_TGAGAGGTCCTAGTGA-1	54.8469	-30.8858	Epitheial_Club	Healthy
HP2_ACCGTAACATAACCTG-1	55.2854	-32.7563	Epitheial_Club	Healthy
HP2_ACCGTAACATGCTGGC-1	59.1532	-32.0557	Epitheial_Club	Healthy
HP2_ACCGTAAGTAGGAGTC-1	-59.0345	40.2717	NK	Healthy
HP2_ACCGTAAGTTCCCTTG-1	36.3893	-47.0783	Mast cells	Healthy
HP2_ACCGTAAGTTGATTCG-1	-6.0876	51.3494	CTL2	Healthy
HP1_ACACCCTAGCGCCTTG-1	-0.553009	52.8978	CTL	Healthy
HP1_ACCCACTCAAGTCATC-1	-10.5516	48.9037	CTL2	Healthy
HP1_AGCGTATAGTCGATAA-1	-6.99786	51.0849	CTL	Healthy
HP1_GATCTAGGTAGCTGCC-1	-7.62296	51.7967	CTL2	Healthy
HP1_TCTGAGAGTCTAGGTT-1	-7.03622	49.7027	CTL	Healthy
HP1_TTTGCGCCACGGACAA-1	-3.11749	-70.1962	mDC	Healthy
HP2_ACCGTAATCTAGAGTC-1	-2.03748	-68.7196	mDC	Healthy
HP2_ACCGTAATCTCAAACG-1	18.3546	-59.8354	Macrophage3	Healthy
HP1_ACTGAACCAGTGAGTG-1	15.7493	-56.7491	Macrophage3	Healthy
HP1_GCACATAAGGTGATAT-1	15.6473	-56.4899	Macrophage3	Healthy
HP1_GCAGCCACAGGATCGA-1	18.2499	-58.1744	Macrophage3	Healthy
HP2_ACCTTTAAGAGTTGGC-1	28.7962	-75.0628	Mono2	Healthy
HP1_ATCTACTCAGACACTT-1	18.2063	-66.1049	Macrophage3	Healthy
HP2_ACCTTTAGTCCAGTAT-1	15.7948	-68.7933	Macrophage2	Healthy
HP1_TTTACTGCATCGGACC-1	19.1827	-64.1495	Macrophage3	Healthy
HP2_ACCTTTAGTCCTCCAT-1	63.9467	-20.3705	Epitheial_Hillock	Healthy
HP2_ACCTTTAGTGAGTGAC-1	47.0845	48.4206	Endothelial cells	Healthy
HP1_GGAACTTGTTCTGGTA-1	46.2005	46.5501	Endothelial cells	Healthy
HP2_ACCTTTATCAATCACG-1	-38.2567	28.3381	TNK	Healthy
HP1_ACCTTTAGTGAAATCA-1	6.04313	47.0623	CTL	Healthy
HP2_ACCTTTATCTCTTGAT-1	3.71666	45.959	TNK	Healthy
HP1_AGCTTGAAGTGACTCT-1	-4.13715	51.8546	CTL	Healthy
HP1_CCACTACCATGCCTTC-1	-1.37888	52.8509	CTL	Healthy
HP1_CTAATGGCATGTCGAT-1	2.98042	48.3697	CTL	Healthy
HP2_ACCTTTATCTTCAACT-1	63.2216	-21.9132	Epitheial_Hillock	Healthy
HP1_CGTTGGGAGAGCTGCA-1	63.0292	-21.5228	Epitheial_Hillock	Healthy
HP1_ATAACGCAGGCAGTCA-1	30.0813	-43.1698	Mast cells	Healthy
HP2_ACGAGCCGTCTAGCCG-1	33.8237	-43.5947	Mast cells	Healthy
HP1_ATCACGAAGGTGATAT-1	30.8668	-44.1151	Mast cells	Healthy
HP1_CATCCACCATTCGACA-1	31.2913	-43.5153	Mast cells	Healthy
HP1_CTTCTCTTCACATGCA-1	31.1277	-43.1644	Mast cells	Healthy
HP1_TCCACACAGCGTAGTG-1	33.1854	-43.4265	Mast cells	Healthy
HP2_ACGAGCCTCACAACGT-1	-5.85911	-72.4711	Macrophage2	Healthy
HP1_ACTGAGTTCAGTGCAT-1	-2.93759	-73.7834	Macrophage2	Healthy
HP1_AGTGTCAGTGCAGACA-1	-5.5878	-72.462	Macrophage2	Healthy
HP1_GACTACACAGACGCCT-1	-5.90946	-72.239	Macrophage2	Healthy
HP1_TCAATCTAGGCTACGA-1	-6.48039	-72.2498	mDC	Healthy
HP2_ACGAGCCTCACATACG-1	1.53309	26.6712	CTL	Healthy
HP1_CCGTGGAAGACGCACA-1	-2.52493	34.7113	CTL	Healthy
HP1_CTCTACGAGACGACGT-1	5.60375	23.8425	CTL	Healthy
HP1_CAAGAAAGTGTTTGTG-1	-28.111	26.6001	TNK	Healthy
HP2_ACGAGCCTCAGAGGTG-1	-27.6349	29.3363	TNK	Healthy
HP1_GTAACTGCACGTCAGC-1	-31.3155	29.91	TNK	Healthy
HP2_ACGAGCCTCCAGAGGA-1	9.69563	31.6702	CTL	Healthy
HP1_CGAGCACAGGGTCGAT-1	7.54361	24.0041	CTL	Healthy
HP1_CGGAGTCTCAGCCTAA-1	9.19106	22.5037	CTL	Healthy
HP1_GTGCGGTAGTGAACGC-1	10.604	36.9032	CTL	Healthy
HP1_TGACTTTGTTACTGAC-1	10.0707	30.5568	CTL	Healthy
HP1_TGCGTGGCAGTGGGAT-1	12.4387	30.6609	CTL	Healthy
HP2_ACGAGCCTCTAACCGA-1	-32.3692	-54.2314	B cells	Healthy
HP1_ACAGCTAGTACTCAAC-1	-56.888	30.1969	NK	Healthy
HP2_ACGAGGAAGAGCCTAG-1	-55.8653	33.9128	NK	Healthy
HP1_ACCGTAATCTCGATGA-1	-57.0003	34.3274	NK	Healthy
HP1_CTGTGCTCACATCTTT-1	-55.4029	31.3106	NK	Healthy
HP1_GTCACGGCAAGCGTAG-1	-57.852	29.8141	NK	Healthy
HP1_TATCTCAAGCGATTCT-1	-53.8196	33.3987	NK	Healthy
HP1_TCGTAGAGTAGTACCT-1	-56.3231	31.8133	NK	Healthy
HP2_ACGAGGAAGCCACGTC-1	-66.054	41.1353	NK	Healthy
HP1_TAAGAGAAGTCGATAA-1	-63.4047	37.8256	NK	Healthy
HP1_TAAGCGTTCTGTCTAT-1	-64.7889	40.6444	NK	Healthy
HP1_TACCTTATCGTTTGCC-1	-58.4023	40.4033	NK	Healthy
HP1_TGACAACCAAGCGCTC-1	-61.3977	41.1461	NK	Healthy
HP1_TGCCCTATCCCTCAGT-1	-63.2879	37.4662	NK	Healthy
HP2_ACGAGGAAGCGAGAAA-1	33.6336	-21.1862	Epitheial_Luminal2	Healthy
HP1_CCATTCGAGGCCGAAT-1	36.2566	-23.4042	Epitheial_Luminal2	Healthy
HP1_GAATAAGAGTCTCGGC-1	36.167	-21.8278	Epitheial_Luminal2	Healthy
HP2_ACGAGGAAGGAGTAGA-1	-5.0126	-64.1392	mDC	Healthy
HP1_TTCTTAGTCCAGTAGT-1	-5.37556	-63.9675	mDC	Healthy
HP2_ACGAGGAAGTAATCCC-1	-6.47194	23.4672	CTL2	Healthy
HP1_CGAGCACGTCGCCATG-1	-14.9568	-0.470354	Th1	Healthy
HP2_ACGAGGACAAGCGTAG-1	-15.8233	-0.388016	Th17	Healthy
HP2_ACGAGGACATCGATTG-1	47.006	44.0764	Endothelial cells	Healthy
HP2_ACGATACAGATAGCAT-1	-17.3834	51.0873	CTL2	Healthy
HP2_ACGATACCAAGCCGCT-1	-38.4483	29.0822	TNK	Healthy
HP1_GAGTCCGGTGTGCGTC-1	-36.7247	26.3418	TNK	Healthy
HP1_TTTACTGAGCTGTTCA-1	-33.4223	38.609	CTL	Healthy
HP1_AAAGCAAAGACAAGCC-1	40.795	-23.6077	Epitheial_Luminal2	Healthy
HP2_ACGATACCAGACGCTC-1	33.1092	-19.9966	Epitheial_Luminal2	Healthy
HP1_CAGAATCAGGAGTTTA-1	-28.2629	31.97	TNK	Healthy
HP2_ACGATACGTGGTCCGT-1	-29.0233	28.5435	TNK	Healthy
HP1_GCATGTAAGGACTGGT-1	-1.63204	45.0398	TNK	Healthy
HP1_TTCCCAGTCACTTATC-1	52.3056	34.1141	Endothelial cells	Healthy
HP2_ACGATACTCGTGTAGT-1	50.129	36.4921	Endothelial cells	Healthy
HP1_CGATCGGAGATACACA-1	53.8205	40.1149	Endothelial cells	Healthy
HP2_ACGATGTAGTGACATA-1	51.9812	43.6977	Endothelial cells	Healthy
HP1_GCATGCGCATTCACTT-1	47.9653	33.0949	Endothelial cells	Healthy
HP1_TAAGAGAGTAGCTTGT-1	50.325	37.3765	Endothelial cells	Healthy
HP2_ACGATGTCAATCGAAA-1	77.555	3.66976	Pericytes	Healthy
HP1_CTAACTTCACGAAAGC-1	78.3698	5.62186	Pericytes	Healthy
HP1_TAAGTGCGTAGCTAAA-1	72.1563	8.39596	Pericytes	Healthy
HP1_TTTGGTTAGCGTCTAT-1	75.9362	2.03958	Pericytes	Healthy
HP2_ACGATGTGTCGCATAT-1	47.546	48.8245	Endothelial cells	Healthy
HP2_ACGATGTGTCGCGAAA-1	15.3861	31.234	CTL	Healthy
HP1_CTGCCTAAGGTGCTTT-1	12.0084	29.1511	CTL	Healthy
HP1_GCTCCTACATCCTAGA-1	2.3776	27.5666	CTL	Healthy
HP1_GCTCCTATCGCCCTTA-1	11.3737	38.0185	CTL	Healthy
HP2_ACGATGTTCATAAAGG-1	72.3847	5.35451	Pericytes	Healthy
HP1_TATCTCACACTTCGAA-1	69.8244	9.89152	Pericytes	Healthy
HP1_TCAGGTATCGCCATAA-1	76.6868	2.37962	Pericytes	Healthy
HP1_TCGAGGCCACATTTCT-1	75.34	4.61342	Pericytes	Healthy
HP1_TCGGTAACATCTGGTA-1	76.3574	2.89822	Pericytes	Healthy
HP2_ACGATGTTCATGTCTT-1	48.4641	48.9953	Endothelial cells	Healthy
HP1_ATCATGGGTGGCAAAC-1	-25.7012	-12.7933	Naive Th	Healthy
HP1_CCGTACTCAGTCGATT-1	-30.6652	-10.3158	Treg	Healthy
HP2_ACGATGTTCTTCATGT-1	32.2783	-20.6169	Epitheial_Luminal2	Healthy
HP1_ATTGGTGGTGTATGGG-1	32.1414	-21.8174	Epitheial_Luminal2	Healthy
HP1_GACGTGCGTACAGCAG-1	34.5714	-23.8602	Epitheial_Luminal2	Healthy
HP2_ACGCAGCGTACTCGCG-1	-3.85044	-66.8097	mDC	Healthy
HP1_AGTAGTCAGGCGACAT-1	1.20734	-66.6395	mDC	Healthy
HP1_CCATGTCAGATTACCC-1	5.03348	-66.8894	mDC	Healthy
HP1_CTACACCTCTAACCGA-1	1.60041	-66.5151	mDC	Healthy
HP1_CTAGAGTTCGGAAATA-1	0.267007	-65.2218	mDC	Healthy
HP1_GACTGCGGTTAAAGTG-1	-2.19981	-65.3027	mDC	Healthy
HP1_TACGGTAGTACTCAAC-1	-3.39772	-66.3727	mDC	Healthy
HP1_TTGTAGGTCTACCTGC-1	3.60216	-65.5898	mDC	Healthy
HP2_ACGCAGCGTCGACTAT-1	4.88677	-70.0419	Macrophage2	Healthy
HP1_CACAGTATCGCTTGTC-1	8.8842	-63.7443	Macrophage1	Healthy
HP1_CTGTGCTGTGTGGCTC-1	4.93403	-65.8755	Macrophage1	Healthy
HP1_GTCGTAATCATCTGTT-1	6.93044	-65.0518	Macrophage1	Healthy
HP1_TCCCGATAGGCAATTA-1	7.58454	-64.966	Macrophage1	Healthy
HP1_CACAAACGTTCCACAA-1	10.7282	34.7419	CTL	Healthy
HP2_ACGCAGCGTTCAGACT-1	12.1972	30.1796	CTL	Healthy
HP1_GCATACATCTCTTGAT-1	7.11564	44.7976	CTL	Healthy
HP1_GCGACCACAGCGATCC-1	8.00354	27.9897	CTL	Healthy
HP1_TCTCTAAAGATATGGT-1	4.38276	43.0017	CTL	Healthy
HP1_TTCGAAGCACTAAGTC-1	7.07395	41.3965	CTL	Healthy
HP2_ACGCAGCTCATAGCAC-1	-12.4179	-2.16669	Th17	Healthy
HP2_ACGCAGCTCCACGTGG-1	51.559	45.8251	Endothelial cells	Healthy
HP1_AGGGATGAGTAGATGT-1	51.443	41.8647	Endothelial cells	Healthy
HP1_CGGAGTCCATCGGACC-1	46.4214	40.7866	Endothelial cells	Healthy
HP1_AGGTCCGCATCCGTGG-1	1.84432	-11.7328	TNK	Healthy
HP1_GTTTCTACACCTGGTG-1	-37.6735	22.7236	TNK	Healthy
HP1_TGAGAGGAGTGGGCTA-1	-18.3404	18.2206	TNK	Healthy
HP1_TGAGAGGCATTCTTAC-1	2.70831	-12.7295	CTL2	Healthy
HP1_TGATTTCAGGGAACGG-1	2.42452	-7.85593	CTL2	Healthy
HP1_TTAGGCACAAGACGTG-1	2.23595	-7.65807	CTL2	Healthy
HP1_TTGGCAAGTCCCTACT-1	-10.1054	18.2512	CTL2	Healthy
HP1_CAAGTTGTCTGTTGAG-1	-3.77661	-69.7266	mDC	Healthy
HP2_ACGCCAGAGCCCTAAT-1	-4.22954	-70.3778	Macrophage2	Healthy
HP1_AAGTCTGCATGGGACA-1	-30.0195	43.5188	CTL2	Healthy
HP2_ACGCCAGAGCGATCCC-1	-9.72941	24.8362	NK	Healthy
HP1_ACCCACTGTGTGTGCC-1	-9.45998	26.9585	CTL2	Healthy
HP1_ACTTTCATCAAGAAGT-1	-8.41934	23.5592	CTL2	Healthy
HP1_CGGAGTCAGGTACTCT-1	-10.5907	25.4063	NK	Healthy
HP1_GACGCGTTCATAGCAC-1	-8.0001	25.0048	CTL2	Healthy
HP1_GCCAAATGTACAGCAG-1	-5.91781	22.8584	CTL2	Healthy
HP1_TGGACGCAGAGCAATT-1	-43.7971	36.953	TNK	Healthy
HP1_TTGAACGTCCTAGGGC-1	-5.30982	14.9789	CTL2	Healthy
HP2_ACGCCAGCATCGGACC-1	16.6277	-59.532	Macrophage3	Healthy
HP1_CATTATCGTACTTCTT-1	10.1477	-58.8421	Macrophage1	Healthy
HP1_CTTAGGATCGTTTATC-1	10.9566	-62.7639	Macrophage1	Healthy
HP1_GAATGAAGTTAGGGTG-1	9.79196	-59.1298	Macrophage1	Healthy
HP1_CGAATGTGTCGACTGC-1	13.9491	-72.1189	Macrophage2	Healthy
HP2_ACGCCAGGTATAGTAG-1	7.96084	-73.8367	Macrophage2	Healthy
HP1_CGACCTTTCGTACGGC-1	14.3109	-69.5247	Macrophage2	Healthy
HP1_TCCACACGTAGATTAG-1	11.0317	-73.1757	Macrophage2	Healthy
HP1_ACCAGTATCACAAACC-1	51.8854	35.2599	Endothelial cells	Healthy
HP2_ACGCCAGGTTATCCGA-1	46.5966	37.3186	Endothelial cells	Healthy
HP1_ATAGACCTCACCAGGC-1	54.058	40.4389	Endothelial cells	Healthy
HP1_CGTTGGGGTAGGGTAC-1	49.3282	40.3601	Endothelial cells	Healthy
HP1_GGACAGACAGTTCATG-1	52.2257	41.5799	Endothelial cells	Healthy
HP1_AGCTTGACAGTGGAGT-1	-14.7074	-21.4393	Th1	Healthy
HP2_ACGCCAGTCCTTCAAT-1	-12.317	-18.6574	Th1	Healthy
HP1_CGCCAAGTCGTTACGA-1	-13.8145	-15.5365	Th1	Healthy
HP2_ACGCCAGTCTTGAGAC-1	73.9204	12.69	Pericytes	Healthy
HP1_CCAGCGAGTGGGTATG-1	77.1379	6.69678	Pericytes	Healthy
HP1_GGAATAAAGCAACGGT-1	75.9555	8.27606	Pericytes	Healthy
HP1_TCCACACTCTCTTATG-1	70.5767	13.7276	Pericytes	Healthy
HP1_TGAGCCGCATCACCCT-1	74.9269	10.0879	Pericytes	Healthy
HP1_TGTATTCCAATGAAAC-1	75.1147	9.81827	Pericytes	Healthy
HP1_TGTTCCGCAGGATCGA-1	77.5784	4.9565	Pericytes	Healthy
HP2_ACGCCGAAGCCCAGCT-1	51.1428	48.0665	Endothelial cells	Healthy
HP1_AAGACCTAGACACGAC-1	58.8832	-33.9883	Epitheial_Club	Healthy
HP2_ACGCCGAGTACCGAGA-1	57.8516	-33.5366	Epitheial_Club	Healthy
HP2_ACGCCGATCGGAATCT-1	-16.7363	50.245	CTL2	Healthy
HP1_TTCTCAACATGCAATC-1	-9.92763	32.8214	CTL	Healthy
HP2_ACGGAGAAGCACAGGT-1	-18.921	-2.23266	Th1	Healthy
HP1_ATGTGTGCAAAGCGGT-1	-19.0553	-3.03752	Th17	Healthy
HP1_CCTAGCTCAATGAAAC-1	-19.7031	-12.2374	Th1	Healthy
HP1_GGGAATGCACTAAGTC-1	-4.10262	28.4049	CTL	Healthy
HP1_TATGCCCAGGGCTTCC-1	-26.7502	-9.08537	Th1	Healthy
HP1_TCCCGATGTGCGCTTG-1	-4.64551	24.698	CTL2	Healthy
HP2_ACGGAGAAGCGATTCT-1	51.9021	-29.7625	Epitheial_Luminal2	Healthy
HP1_CATCGAAGTGACAAAT-1	4.39576	-10.7633	CTL2	Healthy
HP2_ACGGAGACAAGGCTCC-1	3.01875	-5.56395	CTL2	Healthy
HP1_CGGTTAAAGCAGACTG-1	2.82777	-13.0691	CTL2	Healthy
HP1_GAATAAGAGGACGAAA-1	6.03938	15.4879	CTL2	Healthy
HP1_TGAAAGAGTTACGGAG-1	-4.88743	23.2682	CTL2	Healthy
HP1_TTATGCTGTTGGACCC-1	3.34399	-5.37534	CTL2	Healthy
HP2_ACGGAGACAGCCTTGG-1	2.96929	-9.05522	CTL2	Healthy
HP1_ACTGTCCGTATGGTTC-1	3.73827	-6.80273	CTL2	Healthy
HP1_ATTACTCAGGCAGTCA-1	0.738896	18.2902	CTL2	Healthy
HP1_ATTATCCCAAGCGAGT-1	0.166037	15.0153	CTL2	Healthy
HP1_GATCTAGCACACCGCA-1	5.7299	16.5478	CTL2	Healthy
HP1_TTGAACGAGTGTACTC-1	4.23285	-13.1455	CTL2	Healthy
HP2_ACGGAGACATTCGACA-1	-12.0568	43.1377	CTL2	Healthy
HP1_CATCGAAAGTGGCACA-1	-8.54628	31.5355	CTL	Healthy
HP1_GATGAAAGTAAGAGGA-1	4.45508	32.502	CTL	Healthy
HP1_GGATGTTCACCACCAG-1	4.19388	39.9657	CTL	Healthy
HP1_AAAGATGCATATACCG-1	59.3925	-25.8505	Epitheial_Hillock	Healthy
HP2_ACGGAGAGTCTCTCTG-1	62.0378	-22.0296	Epitheial_Hillock	Healthy
HP1_ACGCCGACAGGTGGAT-1	-58.0728	27.9339	NK	Healthy
HP2_ACGGAGAGTTTGCATG-1	-59.1044	28.3945	NK	Healthy
HP1_CCGGTAGAGCTAAACA-1	-58.2497	30.0463	NK	Healthy
HP1_GGCAATTAGTTTAGGA-1	-58.9096	29.8121	NK	Healthy
HP1_TCGGTAAAGCGTAGTG-1	-57.2793	27.9229	NK	Healthy
HP1_AACTTTCAGACGACGT-1	-14.7064	38.093	CTL2	Healthy
HP2_ACGGAGATCGCGTAGC-1	-11.0178	36.6868	CTL2	Healthy
HP1_CGATTGAGTACAGTGG-1	-9.16368	40.5199	CTL	Healthy
HP1_GACGTGCTCACCTTAT-1	-13.254	40.252	CTL2	Healthy
HP2_ACGGCCAAGGTTACCT-1	46.1328	48.0795	Endothelial cells	Healthy
HP1_CTCGAAATCATGCATG-1	-27.818	44.3979	CTL2	Healthy
HP2_ACGGCCACAATAGAGT-1	-41.2372	39.1099	CTL2	Healthy
HP1_GCTCCTATCTTAACCT-1	-40.7579	39.0186	CTL2	Healthy
HP1_TTTCCTCCACATGGGA-1	-19.748	39.0139	CTL2	Healthy
HP1_CCGTACTTCTGCTGCT-1	52.6976	37.6432	Endothelial cells	Healthy
HP2_ACGGCCACACTATCTT-1	52.4068	44.6101	Endothelial cells	Healthy
HP1_GATCGCGGTATGAAAC-1	50.9575	37.299	Endothelial cells	Healthy
HP1_ACGAGCCCAAGTAGTA-1	-26.7673	6.28818	Th17	Healthy
HP2_ACGGCCACAGCGTCCA-1	-11.8159	2.57374	Th17	Healthy
HP1_ATCATCTTCAGAAATG-1	-23.445	-7.43701	Th17	Healthy
HP1_CCAGCGAAGTGTCCAT-1	-27.2033	2.36822	Th17	Healthy
HP1_CCAGCGACACCATCCT-1	-30.776	0.429052	Th17	Healthy
HP1_CGATTGAGTAATTGGA-1	-14.6973	5.45058	Th17	Healthy
HP1_CGCGTTTAGATCCCAT-1	-25.1921	5.76794	Th17	Healthy
HP1_CTACACCTCTCTGCTG-1	-12.7514	8.57925	Th17	Healthy
HP1_TGGACGCCACTCGACG-1	-27.6424	4.04455	Th17	Healthy
HP2_ACGGCCAGTATAAACG-1	-55.6785	-13.2831	Treg	Healthy
HP1_CTGAAGTAGTATCTCG-1	-51.7059	-13.0876	Treg	Healthy
HP2_ACGGCCAGTGGCCCTA-1	-57.9488	40.7955	NK	Healthy
HP2_ACGGCCAGTTACGACT-1	-22.9344	-11.9633	Th1	Healthy
HP1_TACGGGCTCTCTAAGG-1	-28.1833	-11.0255	Th1	Healthy
HP1_AGATCTGAGTACGTAA-1	-4.47836	50.1394	CTL	Healthy
HP2_ACGGCCATCCCAACGG-1	-8.60024	51.9576	CTL2	Healthy
HP1_AGGTCATCATTGCGGC-1	-1.81325	42.2436	CTL	Healthy
HP1_ATAACGCCATCGTCGG-1	-3.31441	39.55	CTL	Healthy
HP1_CAGCATACATCCCATC-1	-3.89197	52.955	CTL	Healthy
HP1_CTGCGGACAGATGGCA-1	-10.3375	50.1232	CTL	Healthy
HP1_GAATAAGAGCGACGTA-1	5.02676	49.4293	CTL	Healthy
HP1_GGAACTTCATCACCCT-1	-7.71749	51.9031	CTL	Healthy
HP1_GGGATGAGTGTGACGA-1	-9.8444	45.8003	CTL	Healthy
HP1_TTTCCTCAGCAGACTG-1	-10.9879	54.7467	CTL	Healthy
HP2_ACGGGCTAGTTCGCGC-1	1.83839	44.1212	CTL	Healthy
HP2_ACGGGCTCAAGGTTTC-1	-28.0175	25.7105	TNK	Healthy
HP1_CAGGTGCTCCTCCTAG-1	-26.132	22.4484	TNK	Healthy
HP1_AATCGGTTCTGAGTGT-1	-16.321	-30.2122	Th1	Healthy
HP2_ACGGGCTCATGGTCAT-1	-15.2363	-17.0276	Th1	Healthy
HP1_TCGGTAAGTGTCAATC-1	-15.3714	-15.5802	Th1	Healthy
HP2_ACGGGCTGTCTTCAAG-1	-18.0898	-5.72412	Th17	Healthy
HP1_CGTGAGCCAGGAACGT-1	-23.8242	-7.64763	Th1	Healthy
HP2_ACGGGCTGTGTTGGGA-1	-51.9311	34.4155	NK	Healthy
HP2_ACGGGCTGTTGCTCCT-1	11.2159	32.2621	CTL	Healthy
HP1_CAACCTCGTCTGGAGA-1	10.33	35.7756	CTL	Healthy
HP1_CGTGAGCGTCATATCG-1	11.9472	31.2425	CTL	Healthy
HP2_ACGGGCTTCCCGACTT-1	-38.1496	35.032	TNK	Healthy
HP2_ACGGGTCAGTGGAGTC-1	-1.55026	-65.8724	mDC	Healthy
HP1_AGTTGGTAGTTGTAGA-1	-31.9131	42.9215	CTL2	Healthy
HP2_ACGGGTCGTATGAATG-1	-37.495	36.4008	TNK	Healthy
HP1_CTAGAGTAGAGCAATT-1	-41.707	35.7944	TNK	Healthy
HP1_ACCAGTAAGGCATGGT-1	-33.9326	2.4138	CTL2	Healthy
HP2_ACGGGTCGTTCCATGA-1	-32.7766	3.51412	Treg	Healthy
HP1_ATGGGAGAGAAGAAGC-1	-29.8637	1.52099	Th17	Healthy
HP1_CATCGAAGTCGCTTCT-1	-16.9873	15.8036	CTL2	Healthy
HP1_GCACATATCCTAGAAC-1	-32.296	7.50414	TNK	Healthy
HP1_GTCTTCGGTACCGCTG-1	-44.682	-1.3617	Treg	Healthy
HP1_GTGCAGCGTAGCGTGA-1	-27.2231	6.31117	CTL2	Healthy
HP1_TGAGCATTCCAAACTG-1	-31.5026	0.471098	Naive Th	Healthy
HP1_TTTGGTTGTCAATGTC-1	-31.3718	4.49307	Th17	Healthy
HP2_ACGTCAAAGCTGTTCA-1	-16.0841	38.9289	Th17	Healthy
HP1_CGTAGCGTCCCTTGCA-1	-13.0456	36.2054	CTL	Healthy
HP2_ACGTCAAAGGTAGCTG-1	1.4253	-66.1329	Macrophage1	Healthy
HP1_CGTTCTGTCATGCAAC-1	1.59752	-66.2632	Macrophage1	Healthy
HP1_ACTGATGCATACTACG-1	50.0657	32.19	Endothelial cells	Healthy
HP2_ACGTCAACAAGTCTGT-1	55.8454	41.4499	Endothelial cells	Healthy
HP1_CTCGTCAGTGTCGCTG-1	-47.9619	-10.3962	Treg	Healthy
HP2_ACGTCAAGTCATTAGC-1	-46.9098	-10.6905	Treg	Healthy
HP1_CATCGGGGTGAGTATA-1	-11.6996	33.1447	CTL	Healthy
HP2_ACGTCAAGTGGGTATG-1	-17.6372	49.5507	CTL2	Healthy
HP1_TAAGCGTGTCTAGCGC-1	-22.346	46.498	CTL2	Healthy
HP1_TCGCGTTCACATCTTT-1	-15.84	43.3482	CTL	Healthy
HP2_ACGTCAAGTTATCGGT-1	-40.1242	26.255	TNK	Healthy
HP1_CGCTGGAAGCTGTCTA-1	-29.7449	40.8962	CTL2	Healthy
HP2_ACGTCAAGTTTGACAC-1	-21.0404	39.3371	Th17	Healthy
HP1_CTCACACGTCAGGACA-1	-20.8532	47.0611	CTL2	Healthy
HP1_GAACCTACAGAGCCAA-1	-22.4577	46.6553	CTL2	Healthy
HP1_GATGAGGTCAGAGCTT-1	-30.2305	42.233	CTL2	Healthy
HP1_GGCCGATGTGTGGTTT-1	-27.1791	34.1586	TNK	Healthy
HP1_ATCGAGTAGCGGCTTC-1	-8.00408	46.9462	CTL	Healthy
HP2_ACGTCAATCACCAGGC-1	-14.2759	47.5297	CTL	Healthy
HP1_CATTCGCGTTTCGCTC-1	-4.37121	37.6096	CTL	Healthy
HP1_CTGAAGTAGACCACGA-1	-6.83224	42.5172	CTL	Healthy
HP1_GGAGCAAAGTAGCGGT-1	-11.8217	49.3969	CTL	Healthy
HP1_ACATCAGGTTAAAGTG-1	30.6939	-80.2905	Mono2	Healthy
HP2_ACGTCAATCTCACATT-1	31.4855	-80.7511	Mono2	Healthy
HP1_ACCGTAACAGCTGCTG-1	26.5372	-76.4484	Mono3	Healthy
HP1_AGGGATGCACATGACT-1	29.715	-79.769	Mono2	Healthy
HP1_CTCATTAGTCAACTGT-1	29.4803	-79.6897	Mono2	Healthy
HP1_CTCGAAAAGACAATAC-1	30.7265	-80.481	Mono2	Healthy
HP1_CTGCTGTGTGCCTGTG-1	29.2798	-78.2184	Mono2	Healthy
HP1_GACCAATTCAGAGCTT-1	28.8373	-77.8021	Mono2	Healthy
HP2_ACTATCTAGACAATAC-1	-48.7962	-11.57	Treg	Healthy
HP1_GTAGTCAGTACGCTGC-1	-45.595	-12.8156	Treg	Healthy
HP1_GAACATCAGCAACGGT-1	11.4443	-57.7718	Macrophage1	Healthy
HP2_ACTATCTAGAGCAATT-1	6.55604	-62.4201	Macrophage1	Healthy
HP1_GTAGTCAAGGCACATG-1	8.56088	-62.7695	Macrophage2	Healthy
HP1_ACGGAGATCACAGTAC-1	11.4472	42.8833	CTL	Healthy
HP2_ACTATCTAGAGTACCG-1	14.2875	36.1243	CTL	Healthy
HP1_ACTGAACCAAACTGTC-1	5.92788	40.4194	CTL	Healthy
HP1_AGGCCGTTCACCCTCA-1	-1.48761	26.0805	CTL	Healthy
HP2_ACTATCTAGCAATATG-1	-12.458	-66.8621	mDC	Healthy
HP2_ACTATCTCACAGACAG-1	-4.72816	-70.5307	mDC	Healthy
HP1_TGCGGGTGTTGGTGGA-1	-5.54053	-67.703	mDC	Healthy
HP2_ACTATCTGTTAGTGGG-1	8.19613	-64.7257	Macrophage2	Healthy
HP1_CCAGCGAAGAATTCCC-1	8.11397	-64.2183	Macrophage1	Healthy
HP1_GAAACTCTCGTGGTCG-1	9.31016	-63.2923	Macrophage1	Healthy
HP2_ACTGAACAGAGGTAGA-1	-46.8013	-13.8131	Treg	Healthy
HP1_CAGTCCTAGGCGTACA-1	34.3289	-48.6251	Mast cells	Healthy
HP2_ACTGAACAGATGTGTA-1	34.3778	-48.4874	Mast cells	Healthy
HP1_CATGACATCCAGAAGG-1	33.7787	-47.5109	Mast cells	Healthy
HP1_CTACCCATCTCTGAGA-1	34.0057	-48.3245	Mast cells	Healthy
HP1_GCTTGAAGTCTTCGTC-1	31.3784	-47.4991	Mast cells	Healthy
HP1_GGACAGACATCGGAAG-1	34.1076	-48.7851	Mast cells	Healthy
HP1_TACACGAAGAGGTTGC-1	35.9444	-48.1009	Mast cells	Healthy
HP1_TGACTTTTCCGAAGAG-1	34.0571	-48.1542	Mast cells	Healthy
HP1_ATTGGACAGACCGGAT-1	77.4363	1.8185	Pericytes	Healthy
HP2_ACTGAACAGTACGACG-1	73.1807	3.26538	Pericytes	Healthy
HP1_CATGCCTGTCGAACAG-1	74.933	4.84731	Pericytes	Healthy
HP1_CCATGTCCACGGTAAG-1	75.3887	6.07924	Pericytes	Healthy
HP1_TGCTGCTGTCACACGC-1	78.1055	-1.7994	Pericytes	Healthy
HP2_ACTGAACCACGTCAGC-1	-38.3467	24.5321	CTL2	Healthy
HP1_CGACTTCAGTACGATA-1	-42.9088	35.3854	NK	Healthy
HP1_CTGCGGAGTAAGGGAA-1	-38.7084	25.8549	CTL2	Healthy
HP2_ACTGAACCATACCATG-1	52.3049	35.2091	Endothelial cells	Healthy
HP1_GAGCAGAAGCTAAACA-1	51.4427	32.9445	Endothelial cells	Healthy
HP1_GGCGACTAGCCGCCTA-1	53.3152	34.3117	Endothelial cells	Healthy
HP1_TGCGTGGGTAATAGCA-1	56.5779	38.172	Endothelial cells	Healthy
HP1_AAGTCTGGTCACTTCC-1	78.3877	4.78623	Pericytes	Healthy
HP2_ACTGAACGTAACGACG-1	77.6701	6.42713	Pericytes	Healthy
HP1_ATCCGAATCCGGGTGT-1	78.4054	6.23708	Pericytes	Healthy
HP1_GGAGCAACAGCATACT-1	77.152	4.62207	Pericytes	Healthy
HP1_GTAGTCAAGTGGTCCC-1	76.556	5.98225	Pericytes	Healthy
HP1_AGGTCATAGCGTAGTG-1	-28.9537	1.20918	Th17	Healthy
HP2_ACTGAACGTCCAGTTA-1	-29.1945	3.33814	Naive Th	Healthy
HP1_CATCAGAAGTACATGA-1	-20.081	8.2403	Th17	Healthy
HP1_CATGGCGCACGGTAGA-1	-31.224	1.88512	Naive Th	Healthy
HP1_CGGAGTCCAATGCCAT-1	-26.5092	3.39279	Th17	Healthy
HP1_TCACGAAAGTTACCCA-1	-27.6922	-3.28488	Th17	Healthy
HP1_TCTGGAATCCGTCATC-1	-18.6186	33.315	CTL2	Healthy
HP1_AAACGGGGTTAGGGTG-1	3.02064	-10.1733	CTL2	Healthy
HP2_ACTGAACGTCTTGTCC-1	3.08159	-13.5276	Naive Th	Healthy
HP1_CATTCGCGTAAGTGTA-1	3.33704	-5.67057	CTL2	Healthy
HP1_CGAGCCAAGTCCGGTC-1	4.49166	-9.82083	CTL2	Healthy
HP1_CTAGCCTAGCCATCGC-1	4.80728	-9.30712	CTL2	Healthy
HP1_GTGCAGCGTACTTCTT-1	4.11941	-7.41074	CTL2	Healthy
HP1_GTTAAGCCATGGTTGT-1	2.08088	-13.9391	Naive Th	Healthy
HP1_TCACAAGTCACAGGCC-1	-26.9479	17.7502	CTL2	Healthy
HP1_TTAGTTCTCTTTAGTC-1	4.78052	-8.6658	CTL2	Healthy
HP1_AAACCTGGTCTTGCGG-1	-4.60633	-15.9028	Naive Th	Healthy
HP2_ACTGAACTCATCGCTC-1	-8.56701	-19.0164	Naive Th	Healthy
HP1_GGTATTGTCCGTCAAA-1	-9.09094	-10.7834	Th17	Healthy
HP2_ACTGAACTCCACGTTC-1	-26.4559	34.7284	TNK	Healthy
HP1_GGATTACTCCGATATG-1	-12.6752	44.8163	CTL	Healthy
HP1_AGCCTAAGTCCGAAGA-1	37.4256	-23.6531	Epitheial_Luminal2	Healthy
HP2_ACTGAACTCTTGCAAG-1	35.484	-21.5781	Epitheial_Luminal2	Healthy
HP2_ACTGAGTAGAGGGCTT-1	50.8804	47.1802	Endothelial cells	Healthy
HP1_ATGTGTGTCTCGAGTA-1	50.821	46.5125	Endothelial cells	Healthy
HP1_CAGCGACTCAGGCCCA-1	50.6983	46.9991	Endothelial cells	Healthy
HP1_CGTCTACTCCGAGCCA-1	52.763	46.3867	Endothelial cells	Healthy
HP1_CTACATTCAAGTCTGT-1	53.9265	45.3051	Endothelial cells	Healthy
HP1_GACCAATAGAAACGCC-1	49.1152	47.4368	Endothelial cells	Healthy
HP1_TACAGTGTCGTTACAG-1	51.4139	47.152	Endothelial cells	Healthy
HP1_TGGCGCATCTATCCTA-1	50.8588	47.7084	Endothelial cells	Healthy
HP1_CCGTGGATCATTCACT-1	-12.7808	-19.9166	Th1	Healthy
HP2_ACTGAGTAGCCATCGC-1	-11.616	-20.0114	Th1	Healthy
HP1_CCTCTGATCCAGATCA-1	-13.9218	-9.64921	Th1	Healthy
HP1_GATTCAGTCGATCCCT-1	-11.7675	-9.66243	Th1	Healthy
HP2_ACTGAGTAGTGTGAAT-1	49.2191	43.8253	Endothelial cells	Healthy
HP2_ACTGAGTCATTCCTGC-1	-22.0919	-15.0769	Th1	Healthy
HP1_TATTACCCATGAACCT-1	-21.3341	-18.6984	Th1	Healthy
HP1_AGCATACTCCTAGGGC-1	75.5284	10.1125	Pericytes	Healthy
HP2_ACTGAGTTCACAATGC-1	77.4189	7.16128	Pericytes	Healthy
HP1_CGTAGCGGTACATCCA-1	79.5461	5.53437	Pericytes	Healthy
HP1_GGAAAGCGTCTTCAAG-1	79.3159	3.52958	Pericytes	Healthy
HP1_GGGTTGCGTCTTGATG-1	76.0426	8.33401	Pericytes	Healthy
HP1_GGTATTGTCAGTTTGG-1	74.9042	9.60357	Pericytes	Healthy
HP1_GGTGTTAAGATGGCGT-1	77.8288	5.62456	Pericytes	Healthy
HP1_GTAACTGAGTCTCAAC-1	79.509	3.97177	Pericytes	Healthy
HP1_TCAATCTAGTGGGCTA-1	77.3444	5.75658	Pericytes	Healthy
HP1_TCCACACAGGGATGGG-1	75.4937	9.24708	Pericytes	Healthy
HP1_TGCTGCTAGTAAGTAC-1	77.4617	7.03787	Pericytes	Healthy
HP1_TTGCCGTGTTGAACTC-1	76.9521	5.81566	Pericytes	Healthy
HP1_ACGGCCAGTCTAAACC-1	-37.0816	28.663	TNK	Healthy
HP2_ACTGAGTTCATCACCC-1	-36.5309	30.6459	TNK	Healthy
HP1_CAGCTAATCACGCGGT-1	-40.3446	36.6365	NK	Healthy
HP1_CTCATTACAATCTACG-1	-29.3201	33.4008	TNK	Healthy
HP1_TGCACCTCACAGTCGC-1	-39.0277	34.2945	TNK	Healthy
HP1_TGCCAAACAATGAATG-1	-36.4878	36.1848	TNK	Healthy
HP2_ACTGATGAGCGTAGTG-1	52.2456	39.1058	Endothelial cells	Healthy
HP1_AGCAGCCAGTTGTCGT-1	-5.09215	38.8222	CTL	Healthy
HP2_ACTGATGAGGCTAGCA-1	-4.69559	31.983	CTL	Healthy
HP1_CAAGATCAGTAGCCGA-1	-4.61625	36.7212	CTL	Healthy
HP1_CCACCTAGTGCGAAAC-1	-10.846	30.0083	CTL	Healthy
HP1_GTATTCTCAGGCGATA-1	-5.20396	25.887	CTL	Healthy
HP1_TTTGCGCAGTGAAGAG-1	6.32461	37.3528	CTL	Healthy
HP2_ACTGATGAGTGCCATT-1	-9.47589	-4.61311	Th1	Healthy
HP2_ACTGATGCATCAGTCA-1	79.1153	0.774334	Pericytes	Healthy
HP1_ACACCCTCATTACCTT-1	80.6621	2.36705	Pericytes	Healthy
HP1_ACGCAGCAGGGCATGT-1	81.4919	1.2123	Pericytes	Healthy
HP1_CACAGGCTCAATCACG-1	78.0148	1.69587	Pericytes	Healthy
HP1_TGCGCAGTCTTCCTTC-1	80.1842	0.784686	Pericytes	Healthy
HP1_ACGGGCTGTGGTCTCG-1	-47.3629	40.0547	NK	Healthy
HP2_ACTGATGCATGCTAGT-1	-48.3026	39.9175	NK	Healthy
HP1_CATGCCTAGCGTAATA-1	-46.225	40.2387	NK	Healthy
HP1_CTCGAAATCGCGTAGC-1	-51.053	39.5174	NK	Healthy
HP2_ACTGATGTCGCACTCT-1	-0.588889	49.1707	CTL	Healthy
HP1_AAGGAGCAGAGATGAG-1	-48.2924	41.0299	CTL2	Healthy
HP2_ACTGATGTCTTGAGAC-1	-49.401	41.4747	NK	Healthy
HP1_CTTGGCTTCATGTGGT-1	-46.9854	40.1215	NK	Healthy
HP1_GCACTCTTCGGCTTGG-1	-41.8276	42.9943	CTL2	Healthy
HP2_ACTGCTCAGGATCGCA-1	61.2381	-28.6103	Epitheial_Club	Healthy
HP1_ATTCTACGTCCATCCT-1	61.6334	-27.8635	Epitheial_Club	Healthy
HP2_ACTGCTCCAAAGGTGC-1	2.49203	-74.6502	Macrophage2	Healthy
HP1_CCAATCCTCAACGCTA-1	4.10924	-68.9224	Macrophage1	Healthy
HP1_CCGGTAGTCGTTTGCC-1	4.72096	-70.6889	Macrophage2	Healthy
HP1_CTCGAAAGTTCCACTC-1	1.08614	-74.4776	Macrophage2	Healthy
HP1_GGGATGAGTTGATTCG-1	1.48397	-74.7655	Macrophage2	Healthy
HP1_GTAACTGAGTACACCT-1	2.85827	-68.7805	mDC	Healthy
HP1_GTTACAGTCAGTTCGA-1	2.90841	-66.7359	mDC	Healthy
HP1_TTTGTCAGTCTTGATG-1	4.84189	-75.0261	Macrophage2	Healthy
HP2_ACTGCTCCACAGGAGT-1	54.4071	38.0228	Endothelial cells	Healthy
HP2_ACTGCTCGTCATACTG-1	-14.763	-2.8826	Th17	Healthy
HP1_AGATCTGCAATCGGTT-1	-21.8072	-7.50821	Th1	Healthy
HP1_GGACAGAGTCTTCGTC-1	-25.8508	0.43165	Th1	Healthy
HP1_TCTTCGGCATGTTGAC-1	-22.1208	12.6682	CTL	Healthy
HP1_TTGTAGGTCACTATTC-1	-21.5834	-0.490901	Th17	Healthy
HP2_ACTGCTCGTCATTAGC-1	-52.6525	-12.3927	Treg	Healthy
HP1_AGAGTGGCAATGTAAG-1	-52.1521	-9.17274	Treg	Healthy
HP1_AGTGGGAAGCGAGAAA-1	-50.8697	-12.2108	Treg	Healthy
HP1_ATCGAGTCAGCGAACA-1	-53.5102	-11.6385	Treg	Healthy
HP1_CAGAATCCAAGCTGAG-1	-53.5188	-11.8753	Treg	Healthy
HP1_CATGCCTAGATATGCA-1	-53.6475	-12.8859	Treg	Healthy
HP1_TACTCATAGAGGACGG-1	-53.6789	-11.0564	Treg	Healthy
HP1_TACTCATGTCCAAGTT-1	-52.2086	-13.3618	Treg	Healthy
HP2_ACTGCTCTCATGTGGT-1	-42.0541	34.9172	TNK	Healthy
HP1_AACTTTCAGTGGCACA-1	47.0366	46.9059	Endothelial cells	Healthy
HP2_ACTGCTCTCGGGAGTA-1	48.3207	46.6094	Endothelial cells	Healthy
HP1_AGATCTGTCGAATGCT-1	48.5273	47.8008	Endothelial cells	Healthy
HP1_AGCAGCCTCGGAGGTA-1	46.0086	43.2944	Endothelial cells	Healthy
HP1_AGTGTCAGTTCCACTC-1	49.161	47.4089	Endothelial cells	Healthy
HP1_CAAGAAAGTAGGGTAC-1	49.274	47.4787	Endothelial cells	Healthy
HP1_CATGACAGTACGAAAT-1	46.6702	46.1253	Endothelial cells	Healthy
HP1_CCTACACCAATCGAAA-1	49.2241	47.5461	Endothelial cells	Healthy
HP1_CCTCTGAGTACGACCC-1	51.2646	46.3115	Endothelial cells	Healthy
HP1_CGATCGGCAGCTGTGC-1	49.3252	46.5548	Endothelial cells	Healthy
HP1_TCAGATGGTCAGATAA-1	48.7315	46.0596	Endothelial cells	Healthy
HP1_TTCTACAAGCAAATCA-1	47.3505	47.5678	Endothelial cells	Healthy
HP2_ACTGCTCTCTATGTGG-1	-53.8522	40.6784	NK	Healthy
HP2_ACTGTCCAGACAGACC-1	-38.0497	-58.4089	B cells	Healthy
HP1_AGCATACCAACGATCT-1	-37.6278	-58.3599	B cells	Healthy
HP1_CAAGATCCAAGTTGTC-1	-39.5866	-56.6513	B cells	Healthy
HP1_GGGAGATGTGCAGACA-1	-39.0139	-59.5364	B cells	Healthy
HP1_GTCACAAAGCGTTCCG-1	-40.2564	-54.4605	B cells	Healthy
HP1_TCTCTAAGTAGGAGTC-1	-39.9168	-55.1983	B cells	Healthy
HP1_TTGCGTCTCATCACCC-1	-38.4253	-51.4117	B cells	Healthy
HP2_ACTGTCCAGCGTCAAG-1	-17.2652	40.8466	TNK	Healthy
HP1_AGTGGGAGTCATCGGC-1	-4.70087	-68.7333	mDC	Healthy
HP2_ACTGTCCAGTTACCCA-1	0.351262	-74.3368	Macrophage2	Healthy
HP1_CCTACACTCTCGCTTG-1	-3.82911	-73.4443	Macrophage2	Healthy
HP1_CGTTGGGCACCGAAAG-1	-1.46735	-74.2023	Macrophage2	Healthy
HP1_TAGAGCTGTTAAGATG-1	-0.18102	-73.9467	Macrophage2	Healthy
HP2_ACTGTCCCAATTGCTG-1	78.3436	2.26527	Pericytes	Healthy
HP2_ACTGTCCGTAGCACGA-1	-6.94505	31.917	CTL	Healthy
HP1_CTACGTCTCCTCTAGC-1	8.6225	35.4284	CTL	Healthy
HP1_GCTTGAATCTCCCTGA-1	-25.3737	2.80457	Th17	Healthy
HP1_GTAGGCCAGGCCCTCA-1	-9.7849	44.3716	CTL	Healthy
HP1_TCTCTAACAAACTGCT-1	-15.389	39.8026	CTL	Healthy
HP1_CGAGCCACATTCTCAT-1	0.556128	39.9193	CTL	Healthy
HP2_ACTGTCCGTCTTCAAG-1	-25.4807	24.1704	TNK	Healthy
HP2_ACTGTCCTCACCATAG-1	-28.4517	-2.33108	Naive Th	Healthy
HP1_TACTCGCCACACGCTG-1	-28.3001	1.96231	Th17	Healthy
HP2_ACTGTCCTCAGGCGAA-1	-27.5344	-8.35213	Naive Th	Healthy
HP1_ATCCGAACATCTACGA-1	10.2483	42.9283	TNK	Healthy
HP2_ACTGTCCTCCTACAGA-1	-25.3305	24.0307	TNK	Healthy
HP2_ACTGTCCTCGGCATCG-1	-4.07694	21.9993	CTL2	Healthy
HP1_ACTGCTCTCAACTCTT-1	51.0999	-25.5101	Epitheial_Luminal2	Healthy
HP2_ACTGTCCTCGTCCAGG-1	50.7958	-24.7236	Epitheial_Luminal2	Healthy
HP1_CACATTTGTCTAAAGA-1	50.9409	-25.216	Epitheial_Luminal2	Healthy
HP1_GGCTGGTGTCGTGGCT-1	53.7035	-23.4498	Epitheial_Luminal2	Healthy
HP1_TACGGGCAGAGCTGGT-1	51.9123	-25.6447	Epitheial_Luminal2	Healthy
HP2_ACTGTCCTCGTTTGCC-1	-22.2887	-12.1012	Th1	Healthy
HP2_ACTTACTAGTCCGTAT-1	7.42621	-67.6794	Macrophage2	Healthy
HP1_CAGTCCTAGACCCACC-1	-34.1876	-10.854	Treg	Healthy
HP2_ACTTACTCAAAGTGCG-1	-31.2612	0.294741	Naive Th	Healthy
HP2_ACTTACTGTCGCATCG-1	7.51255	-61.9211	Macrophage1	Healthy
HP1_CGAGCACGTCTAAACC-1	9.55436	-61.156	Macrophage1	Healthy
HP1_CGGACACCAAGCTGAG-1	11.4254	-59.1148	Macrophage1	Healthy
HP1_GTTTCTAAGCGTTTAC-1	12.4774	-58.4262	Macrophage1	Healthy
HP1_AACTCCCTCGCCTGTT-1	-2.39678	8.17129	Th17	Healthy
HP2_ACTTACTTCAGCTTAG-1	-20.599	8.03374	Th17	Healthy
HP1_GGCTGGTTCTCGTATT-1	-23.2436	40.9226	CTL2	Healthy
HP1_CTACCCAAGTGTTGAA-1	-0.83405	52.6678	CTL	Healthy
HP2_ACTTACTTCGTTTATC-1	-8.86525	54.0276	CTL	Healthy
HP2_ACTTACTTCTCAAACG-1	-42.7417	39.1749	NK	Healthy
HP1_AGAGCTTGTCGCATCG-1	-23.1591	43.5515	CTL2	Healthy
HP1_TCTATTGCATAGGATA-1	-42.4517	38.3983	NK	Healthy
HP2_ACTTGTTAGAGGTTAT-1	-5.11881	-67.8296	mDC	Healthy
HP1_TACCTATGTTGCGCAC-1	-40.5828	39.569	NK	Healthy
HP2_ACTTGTTAGCGTAATA-1	-37.3741	41.6652	CTL2	Healthy
HP1_TGGGCGTAGAGGTAGA-1	-35.697	41.1121	CTL2	Healthy
HP2_ACTTGTTAGGCCCGTT-1	-24.5643	7.34025	Th17	Healthy
HP2_ACTTGTTCAATGACCT-1	30.2925	-79.9875	Mono2	Healthy
HP1_CAAGGCCCAGCCTATA-1	-32.0764	24.3055	NK	Healthy
HP2_ACTTGTTCAGGAACGT-1	-53.1858	31.1092	NK	Healthy
HP1_CACCAGGAGAAGATTC-1	-32.8712	48.6016	NK	Healthy
HP1_GAATGAATCTGAAAGA-1	-51.3659	30.3728	CTL	Healthy
HP2_ACTTGTTGTACTTAGC-1	60.1129	-32.2977	Epitheial_Club	Healthy
HP2_ACTTGTTGTGGTACAG-1	-19.6252	48.9729	CTL2	Healthy
HP1_CCTATTACATTCTTAC-1	-21.3758	48.6601	CTL2	Healthy
HP1_GGGAATGAGCTAACAA-1	-20.1083	55.1519	CTL	Healthy
HP1_GGGCACTAGCTGAAAT-1	-24.6583	49.016	CTL2	Healthy
HP2_ACTTGTTGTGTAATGA-1	53.9551	-31.0921	Epitheial_Club	Healthy
HP2_ACTTGTTGTTTACTCT-1	-17.9791	-15.6928	Th1	Healthy
HP1_CGGCTAGTCACCACCT-1	13.7475	34.4721	CTL	Healthy
HP1_GCAATCACATACTACG-1	16.0407	33.5095	CTL	Healthy
HP1_TCAACGATCCTTTCTC-1	10.8599	36.9483	CTL	Healthy
HP2_ACTTGTTTCACATGCA-1	-5.14269	44.1415	CTL	Healthy
HP2_ACTTGTTTCTCGAGTA-1	-32.1592	-12.8778	Treg	Healthy
HP1_ATCTACTCAGGGAGAG-1	-36.2282	-11.7172	Treg	Healthy
HP1_CAGATCAAGTGAAGTT-1	-5.86399	-19.1331	Treg	Healthy
HP1_CTTCTCTCACATGTGT-1	-29.8668	-12.3736	Th1	Healthy
HP1_GTACTTTTCTCTTGAT-1	-40.6085	-10.3567	Treg	Healthy
HP1_CTAAGACTCACCGTAA-1	-27.3334	-5.38928	Treg	Healthy
HP2_ACTTGTTTCTTAGAGC-1	-25.3761	-5.48268	Th17	Healthy
HP1_GAACATCCACAAGACG-1	-20.5744	-7.35824	Th1	Healthy
HP2_ACTTTCAAGAGCAATT-1	33.112	-81.5887	Mono2	Healthy
HP1_AGGTCATCAGGAATCG-1	32.079	-81.0447	Mono2	Healthy
HP1_CAGATCAAGCTTCGCG-1	33.2609	-81.1886	Mono2	Healthy
HP1_CTTCTCTAGATCGGGT-1	32.7416	-81.3485	Mono2	Healthy
HP1_GCTGCAGAGAGAGCTC-1	34.2687	-81.1954	Mono2	Healthy
HP1_GCTGCTTAGCAATATG-1	34.2338	-81.3542	Mono2	Healthy
HP1_GGACAAGGTTGTTTGG-1	33.4208	-81.4948	Mono2	Healthy
HP1_TAAGTGCCATGCATGT-1	32.1064	-81.2276	Mono2	Healthy
HP1_TGCGTGGGTAAATGTG-1	31.803	-81.6776	Mono2	Healthy
HP1_AACTCCCGTATGAAAC-1	-4.18672	-66.2189	mDC	Healthy
HP2_ACTTTCAAGATCTGCT-1	-4.11887	-67.2627	mDC	Healthy
HP1_ACAGCTAGTCTAGCCG-1	8.08691	-66.9984	Mono3	Healthy
HP1_AGCGGTCCAACCGCCA-1	0.141554	-66.2126	mDC	Healthy
HP1_CCATTCGCAAGAAAGG-1	8.5568	-65.5042	mDC	Healthy
HP1_GAATGAATCGGCATCG-1	2.88034	-63.3309	mDC	Healthy
HP1_AGGTCATCAGCTCGAC-1	-12.8129	3.44418	CTL	Healthy
HP2_ACTTTCAAGGCTAGGT-1	-10.1916	1.08165	Th17	Healthy
HP1_CGTTAGACATGTCTCC-1	-26.6697	6.45315	TNK	Healthy
HP1_TCTTTCCCACGTCAGC-1	-19.6511	-10.8871	Th1	Healthy
HP2_ACTTTCACAGGAATGC-1	-54.573	40.528	NK	Healthy
HP1_AACTGGTAGGTGATAT-1	58.2038	-34.3585	Epitheial_Club	Healthy
HP2_ACTTTCATCCAGTAGT-1	55.6791	-33.3728	Epitheial_Club	Healthy
HP1_AAGGTTCTCTCCCTGA-1	56.8118	-33.5669	Epitheial_Club	Healthy
HP1_AGCTCCTCATGTCTCC-1	55.4038	-32.7884	Epitheial_Club	Healthy
HP1_ATTTCTGGTAGCTGCC-1	57.4726	-33.9861	Epitheial_Club	Healthy
HP1_CACCTTGAGGCAGTCA-1	55.6087	-32.4563	Epitheial_Club	Healthy
HP1_CAGCTGGCATAAGACA-1	58.2429	-34.0346	Epitheial_Club	Healthy
HP1_GCACATACATGGAATA-1	55.3909	-32.4917	Epitheial_Club	Healthy
HP1_GCGCGATCATGCTGGC-1	57.0723	-34.0061	Epitheial_Club	Healthy
HP1_GTGTGCGCAGTAGAGC-1	57.8022	-33.8218	Epitheial_Club	Healthy
HP1_TAGTGGTAGCTAGTCT-1	57.6842	-34.3152	Epitheial_Club	Healthy
HP1_TCAGCTCTCACGATGT-1	55.7347	-32.7619	Epitheial_Club	Healthy
HP1_TCGTACCGTCAGGACA-1	56.7019	-32.899	Epitheial_Club	Healthy
HP1_TCTCTAAGTCCGACGT-1	57.0524	-33.44	Epitheial_Club	Healthy
HP1_TGACGGCTCTTGCAAG-1	56.303	-33.3286	Epitheial_Club	Healthy
HP1_CAAGATCTCGACCAGC-1	-14.1151	32.9431	CTL2	Healthy
HP2_AGAATAGCACGGATAG-1	-14.5878	27.0546	CTL2	Healthy
HP1_CGAATGTTCTTAACCT-1	-17.5361	36.2182	CTL2	Healthy
HP1_CGCTTCACACGTCTCT-1	-11.3344	35.5106	CTL	Healthy
HP1_CTACATTGTGTTCGAT-1	-15.4425	35.4069	CTL2	Healthy
HP1_GCGCCAAAGATCGATA-1	-15.9914	25.6522	CTL2	Healthy
HP1_TCTATTGTCTAGCACA-1	-14.4779	23.649	CTL2	Healthy
HP2_AGAATAGGTACCGGCT-1	53.9192	36.9682	Endothelial cells	Healthy
HP2_AGAATAGGTCTCTTAT-1	18.049	-59.3758	Macrophage3	Healthy
HP1_AGCCTAACACACGCTG-1	19.1168	-60.4422	Macrophage3	Healthy
HP2_AGAATAGGTTTGGCGC-1	2.36299	37.8248	CTL	Healthy
HP2_AGAATAGTCCGCGGTA-1	-27.1282	5.56575	Th17	Healthy
HP2_AGACGTTCAAACGCGA-1	-13.4338	-2.64002	Th17	Healthy
HP1_ACGCCGATCGGCGGTT-1	-16.5838	-2.07087	Th17	Healthy
HP1_CTGCCTAAGGTACTCT-1	-18.7382	-3.02973	Th1	Healthy
HP1_GGCGACTCACACCGCA-1	-9.93166	0.353622	Th1	Healthy
HP1_CTCCTAGGTGGAAAGA-1	55.5337	-13.2481	Epitheial_Basal	Healthy
HP2_AGACGTTCACGACTCG-1	54.9309	-13.2112	Epitheial_Basal	Healthy
HP1_CTCGAAAAGCAGCCTC-1	58.1565	-10.421	Epitheial_Basal	Healthy
HP1_TCGAGGCAGTGGACGT-1	54.3792	-14.3944	Epitheial_Basal	Healthy
HP2_AGACGTTGTACTTGAC-1	47.1285	47.4191	Endothelial cells	Healthy
HP1_GCGCAACGTGTTTGGT-1	47.1238	46.2385	Endothelial cells	Healthy
HP1_TCATTTGCAAGGTGTG-1	47.6393	47.1584	Endothelial cells	Healthy
HP1_TCCACACCAGCTATTG-1	47.3337	47.5701	Endothelial cells	Healthy
HP1_TTCGAAGGTAGCGCAA-1	48.0739	46.279	Endothelial cells	Healthy
HP1_TGACGGCAGCAGGCTA-1	15.9317	33.7032	CTL	Healthy
HP2_AGACGTTTCATGCTCC-1	-26.2625	23.174	TNK	Healthy
HP2_AGACGTTTCATTGCGA-1	61.1064	-27.6093	Epitheial_Club	Healthy
HP1_GCATGATAGGTAGCTG-1	61.7157	-26.6215	Epitheial_Hillock	Healthy
HP2_AGAGCGAAGCCGCCTA-1	-52.317	-11.234	Treg	Healthy
HP1_CATGACAGTAGTAGTA-1	-48.1243	-10.2021	Treg	Healthy
HP2_AGAGCGAAGCTGATAA-1	-33.0768	9.11103	TNK	Healthy
HP1_GTGCTTCGTCCTGCTT-1	-35.5649	19.1267	TNK	Healthy
HP2_AGAGCGAAGGTAGCCA-1	-25.6455	-1.92587	Naive Th	Healthy
HP1_CTGAAGTTCGCCAAAT-1	-5.97606	-64.0116	mDC	Healthy
HP2_AGAGCGAAGGTGTTAA-1	-40.5393	-46.0591	mDC	Healthy
HP2_AGAGCGACAAACCCAT-1	-47.7521	39.8467	NK	Healthy
HP2_AGAGCGAGTTTGTTGG-1	62.4317	-12.4496	Epitheial_Basal	Healthy
HP1_AACTTTCGTGTGTGCC-1	60.7265	-13.1934	Epitheial_Basal	Healthy
HP1_ACGAGCCAGGGAGTAA-1	60.8321	-12.3526	Epitheial_Basal	Healthy
HP1_ATGGGAGTCAAGGCTT-1	62.6193	-12.3717	Epitheial_Basal	Healthy
HP1_CCCAGTTCATTCTTAC-1	62.9784	-14.6725	Epitheial_Basal	Healthy
HP1_GGGATGAAGATGGGTC-1	61.3825	-12.0884	Epitheial_Basal	Healthy
HP1_GTCACAATCAGCTCGG-1	63.252	-15.8953	Epitheial_Basal	Healthy
HP1_GTGTTAGCACAGATTC-1	63.3345	-15.9141	Epitheial_Basal	Healthy
HP1_GTTCTCGGTGCAACGA-1	61.8592	-11.954	Epitheial_Basal	Healthy
HP1_TGCCCATTCTGGAGCC-1	62.2307	-13.5735	Epitheial_Basal	Healthy
HP2_AGAGCTTAGCCCAACC-1	-26.1218	-14.1291	Naive Th	Healthy
HP1_CTCATTAAGGCGATAC-1	-23.3872	-13.5041	Th1	Healthy
HP1_GACTGCGTCAGATAAG-1	-23.1561	-12.3366	Th1	Healthy
HP1_TAGGCATAGGATGCGT-1	-20.666	-16.5677	Th1	Healthy
HP2_AGAGCTTCAAACAACA-1	48.798	34.7179	Endothelial cells	Healthy
HP2_AGAGCTTCAACACCCG-1	53.9157	37.1188	Endothelial cells	Healthy
HP2_AGAGCTTCATCTGGTA-1	38.0262	-46.4754	Mast cells	Healthy
HP1_CGATGGCCATTGCGGC-1	38.3392	-46.4998	Mast cells	Healthy
HP1_TAAGCGTTCTCGTTTA-1	37.0421	-46.8573	Mast cells	Healthy
HP2_AGAGCTTCATGCGCAC-1	5.20338	30.4855	Th1	Healthy
HP1_ACTTGTTAGGCCCTTG-1	5.14286	31.2694	CTL	Healthy
HP1_GGCCGATAGTGTCCAT-1	8.64884	36.735	CTL	Healthy
HP1_TTAGTTCAGACCTTTG-1	9.0898	30.2257	CTL	Healthy
HP2_AGAGCTTGTGACGGTA-1	-36.5131	10.2948	TNK	Healthy
HP2_AGAGCTTGTTCGTCTC-1	-65.9678	39.3461	NK	Healthy
HP1_AAACGGGTCGGAAACG-1	-32.1094	-54.1177	B cells	Healthy
HP2_AGAGTGGCACACAGAG-1	-34.77	-57.2837	B cells	Healthy
HP1_AACTCCCGTCGGATCC-1	-38.1006	-55.9696	B cells	Healthy
HP1_AAGTCTGTCTTGGGTA-1	-34.7339	-58.7975	B cells	Healthy
HP1_CAAGGCCGTCAGTGGA-1	-35.9102	-59.6943	B cells	Healthy
HP1_GAATGAACATGTTCCC-1	-35.4472	-59.5618	B cells	Healthy
HP1_TCAGGTAAGTCCGGTC-1	-34.4463	-54.5236	B cells	Healthy
HP1_TCCACACTCTTACCTA-1	-35.8119	-58.8032	B cells	Healthy
HP2_AGAGTGGCATCTGGTA-1	-54.2884	35.6364	NK	Healthy
HP2_AGAGTGGGTCACACGC-1	-27.1937	14.5683	TNK	Healthy
HP1_AATCGGTTCAGTTCGA-1	10.3808	-58.9472	Macrophage1	Healthy
HP2_AGAGTGGGTCATATGC-1	6.12716	-61.1659	Macrophage1	Healthy
HP1_ACCAGTAAGAGACGAA-1	12.4083	-59.344	Macrophage1	Healthy
HP1_CGCGTTTCACCACCAG-1	7.46555	-60.9555	Macrophage1	Healthy
HP1_GATCGATCATGACGGA-1	5.79483	-62.5239	Macrophage1	Healthy
HP1_GATTCAGGTAGTGAAT-1	7.72973	-61.4699	Macrophage1	Healthy
HP1_TCCCGATAGAGGTAGA-1	7.01631	-60.0733	Macrophage1	Healthy
HP1_TCTGAGATCTCGAGTA-1	7.05613	-60.4127	mDC	Healthy
HP2_AGAGTGGGTCTAAAGA-1	3.7675	-7.70853	CTL2	Healthy
HP2_AGAGTGGGTGCACCAC-1	-19.7861	21.1441	Naive Th	Healthy
HP1_CTAGAGTTCTTCTGGC-1	-21.6159	20.2657	CTL2	Healthy
HP1_CTAGCCTCACTCGACG-1	-17.9215	22.5876	Th17	Healthy
HP1_GAATGAAGTTATTCTC-1	-22.2322	8.13683	CTL2	Healthy
HP1_GGAAAGCTCTTTACAC-1	-15.6043	27.6589	CTL2	Healthy
HP1_CACACTCTCGCCTGAG-1	-25.8394	-11.4345	Naive Th	Healthy
HP2_AGAGTGGTCAGGTAAA-1	-41.564	-38.7459	Naive Th	Healthy
HP1_GCCAAATAGGGCACTA-1	-33.2971	-11.2754	Naive Th	Healthy
HP1_TAGAGCTAGGCAAAGA-1	-20.9476	14.4501	CTL	Healthy
HP1_TGATTTCAGCACAGGT-1	-0.243277	-17.4442	Naive Th	Healthy
HP2_AGAGTGGTCCGCGGTA-1	-45.0207	42.0831	NK	Healthy
HP1_GACGCGTCAAGGCTCC-1	-1.76857	-18.7873	Naive Th	Healthy
HP2_AGAGTGGTCGAACTGT-1	-6.0188	-9.64139	Th1	Healthy
HP2_AGAGTGGTCGCTTAGA-1	-33.0205	-51.2681	B cells	Healthy
HP2_AGATCTGAGCTCTCGG-1	-62.9946	40.8628	NK	Healthy
HP1_AGGGATGGTGACGCCT-1	48.2146	29.3351	Endothelial cells	Healthy
HP2_AGATCTGCAGCCAATT-1	55.5067	41.3716	Endothelial cells	Healthy
HP1_AGCATACGTACAGCAG-1	-30.7837	24.3892	TNK	Healthy
HP2_AGATCTGGTAGCAAAT-1	-32.4635	24.1392	TNK	Healthy
HP1_CACACAAGTCATTAGC-1	-32.2645	23.3218	TNK	Healthy
HP1_CTGGTCTAGCCAGGAT-1	-32.6057	24.5075	TNK	Healthy
HP2_AGATCTGGTGCTAGCC-1	24.5501	-80.7294	Mono1	Healthy
HP1_CCCAGTTGTCAAACTC-1	22.4486	-79.5618	Mono1	Healthy
HP1_CCTCAGTAGAGACGAA-1	23.5519	-80.2821	Mono1	Healthy
HP1_CTAGTGAGTATGAATG-1	23.2659	-80.0601	Mono1	Healthy
HP1_GCGACCACACGGTAGA-1	24.9789	-80.0189	Mono1	Healthy
HP1_GTGTTAGCATGCATGT-1	29.598	-81.4349	Mono2	Healthy
HP1_CATGCCTTCTACGAGT-1	53.6124	41.3296	Endothelial cells	Healthy
HP2_AGATCTGTCACTTCAT-1	47.5577	41.1706	Endothelial cells	Healthy
HP1_GGACATTCAGGACCCT-1	53.051	41.6044	Endothelial cells	Healthy
HP1_TCTGAGACATTTCACT-1	48.1288	43.8072	Endothelial cells	Healthy
HP1_TGACTTTGTACCGCTG-1	51.7314	39.3122	Endothelial cells	Healthy
HP2_AGATCTGTCGCAAACT-1	-41.3428	-8.84463	Treg	Healthy
HP1_CATGGCGAGCGGCTTC-1	-42.2905	-6.10701	Treg	Healthy
HP1_GAGTCCGTCTGAAAGA-1	-9.21598	3.2726	CTL	Healthy
HP2_AGATTGCAGATAGTCA-1	61.1867	-13.8933	Epitheial_Basal	Healthy
HP2_AGATTGCAGTGGAGAA-1	9.4901	-61.5138	Macrophage1	Healthy
HP1_CCAGCGACACGGATAG-1	9.20153	-61.6167	Macrophage1	Healthy
HP2_AGATTGCAGTTCGCAT-1	48.5899	30.0254	Endothelial cells	Healthy
HP2_AGATTGCCAAGGTTTC-1	53.581	43.0429	Endothelial cells	Healthy
HP1_CCACTACTCCGTTGTC-1	-22.1609	-3.90147	Th17	Healthy
HP2_AGATTGCCAGATCTGT-1	-10.6846	-2.52731	Th17	Healthy
HP2_AGATTGCCATTGGCGC-1	-18.0685	-13.1911	Th1	Healthy
HP1_CTGAAACTCTGGTGTA-1	-20.0493	-14.1811	Th1	Healthy
HP2_AGATTGCTCAGTGCAT-1	-35.2351	25.0744	CTL2	Healthy
HP2_AGATTGCTCCAGTATG-1	51.1504	40.7496	Endothelial cells	Healthy
HP1_CATATTCAGGCCCTCA-1	55.1942	45.3637	Endothelial cells	Healthy
HP2_AGATTGCTCGATCCCT-1	47.3566	46.9917	Endothelial cells	Healthy
HP1_CCGGTAGAGGGAGTAA-1	46.7243	41.634	Endothelial cells	Healthy
HP1_GCAGTTATCCGCGCAA-1	50.0165	45.8371	Endothelial cells	Healthy
HP1_TTTGGTTTCCTTAATC-1	54.176	46.2049	Endothelial cells	Healthy
HP2_AGCAGCCAGTGGGCTA-1	-28.3539	5.40188	Th17	Healthy
HP1_CGATCGGCAGGTCTCG-1	-28.033	5.56888	Th17	Healthy
HP2_AGCAGCCCAACTGCTA-1	49.3291	46.6433	Endothelial cells	Healthy
HP1_CATTATCTCATGCTCC-1	-5.05754	-42.9107	plasma cells	Healthy
HP2_AGCAGCCCATTGTGCA-1	-41.5317	-52.7363	B cells	Healthy
HP1_CGAACATCAATGACCT-1	-18.6571	-61.9071	PDC	Healthy
HP1_CGTAGCGAGCTAGGCA-1	-6.34213	-43.1165	plasma cells	Healthy
HP1_CTCTAATTCAACACGT-1	-18.4289	-61.597	PDC	Healthy
HP1_TACTCATCAACAACCT-1	-18.5392	-60.8759	PDC	Healthy
HP1_TAGTTGGCATTGAGCT-1	-18.8413	-61.6959	PDC	Healthy
HP2_AGCAGCCGTGACGCCT-1	-41.917	37.2875	NK	Healthy
HP1_ATGCGATAGACACTAA-1	-25.7598	24.3419	TNK	Healthy
HP1_CAAGATCGTAGATTAG-1	-21.1069	28.8413	CTL2	Healthy
HP1_AAAGTAGTCTTCGGTC-1	-18.0778	-7.0521	Th1	Healthy
HP2_AGCATACAGCGTCTAT-1	-17.1773	-9.63911	Th1	Healthy
HP1_AATCGGTAGTCATCCA-1	7.0285	24.2675	CTL	Healthy
HP1_ATCATGGAGTGACTCT-1	-52.3501	-8.60634	Treg	Healthy
HP2_AGCATACAGTCCAGGA-1	-54.9199	-8.87646	Treg	Healthy
HP1_CTCGAGGTCCTTGACC-1	-46.4607	39.1415	NK	Healthy
HP2_AGCATACCAATCCAAC-1	-46.8748	39.6835	NK	Healthy
HP2_AGCATACGTCGGGTCT-1	-6.34123	-66.2203	mDC	Healthy
HP1_CCTCTGATCCAACCAA-1	-2.62943	-67.9758	mDC	Healthy
HP1_CTCATTAGTATATGAG-1	-3.48059	-67.2139	mDC	Healthy
HP1_TGCTGCTCATGCTAGT-1	-3.10354	-65.2305	Macrophage1	Healthy
HP1_ACATGGTCACTGTCGG-1	-20.7687	50.3638	CTL2	Healthy
HP2_AGCATACTCAAGGCTT-1	-29.0042	45.5373	CTL2	Healthy
HP1_ACGTCAATCTCACATT-1	-13.4932	42.798	CTL	Healthy
HP1_CCGTACTTCTTGAGAC-1	-28.1454	52.0854	CTL2	Healthy
HP1_CGCTATCAGATCTGCT-1	-23.2599	53.8061	CTL2	Healthy
HP1_CGGAGTCTCATTATCC-1	-24.4828	42.2165	CTL2	Healthy
HP1_GTATCTTAGCGTAATA-1	-33.4344	46.6397	CTL2	Healthy
HP1_ATTGGACTCCAACCAA-1	7.99657	-74.5469	Macrophage2	Healthy
HP2_AGCATACTCCAGTAGT-1	4.79295	-73.6269	Macrophage2	Healthy
HP2_AGCATACTCGCCAAAT-1	-30.0742	-2.05101	Naive Th	Healthy
HP1_CCAATCCCATTATCTC-1	-27.701	-5.79596	Th1	Healthy
HP2_AGCATACTCTGTCCGT-1	24.0374	-80.5599	Mono2	Healthy
HP1_TTGTAGGTCACCCTCA-1	22.5984	-78.3237	Mono2	Healthy
HP2_AGCCTAACAATGTTGC-1	-35.4536	-54.9768	B cells	Healthy
HP1_ACGAGCCAGTGTTTGC-1	-39.5679	-55.7913	B cells	Healthy
HP1_TACGGGCCAAGCTGTT-1	-38.724	-57.9758	B cells	Healthy
HP2_AGCCTAAGTATCAGTC-1	38.8864	-44.9245	Mast cells	Healthy
HP1_AAGACCTCAGCGATCC-1	2.25423	42.5207	CTL	Healthy
HP2_AGCCTAATCCAGTATG-1	5.89493	43.3296	CTL	Healthy
HP1_CATCAGAAGTCCATAC-1	-7.2572	52.5514	CTL	Healthy
HP1_GTTCTCGCAAACCTAC-1	-6.37803	48.2952	CTL	Healthy
HP2_AGCCTAATCTTGTTTG-1	-43.6951	37.1329	TNK	Healthy
HP2_AGCGGTCAGCTGGAAC-1	31.4791	-77.7038	Mono2	Healthy
HP1_CAACCTCAGCTGATAA-1	30.2282	-76.952	Mono2	Healthy
HP1_CAAGAAACAGCATGAG-1	30.4529	-77.3618	Mono2	Healthy
HP1_GAGCAGAAGGCGTACA-1	26.4727	-75.4687	Mono3	Healthy
HP2_AGCGGTCAGGTAGCCA-1	-33.8592	21.7997	TNK	Healthy
HP2_AGCGGTCCAATGTAAG-1	-17.8568	42.4891	CTL2	Healthy
HP2_AGCGGTCGTATCACCA-1	59.0353	-33.2337	Epitheial_Club	Healthy
HP2_AGCGTATAGGACCACA-1	-18.2591	-13.7168	Th1	Healthy
HP1_CGTGAGCTCAGTACGT-1	46.3316	43.3528	Endothelial cells	Healthy
HP2_AGCGTATAGGTGGGTT-1	46.1194	45.0632	Endothelial cells	Healthy
HP1_GCGCCAAGTATGAATG-1	45.1099	39.8663	Endothelial cells	Healthy
HP2_AGCGTATCACCACGTG-1	-1.61382	-68.2709	mDC	Healthy
HP1_TTGGCAAGTTACGTCA-1	18.8442	-75.2229	mDC	Healthy
HP1_ACATGGTCATTGGGCC-1	-33.9599	41.7031	CTL2	Healthy
HP2_AGCGTATCATAACCTG-1	-45.579	40.8465	NK	Healthy
HP1_GACGCGTCAACTTGAC-1	-47.6409	40.9167	NK	Healthy
HP1_GACTACAGTCATATGC-1	-45.1381	40.8133	NK	Healthy
HP1_TCCACACGTGCACCAC-1	-45.8557	39.9831	NK	Healthy
HP2_AGCGTATGTCCGCTGA-1	72.143	10.5705	Pericytes	Healthy
HP2_AGCGTATTCACCTCGT-1	-27.9977	47.3636	NK	Healthy
HP1_GGTGAAGTCTTACCGC-1	-27.4977	50.6683	CTL2	Healthy
HP1_AGAGCGAGTCATACTG-1	14.5616	-56.6749	Macrophage1	Healthy
HP2_AGCGTATTCACGAAGG-1	12.433	-58.9192	Macrophage1	Healthy
HP1_CATCGAATCAAACCAC-1	19.0428	-58.2441	Macrophage3	Healthy
HP1_CCGGTAGTCAGGCGAA-1	13.3638	-59.225	Macrophage1	Healthy
HP1_CTCGAGGAGCGTGTCC-1	17.2008	-58.0195	Macrophage1	Healthy
HP1_AAACCTGCAGACGTAG-1	45.8078	10.0494	Fibroblasts	Healthy
HP2_AGCGTATTCTGGCGTG-1	47.1012	10.6804	Fibroblasts	Healthy
HP1_ACATGGTTCAGTTAGC-1	46.0565	10.6454	Fibroblasts	Healthy
HP1_CACACCTTCTGCCAGG-1	45.529	10.5975	Fibroblasts	Healthy
HP1_CGCTGGACACTTAACG-1	46.2105	10.9058	Fibroblasts	Healthy
HP1_CGTCTACTCGGCGGTT-1	45.5251	10.3659	Fibroblasts	Healthy
HP1_GACCTGGAGGGTCTCC-1	45.7091	10.6496	Fibroblasts	Healthy
HP1_GACGTTACATCGGTTA-1	45.5769	9.13646	Fibroblasts	Healthy
HP1_GCTGCTTGTGATGCCC-1	45.872	8.45179	Fibroblasts	Healthy
HP1_GGTGAAGTCATTATCC-1	46.8733	8.03075	Fibroblasts	Healthy
HP1_TACGGTAGTGCACCAC-1	45.5563	10.2179	Fibroblasts	Healthy
HP1_TCTCTAACAAGCGCTC-1	47.6078	10.2492	Fibroblasts	Healthy
HP1_TTGCCGTGTTCCCTTG-1	45.4445	10.6511	Fibroblasts	Healthy
HP2_AGCGTCGCAACAACCT-1	52.8651	41.6569	Endothelial cells	Healthy
HP1_TGACTTTTCACTTCAT-1	53.1977	38.2452	Endothelial cells	Healthy
HP1_CACCACTGTGACAAAT-1	-35.8472	39.2215	TNK	Healthy
HP2_AGCGTCGGTACTTAGC-1	-39.1604	35.8971	TNK	Healthy
HP2_AGCGTCGGTCTGGAGA-1	-17.3264	42.7862	CTL2	Healthy
HP2_AGCTCCTAGATGAGAG-1	15.5175	-58.358	Macrophage3	Healthy
HP1_CGAGCCAGTGACGCCT-1	16.6207	-56.641	Macrophage3	Healthy
HP1_AAGGAGCTCTTAGCCC-1	5.39366	-75.8077	Macrophage2	Healthy
HP2_AGCTCCTAGCGATCCC-1	3.4174	-75.6847	Macrophage2	Healthy
HP1_ACGATGTGTGCGGTAA-1	3.19464	-75.5031	Macrophage2	Healthy
HP1_AGCGTCGCAGCCTGTG-1	2.71365	-75.456	Macrophage2	Healthy
HP1_AGGCCGTAGACTGGGT-1	6.0686	-75.7457	Macrophage2	Healthy
HP1_CAGCATACACCAACCG-1	4.86526	-75.9283	Macrophage2	Healthy
HP1_GAGTCCGTCCCAAGTA-1	3.25751	-75.7494	Macrophage2	Healthy
HP1_GGGCACTTCCGAATGT-1	1.99917	-75.0199	Macrophage2	Healthy
HP1_TTTGCGCGTGAAAGAG-1	5.43599	-75.6241	Macrophage2	Healthy
HP1_AAGGCAGGTACCGTAT-1	28.6702	-77.5653	Mono2	Healthy
HP2_AGCTCCTCAGATCTGT-1	27.355	-79.9229	Mono2	Healthy
HP1_CGTAGGCCATGTTCCC-1	26.1404	-76.7831	Mono3	Healthy
HP1_CTGAAGTGTTCAGTAC-1	31.9892	-81.352	Mono2	Healthy
HP1_GCGCAACAGTCTCCTC-1	25.6754	-76.4733	Mono3	Healthy
HP1_TAGCCGGTCGCGGATC-1	26.1594	-77.7555	Mono2	Healthy
HP1_TTTATGCTCCGGCACA-1	25.6096	-76.7305	Mono2	Healthy
HP1_ACACCAATCAATCACG-1	12.0084	-73.5291	Macrophage2	Healthy
HP2_AGCTCCTCATTCACTT-1	9.67255	-75.1885	Macrophage2	Healthy
HP1_ACGCCGACAACTGCGC-1	11.2727	-74.3287	Macrophage2	Healthy
HP1_AGGGAGTTCAGCAACT-1	8.48072	-74.5623	Macrophage2	Healthy
HP1_ATGTGTGTCCTGCAGG-1	9.66148	-75.3441	Macrophage2	Healthy
HP1_CATCCACTCTTGTACT-1	7.10291	-75.0799	Macrophage2	Healthy
HP1_CGGGTCACATACGCCG-1	9.27854	-74.8882	Macrophage2	Healthy
HP1_GCGCAACCACGAGAGT-1	8.82876	-74.7493	Macrophage2	Healthy
HP1_GCTTCCACACTTAACG-1	10.6301	-73.6102	Macrophage2	Healthy
HP1_GGCTGGTCAGATGGGT-1	7.64097	-74.6683	Macrophage2	Healthy
HP1_TGCACCTGTCTCTCGT-1	6.54471	-75.8763	Macrophage2	Healthy
HP1_AACTCTTTCGTGTAGT-1	-7.19832	-11.037	Th1	Healthy
HP2_AGCTCCTGTCCGTTAA-1	-11.3514	-6.10491	Naive Th	Healthy
[truncated: 153,833 more rows]

## Sheet: F1c
avg.exp	pct.exp	features.plot	id
0.0455383	8.4063	CD3D	Mast cells
0.000303447	0.122592	FOXP3	Mast cells
0.0128397	2.67951	IL2RA	Mast cells
0.00416642	0.998249	CTLA4	Mast cells
0.000538693	0.122592	MKI67	Mast cells
0.0404801	10.2977	SMC4	Mast cells
0.00949767	2.52189	CD8A	Mast cells
0.0114756	2.55692	CD8B	Mast cells
0.0148756	2.8021	IFNG	Mast cells
0.0085431	2.11909	KLRD1	Mast cells
0.00104478	0.315236	FGFBP2	Mast cells
0.027114	4.23818	GNLY	Mast cells
0.000867079	0.210158	CD1C	Mast cells
0.142994	27.986	FCER1A	Mast cells
0.023315	5.42907	LYZ	Mast cells
0.00701857	0.928196	S100A8	Mast cells
0.0142473	2.48687	S100A9	Mast cells
0.0129791	2.90718	C1QA	Mast cells
0.00858203	1.76883	C1QC	Mast cells
0.00728035	1.82137	KRT8	Mast cells
0.00709328	1.87391	KRT18	Mast cells
0.0426018	7.09282	KLK3	Mast cells
0.000386422	0.140105	PCA3	Mast cells
0.000980896	0.227671	EPCAM	Mast cells
0.197973	38.2137	XBP1	Mast cells
0.00372653	0.858144	MZB1	Mast cells
0.0266862	3.95797	IGJ	Mast cells
0.0167087	4.64098	CD79B	Mast cells
0.00487277	0.910683	MS4A1	Mast cells
0.00344813	0.998249	IRF4	Mast cells
0.0342517	8.12609	IRF7	Mast cells
0.00362496	0.84063	LUM	Mast cells
0.00286893	0.683012	DCN	Mast cells
0.00845163	2.24168	ACTA2	Mast cells
0.0131882	3.13485	MT1M	Mast cells
0.007736	2.08406	RGS5	Mast cells
0.0028675	0.718039	VWF	Mast cells
0.00289759	0.700525	RAMP2	Mast cells
1.13063	86.6025	CPA3	Mast cells
26.2621	99.4221	TPSAB1	Mast cells
0.0243167	6.21481	CD3D	Endothelial cells
6.36173e-05	0.0208551	FOXP3	Endothelial cells
0.000620698	0.198123	IL2RA	Endothelial cells
0.00154038	0.375391	CTLA4	Endothelial cells
5.45896e-05	0.0208551	MKI67	Endothelial cells
0.04117	10.7404	SMC4	Endothelial cells
0.00932838	2.73201	CD8A	Endothelial cells
0.00587788	1.76225	CD8B	Endothelial cells
0.00819251	2.3879	IFNG	Endothelial cells
0.00633166	1.73097	KLRD1	Endothelial cells
0.000954614	0.312826	FGFBP2	Endothelial cells
0.0205424	5.22419	GNLY	Endothelial cells
0.0011246	0.375391	CD1C	Endothelial cells
0.00348487	0.980188	FCER1A	Endothelial cells
0.0164772	4.37956	LYZ	Endothelial cells
0.00821807	1.80396	S100A8	Endothelial cells
0.0132674	3.60792	S100A9	Endothelial cells
0.0175042	4.4317	C1QA	Endothelial cells
0.00931507	2.47132	C1QC	Endothelial cells
0.0292359	7.96663	KRT8	Endothelial cells
0.0420117	10.3754	KRT18	Endothelial cells
0.0754306	10.2503	KLK3	Endothelial cells
0.000759256	0.312826	PCA3	Endothelial cells
0.00174231	0.667362	EPCAM	Endothelial cells
0.137214	29.1345	XBP1	Endothelial cells
0.00274673	0.88634	MZB1	Endothelial cells
0.012327	2.98227	IGJ	Endothelial cells
0.0846765	20.3754	CD79B	Endothelial cells
0.00132774	0.396246	MS4A1	Endothelial cells
0.000971828	0.302398	IRF4	Endothelial cells
0.0542245	13.1804	IRF7	Endothelial cells
0.0041532	1.1366	LUM	Endothelial cells
0.00585702	1.77268	DCN	Endothelial cells
0.0268017	6.92388	ACTA2	Endothelial cells
0.584644	35.7664	MT1M	Endothelial cells
0.0315976	6.66319	RGS5	Endothelial cells
0.522982	62.6486	VWF	Endothelial cells
1.13729	83.5454	RAMP2	Endothelial cells
0.00200937	0.510949	CPA3	Endothelial cells
0.0221299	4.82795	TPSAB1	Endothelial cells
0.0483861	10.6233	CD3D	Pericytes
0.000225202	0.0692521	FOXP3	Pericytes
0.00218991	0.65097	IL2RA	Pericytes
0.00215955	0.66482	CTLA4	Pericytes
0.000446585	0.221607	MKI67	Pericytes
0.0337309	9.9169	SMC4	Pericytes
0.0180657	4.65374	CD8A	Pericytes
0.011473	3.44875	CD8B	Pericytes
0.0167136	3.76731	IFNG	Pericytes
0.00905817	2.63158	KLRD1	Pericytes
0.00156685	0.457064	FGFBP2	Pericytes
0.033413	5.26316	GNLY	Pericytes
0.00156992	0.67867	CD1C	Pericytes
0.00345244	1.14958	FCER1A	Pericytes
0.0319623	6.48199	LYZ	Pericytes
0.00710579	1.34349	S100A8	Pericytes
0.0165018	3.79501	S100A9	Pericytes
0.028253	6.24654	C1QA	Pericytes
0.0168187	3.2133	C1QC	Pericytes
0.0445707	11.7313	KRT8	Pericytes
0.113242	21.8006	KRT18	Pericytes
0.141323	12.4792	KLK3	Pericytes
0.00132694	0.567867	PCA3	Pericytes
0.00144637	0.66482	EPCAM	Pericytes
0.1822	37.7008	XBP1	Pericytes
0.00545071	1.77285	MZB1	Pericytes
0.0142408	3.79501	IGJ	Pericytes
0.00407584	1.39889	CD79B	Pericytes
0.00335141	0.872576	MS4A1	Pericytes
0.00192768	0.65097	IRF4	Pericytes
0.0308665	8.03324	IRF7	Pericytes
0.180716	14.2244	LUM	Pericytes
0.282076	26.7867	DCN	Pericytes
2.87796	84.6676	ACTA2	Pericytes
2.02932	74.9584	MT1M	Pericytes
5.38142	90.4848	RGS5	Pericytes
0.00618236	2.42382	VWF	Pericytes
0.0169064	4.59834	RAMP2	Pericytes
0.00588647	0.969529	CPA3	Pericytes
0.0743176	5.42936	TPSAB1	Pericytes
0.0660513	13.696	CD3D	Fibroblasts
0.000292647	0.145702	FOXP3	Fibroblasts
0.00163984	0.485673	IL2RA	Fibroblasts
0.00516667	1.50559	CTLA4	Fibroblasts
0.000315292	0.145702	MKI67	Fibroblasts
0.0373002	11.8018	SMC4	Fibroblasts
0.0247941	6.84798	CD8A	Fibroblasts
0.0167802	5.39097	CD8B	Fibroblasts
0.0237507	6.55658	IFNG	Fibroblasts
0.0123812	3.78825	KLRD1	Fibroblasts
0.00838226	1.55415	FGFBP2	Fibroblasts
0.0286028	7.52793	GNLY	Fibroblasts
0.00135615	0.582807	CD1C	Fibroblasts
0.00894305	2.47693	FCER1A	Fibroblasts
0.0274115	5.73094	LYZ	Fibroblasts
0.020028	1.55415	S100A8	Fibroblasts
0.0381112	4.66246	S100A9	Fibroblasts
0.0431646	11.3647	C1QA	Fibroblasts
0.0257798	6.07091	C1QC	Fibroblasts
0.0246069	8.79068	KRT8	Fibroblasts
0.028367	9.47062	KRT18	Fibroblasts
0.094052	13.4046	KLK3	Fibroblasts
0.000564599	0.291404	PCA3	Fibroblasts
0.00496102	2.42836	EPCAM	Fibroblasts
0.201999	44.7305	XBP1	Fibroblasts
0.0139874	1.60272	MZB1	Fibroblasts
0.0914605	3.54541	IGJ	Fibroblasts
0.0151909	4.95386	CD79B	Fibroblasts
0.00561455	1.40845	MS4A1	Fibroblasts
0.00240776	0.971345	IRF4	Fibroblasts
0.0208262	6.99369	IRF7	Fibroblasts
2.37323	83.2443	LUM	Fibroblasts
3.72744	91.695	DCN	Fibroblasts
0.325979	36.3283	ACTA2	Fibroblasts
0.367444	33.2686	MT1M	Fibroblasts
0.352199	29.8203	RGS5	Fibroblasts
0.00766828	3.25401	VWF	Fibroblasts
0.133206	30.6459	RAMP2	Fibroblasts
0.00653702	1.16561	CPA3	Fibroblasts
0.100061	5.1967	TPSAB1	Fibroblasts
0.048475	8.8109	CD3D	B cells
0.000359827	0.128783	FOXP3	B cells
0.0203699	4.43228	IL2RA	B cells
0.00341528	0.901481	CTLA4	B cells
0.000249131	0.0751234	MKI67	B cells
0.0280745	6.35329	SMC4	B cells
0.0138348	3.15518	CD8A	B cells
0.0111583	2.45761	CD8B	B cells
0.0188608	2.37175	IFNG	B cells
0.00801311	1.72784	KLRD1	B cells
0.000830288	0.193175	FGFBP2	B cells
0.041278	4.37862	GNLY	B cells
0.0246646	5.87036	CD1C	B cells
0.00136824	0.289762	FCER1A	B cells
0.0172509	3.54153	LYZ	B cells
0.00571159	0.901481	S100A8	B cells
0.0109892	1.7815	S100A9	B cells
0.0108956	2.02833	C1QA	B cells
0.00596842	1.13758	C1QC	B cells
0.00482531	1.09466	KRT8	B cells
0.0102635	2.12492	KRT18	B cells
0.0270154	5.32303	KLK3	B cells
7.04224e-05	0.0214638	PCA3	B cells
0.000333244	0.0643915	EPCAM	B cells
0.0703242	14.4237	XBP1	B cells
0.0361609	6.80404	MZB1	B cells
0.255779	22.6014	IGJ	B cells
0.27185	41.715	CD79B	B cells
0.733356	74.0932	MS4A1	B cells
0.0241579	5.5806	IRF4	B cells
0.0553628	11.9017	IRF7	B cells
0.00157206	0.321958	LUM	B cells
0.00162314	0.386349	DCN	B cells
0.0067858	1.60979	ACTA2	B cells
0.0104773	2.11419	MT1M	B cells
0.00692392	1.35222	RGS5	B cells
0.00124341	0.289762	VWF	B cells
0.00243059	0.450741	RAMP2	B cells
0.00147542	0.354153	CPA3	B cells
0.0228206	4.35716	TPSAB1	B cells
0.0289528	8.97436	CD3D	PDC
0.000798136	0.42735	FOXP3	PDC
0.00186488	1.06838	IL2RA	PDC
0.00407806	0.854701	CTLA4	PDC
0	0	MKI67	PDC
0.0433029	16.453	SMC4	PDC
0.0072195	2.35043	CD8A	PDC
0.0081224	1.92308	CD8B	PDC
0.0159108	2.77778	IFNG	PDC
0.00556022	1.49573	KLRD1	PDC
0.00311908	0.854701	FGFBP2	PDC
0.0144884	3.63248	GNLY	PDC
0.000342463	0.42735	CD1C	PDC
0.0615988	18.3761	FCER1A	PDC
0.0626775	10.2564	LYZ	PDC
0.00396389	1.7094	S100A8	PDC
0.00542154	2.35043	S100A9	PDC
0.0414472	3.84615	C1QA	PDC
0.0327673	3.4188	C1QC	PDC
0.0105084	3.63248	KRT8	PDC
0.0037667	1.28205	KRT18	PDC
0.022883	7.47863	KLK3	PDC
0	0	PCA3	PDC
0.00153266	0.641026	EPCAM	PDC
0.325686	61.5385	XBP1	PDC
0.375164	63.6752	MZB1	PDC
1.93572	89.1026	IGJ	PDC
0.0343308	5.12821	CD79B	PDC
0.0368202	5.34188	MS4A1	PDC
0.5507	75.641	IRF4	PDC
1.11126	85.2564	IRF7	PDC
0.00123693	0.42735	LUM	PDC
0.00209764	0.641026	DCN	PDC
0.0070982	2.13675	ACTA2	PDC
0.0144631	2.77778	MT1M	PDC
0.00321183	0.854701	RGS5	PDC
0.0096472	1.7094	VWF	PDC
0.00643216	1.92308	RAMP2	PDC
0.00489699	1.28205	CPA3	PDC
0.064308	6.62393	TPSAB1	PDC
0.0439575	16.4144	CD3D	plasma cells
0	0	FOXP3	plasma cells
0.00257775	0.698487	IL2RA	plasma cells
0.00330661	2.21187	CTLA4	plasma cells
0.000586454	0.465658	MKI67	plasma cells
0.023156	13.0384	SMC4	plasma cells
0.0107946	5.23865	CD8A	plasma cells
0.00968798	4.88941	CD8B	plasma cells
0.0111467	3.84168	IFNG	plasma cells
0.00906929	2.91036	KLRD1	plasma cells
0.00104187	0.349243	FGFBP2	plasma cells
0.0267543	8.96391	GNLY	plasma cells
0.00199347	0.814901	CD1C	plasma cells
0.00258041	1.16414	FCER1A	plasma cells
0.0367687	9.08033	LYZ	plasma cells
0.00298801	2.21187	S100A8	plasma cells
0.0103257	4.65658	S100A9	plasma cells
0.0269023	5.58789	C1QA	plasma cells
0.0253393	4.88941	C1QC	plasma cells
0.00691621	3.72526	KRT8	plasma cells
0.0301517	10.1281	KRT18	plasma cells
0.0385321	16.6473	KLK3	plasma cells
0.000137834	0.116414	PCA3	plasma cells
0.000212749	0.232829	EPCAM	plasma cells
1.9867	90.8033	XBP1	plasma cells
2.87815	95.3434	MZB1	plasma cells
43.4731	89.7555	IGJ	plasma cells
0.115895	39.8137	CD79B	plasma cells
0.0347305	4.65658	MS4A1	plasma cells
0.0354095	14.5518	IRF4	plasma cells
0.0848132	31.1991	IRF7	plasma cells
0.00478408	1.28056	LUM	plasma cells
0.00202873	0.698487	DCN	plasma cells
0.00784225	3.37602	ACTA2	plasma cells
0.0495474	6.86845	MT1M	plasma cells
0.00845021	3.72526	RGS5	plasma cells
0.00212475	1.39697	VWF	plasma cells
0.0135013	4.65658	RAMP2	plasma cells
0.00489028	1.16414	CPA3	plasma cells
0.0405659	11.2922	TPSAB1	plasma cells
0.0278511	9.91736	CD3D	Epitheial_Club
5.9583e-05	0.0393546	FOXP3	Epitheial_Club
0.00116898	0.393546	IL2RA	Epitheial_Club
0.00281714	0.787092	CTLA4	Epitheial_Club
0.00227341	0.905155	MKI67	Epitheial_Club
0.0220737	8.46124	SMC4	Epitheial_Club
0.00979093	4.05352	CD8A	Epitheial_Club
0.0117603	4.21094	CD8B	Epitheial_Club
0.0116654	4.40771	IFNG	Epitheial_Club
0.00553227	2.28257	KLRD1	Epitheial_Club
0.000862946	0.354191	FGFBP2	Epitheial_Club
0.0278849	8.1464	GNLY	Epitheial_Club
0.00150373	0.787092	CD1C	Epitheial_Club
0.00272597	1.10193	FCER1A	Epitheial_Club
0.0409297	10.6651	LYZ	Epitheial_Club
0.0112359	3.06966	S100A8	Epitheial_Club
0.0808529	13.1051	S100A9	Epitheial_Club
0.0225858	7.2806	C1QA	Epitheial_Club
0.0131794	4.329	C1QC	Epitheial_Club
0.607333	69.4215	KRT8	Epitheial_Club
0.751245	77.804	KRT18	Epitheial_Club
0.656866	24.5966	KLK3	Epitheial_Club
0.00310117	1.37741	PCA3	Epitheial_Club
0.166688	44.0378	EPCAM	Epitheial_Club
0.924129	76.8989	XBP1	Epitheial_Club
0.00340524	2.04644	MZB1	Epitheial_Club
0.0137804	5.47029	IGJ	Epitheial_Club
0.00151752	0.747737	CD79B	Epitheial_Club
0.00122697	0.629673	MS4A1	Epitheial_Club
0.00193277	0.629673	IRF4	Epitheial_Club
0.0442551	16.4109	IRF7	Epitheial_Club
0.00456827	1.37741	LUM	Epitheial_Club
0.0111105	1.69225	DCN	Epitheial_Club
0.030458	9.95671	ACTA2	Epitheial_Club
0.0691684	14.2857	MT1M	Epitheial_Club
0.0198792	7.00512	RGS5	Epitheial_Club
0.00484579	2.04644	VWF	Epitheial_Club
0.0234464	7.98898	RAMP2	Epitheial_Club
0.00103464	0.4329	CPA3	Epitheial_Club
0.0206452	5.07674	TPSAB1	Epitheial_Club
0.0381208	14.9435	CD3D	Epitheial_Hillock
0.00050854	0.173762	FOXP3	Epitheial_Hillock
0.000614705	0.260643	IL2RA	Epitheial_Hillock
0.00119444	0.608167	CTLA4	Epitheial_Hillock
0.000131359	0.086881	MKI67	Epitheial_Hillock
0.018355	9.47003	SMC4	Epitheial_Hillock
0.0165915	6.77672	CD8A	Epitheial_Hillock
0.0107953	4.51781	CD8B	Epitheial_Hillock
0.0190049	7.298	IFNG	Epitheial_Hillock
0.00701732	3.82276	KLRD1	Epitheial_Hillock
0.00115015	0.521286	FGFBP2	Epitheial_Hillock
0.0264889	11.3814	GNLY	Epitheial_Hillock
0.00137886	0.86881	CD1C	Epitheial_Hillock
0.00433217	2.43267	FCER1A	Epitheial_Hillock
0.0147412	6.34231	LYZ	Epitheial_Hillock
0.0692638	4.95222	S100A8	Epitheial_Hillock
0.194639	19.2876	S100A9	Epitheial_Hillock
0.0216944	8.77498	C1QA	Epitheial_Hillock
0.0109885	5.0391	C1QC	Epitheial_Hillock
0.544667	74.8914	KRT8	Epitheial_Hillock
0.541629	79.1486	KRT18	Epitheial_Hillock
0.0770944	13.4666	KLK3	Epitheial_Hillock
0.000350395	0.173762	PCA3	Epitheial_Hillock
0.114357	37.8801	EPCAM	Epitheial_Hillock
0.166285	46.9157	XBP1	Epitheial_Hillock
0.000756818	0.521286	MZB1	Epitheial_Hillock
0.0105381	4.77845	IGJ	Epitheial_Hillock
0.00175217	0.955691	CD79B	Epitheial_Hillock
0.000526021	0.260643	MS4A1	Epitheial_Hillock
0.00117955	0.86881	IRF4	Epitheial_Hillock
0.0251666	10.5995	IRF7	Epitheial_Hillock
0.00482641	2.17202	LUM	Epitheial_Hillock
0.0082969	3.30148	DCN	Epitheial_Hillock
0.0320359	11.5552	ACTA2	Epitheial_Hillock
0.0335984	12.3371	MT1M	Epitheial_Hillock
0.0237746	9.03562	RGS5	Epitheial_Hillock
0.00848957	4.51781	VWF	Epitheial_Hillock
0.011317	5.21286	RAMP2	Epitheial_Hillock
0.00170958	0.521286	CPA3	Epitheial_Hillock
0.0362603	3.90964	TPSAB1	Epitheial_Hillock
0.0424957	13.4588	CD3D	Epitheial_Basal
0.000545756	0.120598	FOXP3	Epitheial_Basal
0.000497648	0.192957	IL2RA	Epitheial_Basal
0.00219551	0.771828	CTLA4	Epitheial_Basal
0.00113498	0.458273	MKI67	Epitheial_Basal
0.0203122	7.64592	SMC4	Epitheial_Basal
0.0163465	6.10227	CD8A	Epitheial_Basal
0.0158893	6.12639	CD8B	Epitheial_Basal
0.0197997	6.46406	IFNG	Epitheial_Basal
0.0084025	3.30439	KLRD1	Epitheial_Basal
0.00138518	0.62711	FGFBP2	Epitheial_Basal
0.030255	9.35842	GNLY	Epitheial_Basal
0.00246545	1.08538	CD1C	Epitheial_Basal
0.00417511	1.66425	FCER1A	Epitheial_Basal
0.0177096	5.90931	LYZ	Epitheial_Basal
0.00553069	2.17077	S100A8	Epitheial_Basal
0.015946	5.37868	S100A9	Epitheial_Basal
0.0270016	9.2137	C1QA	Epitheial_Basal
0.0149109	5.42692	C1QC	Epitheial_Basal
0.396284	63.9653	KRT8	Epitheial_Basal
0.429449	64.4235	KRT18	Epitheial_Basal
0.162924	15.9672	KLK3	Epitheial_Basal
0.000704792	0.265316	PCA3	Epitheial_Basal
0.0877487	27.1587	EPCAM	Epitheial_Basal
0.15162	36.903	XBP1	Epitheial_Basal
0.00174066	0.844187	MZB1	Epitheial_Basal
0.0120829	4.55861	IGJ	Epitheial_Basal
0.00280206	1.20598	CD79B	Epitheial_Basal
0.00143358	0.602991	MS4A1	Epitheial_Basal
0.00100922	0.482393	IRF4	Epitheial_Basal
0.027764	9.06898	IRF7	Epitheial_Basal
0.0100528	2.53256	LUM	Epitheial_Basal
0.0234884	4.1727	DCN	Epitheial_Basal
0.0668494	16.1843	ACTA2	Epitheial_Basal
0.130637	21.4665	MT1M	Epitheial_Basal
0.0344621	10.2267	RGS5	Epitheial_Basal
0.00977875	4.07622	VWF	Epitheial_Basal
0.0224757	8.1042	RAMP2	Epitheial_Basal
0.00138532	0.434153	CPA3	Epitheial_Basal
0.0294154	4.36565	TPSAB1	Epitheial_Basal
0.0357235	8.64431	CD3D	Epitheial_Luminal1
0.00026839	0.0472367	FOXP3	Epitheial_Luminal1
0.000576021	0.188947	IL2RA	Epitheial_Luminal1
0.00427785	0.897496	CTLA4	Epitheial_Luminal1
0.000671023	0.42513	MKI67	Epitheial_Luminal1
0.00653262	2.07841	SMC4	Epitheial_Luminal1
0.00909775	2.40907	CD8A	Epitheial_Luminal1
0.00898545	2.36183	CD8B	Epitheial_Luminal1
0.00953499	2.40907	IFNG	Epitheial_Luminal1
0.00470493	1.27539	KLRD1	Epitheial_Luminal1
0.00105515	0.330657	FGFBP2	Epitheial_Luminal1
0.0324611	6.99103	GNLY	Epitheial_Luminal1
0.0011503	0.28342	CD1C	Epitheial_Luminal1
0.0016255	0.614077	FCER1A	Epitheial_Luminal1
0.0313688	7.03826	LYZ	Epitheial_Luminal1
0.00571046	1.4171	S100A8	Epitheial_Luminal1
0.0181058	3.96788	S100A9	Epitheial_Luminal1
0.0191429	4.34577	C1QA	Epitheial_Luminal1
0.00863657	2.12565	C1QC	Epitheial_Luminal1
0.39935	56.0699	KRT8	Epitheial_Luminal1
0.421348	52.5744	KRT18	Epitheial_Luminal1
2.56533	88.2381	KLK3	Epitheial_Luminal1
0.0193336	3.63722	PCA3	Epitheial_Luminal1
0.0282582	8.54983	EPCAM	Epitheial_Luminal1
0.344554	45.2527	XBP1	Epitheial_Luminal1
0.00875986	2.97591	MZB1	Epitheial_Luminal1
0.0407781	5.95182	IGJ	Epitheial_Luminal1
0.0020394	0.661313	CD79B	Epitheial_Luminal1
0.00234237	0.56684	MS4A1	Epitheial_Luminal1
0.00114934	0.330657	IRF4	Epitheial_Luminal1
0.0195342	6.14077	IRF7	Epitheial_Luminal1
0.00232078	0.661313	LUM	Epitheial_Luminal1
0.00178711	0.661313	DCN	Epitheial_Luminal1
0.0145517	3.63722	ACTA2	Epitheial_Luminal1
0.756087	57.3453	MT1M	Epitheial_Luminal1
0.0142834	4.10959	RGS5	Epitheial_Luminal1
0.00441155	1.4171	VWF	Epitheial_Luminal1
0.00761646	2.22012	RAMP2	Epitheial_Luminal1
0.00450261	0.944733	CPA3	Epitheial_Luminal1
0.0373512	7.88852	TPSAB1	Epitheial_Luminal1
0.0336368	17.9079	CD3D	Epitheial_Luminal2
0.000403377	0.342969	FOXP3	Epitheial_Luminal2
0.00069912	0.587947	IL2RA	Epitheial_Luminal2
0.00126862	0.685938	CTLA4	Epitheial_Luminal2
0.00219791	1.88633	MKI67	Epitheial_Luminal2
0.0137494	9.03969	SMC4	Epitheial_Luminal2
0.00820592	6.22244	CD8A	Epitheial_Luminal2
0.00786346	4.89956	CD8B	Epitheial_Luminal2
0.00913474	4.75257	IFNG	Epitheial_Luminal2
0.00477073	3.11122	KLRD1	Epitheial_Luminal2
0.00124912	0.808427	FGFBP2	Epitheial_Luminal2
0.0177358	9.01519	GNLY	Epitheial_Luminal2
0.00128389	1.0779	CD1C	Epitheial_Luminal2
0.00312589	2.69476	FCER1A	Epitheial_Luminal2
0.0385922	20.6026	LYZ	Epitheial_Luminal2
0.00457273	3.3317	S100A8	Epitheial_Luminal2
0.0119979	8.13327	S100A9	Epitheial_Luminal2
0.0202431	12.5184	C1QA	Epitheial_Luminal2
0.0105941	7.52082	C1QC	Epitheial_Luminal2
0.492108	74.3018	KRT8	Epitheial_Luminal2
0.642859	78.1725	KRT18	Epitheial_Luminal2
14.6105	89.8089	KLK3	Epitheial_Luminal2
0.101614	19.6227	PCA3	Epitheial_Luminal2
0.136534	48.3831	EPCAM	Epitheial_Luminal2
1.06838	87.0162	XBP1	Epitheial_Luminal2
0.0220125	11.9794	MZB1	Epitheial_Luminal2
0.0153061	7.47183	IGJ	Epitheial_Luminal2
0.00224509	1.49437	CD79B	Epitheial_Luminal2
0.00182766	0.832925	MS4A1	Epitheial_Luminal2
0.00134263	0.906418	IRF4	Epitheial_Luminal2
0.0428476	21.5091	IRF7	Epitheial_Luminal2
0.0089072	2.91524	LUM	Epitheial_Luminal2
0.0113803	3.82166	DCN	Epitheial_Luminal2
0.0419943	17.8834	ACTA2	Epitheial_Luminal2
0.253305	39.417	MT1M	Epitheial_Luminal2
0.0331874	17.124	RGS5	Epitheial_Luminal2
0.00709685	5.512	VWF	Epitheial_Luminal2
0.011859	7.91279	RAMP2	Epitheial_Luminal2
0.00157968	1.24939	CPA3	Epitheial_Luminal2
0.0170627	9.77462	TPSAB1	Epitheial_Luminal2
0.0328849	7.33753	CD3D	Macrophage3
0.000170276	0.0524109	FOXP3	Macrophage3
0.0881923	15.9329	IL2RA	Macrophage3
0.00889394	2.35849	CTLA4	Macrophage3
0.000224767	0.104822	MKI67	Macrophage3
0.0366984	10.8491	SMC4	Macrophage3
0.00879763	2.62055	CD8A	Macrophage3
0.00644263	1.83438	CD8B	Macrophage3
0.0125724	3.56394	IFNG	Macrophage3
0.00687173	1.9392	KLRD1	Macrophage3
0.00174922	0.419287	FGFBP2	Macrophage3
0.0359637	6.49895	GNLY	Macrophage3
0.00171884	0.838574	CD1C	Macrophage3
0.0337415	7.28512	FCER1A	Macrophage3
0.509087	46.1216	LYZ	Macrophage3
0.0150021	2.09644	S100A8	Macrophage3
0.0248283	4.66457	S100A9	Macrophage3
3.55293	97.7987	C1QA	Macrophage3
3.24091	97.4843	C1QC	Macrophage3
0.0135763	4.3501	KRT8	Macrophage3
0.0134113	3.93082	KRT18	Macrophage3
0.0874938	9.01468	KLK3	Macrophage3
0.00111072	0.471698	PCA3	Macrophage3
0.000818225	0.471698	EPCAM	Macrophage3
0.397133	53.826	XBP1	Macrophage3
0.00275245	0.786164	MZB1	Macrophage3
0.0138165	3.77358	IGJ	Macrophage3
0.00248567	0.943396	CD79B	Macrophage3
0.00607109	1.72956	MS4A1	Macrophage3
0.00663783	1.67715	IRF4	Macrophage3
0.0584848	14.2558	IRF7	Macrophage3
0.0105076	2.35849	LUM	Macrophage3
0.0167011	3.45912	DCN	Macrophage3
0.0184315	5.08386	ACTA2	Macrophage3
0.0152297	4.66457	MT1M	Macrophage3
0.016709	4.61216	RGS5	Macrophage3
0.00383189	1.20545	VWF	Macrophage3
0.00371502	1.36268	RAMP2	Macrophage3
0.00526579	1.10063	CPA3	Macrophage3
0.0711563	5.08386	TPSAB1	Macrophage3
0.0308937	11.7071	CD3D	Macrophage1
0.0003698	0.253715	FOXP3	Macrophage1
0.00800799	2.60964	IL2RA	Macrophage1
0.0090417	3.95071	CTLA4	Macrophage1
0.000909847	0.36245	MKI67	Macrophage1
0.0303585	13.2657	SMC4	Macrophage1
0.0102808	4.60312	CD8A	Macrophage1
0.0062701	2.86336	CD8B	Macrophage1
0.0115972	4.3494	IFNG	Macrophage1
0.00466068	2.13846	KLRD1	Macrophage1
0.000933042	0.43494	FGFBP2	Macrophage1
0.0261157	8.55382	GNLY	Macrophage1
0.0185418	6.95904	CD1C	Macrophage1
0.205409	39.5433	FCER1A	Macrophage1
1.80363	77.5643	LYZ	Macrophage1
0.0210212	3.87822	S100A8	Macrophage1
0.0471057	8.98876	S100A9	Macrophage1
1.96815	92.2798	C1QA	Macrophage1
1.76092	88.6916	C1QC	Macrophage1
0.0152113	6.27039	KRT8	Macrophage1
0.0157416	7.06778	KRT18	Macrophage1
0.0907985	14.0268	KLK3	Macrophage1
0.000914279	0.616165	PCA3	Macrophage1
0.00097181	0.65241	EPCAM	Macrophage1
0.319015	65.1685	XBP1	Macrophage1
0.00278007	1.37731	MZB1	Macrophage1
0.0162635	5.90794	IGJ	Macrophage1
0.00389195	1.95723	CD79B	Macrophage1
0.00246103	1.1236	MS4A1	Macrophage1
0.0101585	4.82059	IRF4	Macrophage1
0.0681557	24.3929	IRF7	Macrophage1
0.0036443	1.48605	LUM	Macrophage1
0.00827146	3.80573	DCN	Macrophage1
0.020337	7.72019	ACTA2	Macrophage1
0.0208564	8.01015	MT1M	Macrophage1
0.0150403	6.12541	RGS5	Macrophage1
0.00428299	2.02972	VWF	Macrophage1
0.00586987	2.82711	RAMP2	Macrophage1
0.00525427	1.30482	CPA3	Macrophage1
0.0795695	7.9739	TPSAB1	Macrophage1
0.0310616	7.35632	CD3D	Mono2
0.000399547	0.114943	FOXP3	Mono2
0.00311058	0.842912	IL2RA	Mono2
0.00243324	0.613027	CTLA4	Mono2
0.00155746	0.306513	MKI67	Mono2
0.0238586	5.97701	SMC4	Mono2
0.00818627	2.14559	CD8A	Mono2
0.00720443	1.83908	CD8B	Mono2
0.00775069	1.83908	IFNG	Mono2
0.00363875	0.881226	KLRD1	Mono2
0.00146354	0.306513	FGFBP2	Mono2
0.0262977	5.55556	GNLY	Mono2
0.00915374	3.10345	CD1C	Mono2
0.0125638	2.72031	FCER1A	Mono2
8.49664	99.272	LYZ	Mono2
5.57615	93.7165	S100A8	Mono2
8.3593	96.3602	S100A9	Mono2
0.0519207	6.97318	C1QA	Mono2
0.0237472	3.71648	C1QC	Mono2
0.0101256	2.95019	KRT8	Mono2
0.0115394	2.98851	KRT18	Mono2
0.0650712	10.1149	KLK3	Mono2
0.000687228	0.306513	PCA3	Mono2
0.000755757	0.344828	EPCAM	Mono2
0.280338	47.0498	XBP1	Mono2
0.00346207	0.804598	MZB1	Mono2
0.040186	4.13793	IGJ	Mono2
0.00564836	1.72414	CD79B	Mono2
0.00328588	0.804598	MS4A1	Mono2
0.0122267	3.18008	IRF4	Mono2
0.0701837	16.4751	IRF7	Mono2
0.00314573	0.613027	LUM	Mono2
0.00297713	0.613027	DCN	Mono2
0.0133162	3.67816	ACTA2	Mono2
0.0281563	5.59387	MT1M	Mono2
0.0140473	3.37165	RGS5	Mono2
0.00422446	1.11111	VWF	Mono2
0.00421417	1.22605	RAMP2	Mono2
0.00499552	0.689655	CPA3	Mono2
0.0449273	5.4023	TPSAB1	Mono2
0.027565	9.18253	CD3D	Macrophage2
0.000190153	0.0839866	FOXP3	Macrophage2
0.0122925	3.27548	IL2RA	Macrophage2
0.0124163	4.19933	CTLA4	Macrophage2
0.00262709	0.867861	MKI67	Macrophage2
0.0294953	11.8421	SMC4	Macrophage2
0.00771131	3.27548	CD8A	Macrophage2
0.00667028	2.46361	CD8B	Macrophage2
0.0113953	3.52744	IFNG	Macrophage2
0.00593664	2.15566	KLRD1	Macrophage2
0.00107302	0.419933	FGFBP2	Macrophage2
0.0253094	7.22284	GNLY	Macrophage2
0.0415257	9.23852	CD1C	Macrophage2
0.295229	37.486	FCER1A	Macrophage2
2.1182	68.477	LYZ	Macrophage2
0.0178529	3.63942	S100A8	Macrophage2
0.0507511	8.03471	S100A9	Macrophage2
3.38686	92.2732	C1QA	Macrophage2
3.43125	90.6215	C1QC	Macrophage2
0.0125764	5.06719	KRT8	Macrophage2
0.0153424	5.76708	KRT18	Macrophage2
0.0710761	11.3942	KLK3	Macrophage2
0.000383517	0.25196	PCA3	Macrophage2
0.000887717	0.531915	EPCAM	Macrophage2
0.149408	37.71	XBP1	Macrophage2
0.00251242	1.03583	MZB1	Macrophage2
0.0134629	4.50728	IGJ	Macrophage2
0.00363519	1.93169	CD79B	Macrophage2
0.00299426	1.14782	MS4A1	Macrophage2
0.00491492	2.18365	IRF4	Macrophage2
0.044143	15.8175	IRF7	Macrophage2
0.00898192	2.74356	LUM	Macrophage2
0.00773828	2.60358	DCN	Macrophage2
0.0168043	6.21501	ACTA2	Macrophage2
0.0181773	5.20717	MT1M	Macrophage2
0.0130973	4.73124	RGS5	Macrophage2
0.00303695	1.39978	VWF	Macrophage2
0.00668196	2.71557	RAMP2	Macrophage2
0.00234273	0.81187	CPA3	Macrophage2
0.0269696	6.18701	TPSAB1	Macrophage2
0.0361897	15.1494	CD3D	mDC
0.000122736	0.0694927	FOXP3	mDC
0.00316639	1.45935	IL2RA	mDC
0.00936475	4.76025	CTLA4	mDC
0.00450545	1.9458	MKI67	mDC
0.0367703	18.624	SMC4	mDC
0.0108987	6.2196	CD8A	mDC
0.00803586	3.78735	CD8B	mDC
0.015827	5.76789	IFNG	mDC
0.00467405	2.71022	KLRD1	mDC
0.00158322	1.00764	FGFBP2	mDC
0.02229	9.55525	GNLY	mDC
0.201364	48.2627	CD1C	mDC
0.482928	67.3384	FCER1A	mDC
2.09329	79.1869	LYZ	mDC
0.0170111	4.93398	S100A8	mDC
0.0488164	11.5358	S100A9	mDC
0.436473	38.3252	C1QA	mDC
0.320041	29.3607	C1QC	mDC
0.0172195	9.27728	KRT8	mDC
0.0311115	14.5935	KRT18	mDC
0.107403	17.0952	KLK3	mDC
0.00114563	0.938151	PCA3	mDC
0.00214726	1.35511	EPCAM	mDC
0.129286	45.8999	XBP1	mDC
0.00395434	2.32801	MZB1	mDC
0.026164	7.78318	IGJ	mDC
0.00563395	3.02293	CD79B	mDC
0.00340737	1.21612	MS4A1	mDC
0.0572595	22.3767	IRF4	mDC
0.0776376	30.9243	IRF7	mDC
0.00372712	2.15427	LUM	mDC
0.00445589	2.67547	DCN	mDC
0.0200093	9.13829	ACTA2	mDC
0.0210213	8.37387	MT1M	mDC
0.0165971	8.0959	RGS5	mDC
0.00362685	2.22377	VWF	mDC
0.00655087	3.16192	RAMP2	mDC
0.00340901	1.45935	CPA3	mDC
0.0681402	10.1112	TPSAB1	mDC
0.0269238	10.5327	CD3D	Mono3
0	0	FOXP3	Mono3
0.00403989	1.57385	IL2RA	Mono3
0.00250089	1.21065	CTLA4	Mono3
0	0	MKI67	Mono3
0.0222007	10.4116	SMC4	Mono3
0.00640755	2.54237	CD8A	Mono3
0.00515539	2.66344	CD8B	Mono3
0.0115596	3.63196	IFNG	Mono3
0.003739	1.81598	KLRD1	Mono3
0.00136822	0.605327	FGFBP2	Mono3
0.0234098	8.47458	GNLY	Mono3
0.0221488	9.92736	CD1C	Mono3
0.0827765	21.7918	FCER1A	Mono3
5.57728	97.9419	LYZ	Mono3
0.265804	32.8087	S100A8	Mono3
0.549948	51.816	S100A9	Mono3
0.697529	54.1162	C1QA	Mono3
0.487761	44.5521	C1QC	Mono3
0.0142886	6.17433	KRT8	Mono3
0.0113763	5.69007	KRT18	Mono3
0.109602	17.4334	KLK3	Mono3
0.00139595	0.968523	PCA3	Mono3
0.00134548	1.08959	EPCAM	Mono3
0.260657	61.2591	XBP1	Mono3
0.00229557	1.57385	MZB1	Mono3
0.0203411	7.74818	IGJ	Mono3
0.00353647	1.69492	CD79B	Mono3
0.00203921	1.21065	MS4A1	Mono3
0.0152473	7.02179	IRF4	Mono3
0.0649043	22.8814	IRF7	Mono3
0.00202125	1.21065	LUM	Mono3
0.00262973	1.33172	DCN	Mono3
0.0161839	7.38499	ACTA2	Mono3
0.0318353	7.50605	MT1M	Mono3
0.0173224	6.41646	RGS5	Mono3
0.00290803	1.33172	VWF	Mono3
0.00329393	1.45278	RAMP2	Mono3
0.00484566	1.69492	CPA3	Mono3
0.0650745	11.138	TPSAB1	Mono3
0.0400109	11.6573	CD3D	Mono1
0	0	FOXP3	Mono1
0.00138415	0.561798	IL2RA	Mono1
0.00352202	1.40449	CTLA4	Mono1
0.000387768	0.140449	MKI67	Mono1
0.0355115	12.5	SMC4	Mono1
0.0133756	3.79213	CD8A	Mono1
0.00752934	3.08989	CD8B	Mono1
0.0087701	3.23034	IFNG	Mono1
0.00981865	2.52809	KLRD1	Mono1
0.00416533	0.983146	FGFBP2	Mono1
0.0370666	6.17978	GNLY	Mono1
0.00471945	1.96629	CD1C	Mono1
0.00654394	1.68539	FCER1A	Mono1
2.17682	87.2191	LYZ	Mono1
0.803809	43.3989	S100A8	Mono1
1.37958	78.6517	S100A9	Mono1
0.179069	25.7022	C1QA	Mono1
0.0275602	5.47753	C1QC	Mono1
0.00907019	3.37079	KRT8	Mono1
0.0102357	4.07303	KRT18	Mono1
0.0436513	11.9382	KLK3	Mono1
0.000573164	0.280899	PCA3	Mono1
0.000814136	0.421348	EPCAM	Mono1
0.197447	45.927	XBP1	Mono1
0.00244405	0.983146	MZB1	Mono1
0.0199206	7.02247	IGJ	Mono1
0.103941	29.6348	CD79B	Mono1
0.00241576	0.842697	MS4A1	Mono1
0.00529159	2.38764	IRF4	Mono1
0.185624	39.3258	IRF7	Mono1
0.00376816	1.68539	LUM	Mono1
0.00270965	1.26404	DCN	Mono1
0.0205767	6.17978	ACTA2	Mono1
0.0225383	7.44382	MT1M	Mono1
0.0118277	4.49438	RGS5	Mono1
0.00466425	1.82584	VWF	Mono1
0.00394641	1.40449	RAMP2	Mono1
0.00363144	1.26404	CPA3	Mono1
0.0685806	8.56742	TPSAB1	Mono1
0.254313	24.1274	CD3D	NK
0.000118312	0.0306185	FOXP3	NK
0.00555737	1.05634	IL2RA	NK
0.00388865	0.826699	CTLA4	NK
0.00147443	0.352113	MKI67	NK
0.0490994	8.68034	SMC4	NK
0.12749	16.5646	CD8A	NK
0.0746138	10.6399	CD8B	NK
0.325738	23.0404	IFNG	NK
0.883228	72.5811	KLRD1	NK
0.520479	37.0178	FGFBP2	NK
5.11286	74.2958	GNLY	NK
0.00104359	0.214329	CD1C	NK
0.00372897	0.642988	FCER1A	NK
0.0187998	3.42927	LYZ	NK
0.00319465	0.642988	S100A8	NK
0.0081931	1.53092	S100A9	NK
0.0162238	2.77097	C1QA	NK
0.0101355	1.77587	C1QC	NK
0.0081439	1.57685	KRT8	NK
0.0109068	2.11268	KRT18	NK
0.0462793	6.4605	KLK3	NK
0.000211749	0.061237	PCA3	NK
0.00125461	0.244948	EPCAM	NK
0.278516	35.7471	XBP1	NK
0.0110125	2.1586	MZB1	NK
0.0179786	2.96999	IGJ	NK
0.0323621	5.7869	CD79B	NK
0.00675435	1.30129	MS4A1	NK
0.0116946	2.1586	IRF4	NK
0.0598041	10.2419	IRF7	NK
0.00351215	0.627679	LUM	NK
0.00393181	0.81139	DCN	NK
0.018459	3.36803	ACTA2	NK
0.0140406	2.51072	MT1M	NK
0.0120329	2.14329	RGS5	NK
0.00269488	0.520514	VWF	NK
0.00392795	0.704225	RAMP2	NK
0.0021217	0.306185	CPA3	NK
0.028175	3.67422	TPSAB1	NK
0.924213	76.2072	CD3D	TNK
0.000366897	0.0855513	FOXP3	TNK
0.00215862	0.380228	IL2RA	TNK
0.0301999	4.42015	CTLA4	TNK
0.00166919	0.39924	MKI67	TNK
0.0674219	11.1312	SMC4	TNK
0.453747	47.3574	CD8A	TNK
0.390097	42.0817	CD8B	TNK
0.570469	32.5285	IFNG	TNK
0.0829359	10.1046	KLRD1	TNK
0.00512854	0.893536	FGFBP2	TNK
0.114541	6.71103	GNLY	TNK
0.000684475	0.142586	CD1C	TNK
0.00152848	0.275665	FCER1A	TNK
0.019581	3.23194	LYZ	TNK
0.00480981	0.807985	S100A8	TNK
0.00808266	1.40684	S100A9	TNK
0.0136722	2.11027	C1QA	TNK
0.00809648	1.31179	C1QC	TNK
0.00739402	1.36882	KRT8	TNK
0.0151244	2.57605	KRT18	TNK
0.0384624	5.84601	KLK3	TNK
0.000206428	0.0380228	PCA3	TNK
0.000381347	0.0855513	EPCAM	TNK
0.108246	16.8536	XBP1	TNK
0.00793913	1.48289	MZB1	TNK
0.0209011	3.35551	IGJ	TNK
0.0136866	2.47148	CD79B	TNK
0.0243547	4.0019	MS4A1	TNK
0.0264135	4.68631	IRF4	TNK
0.0612662	9.94297	IRF7	TNK
0.00301399	0.437262	LUM	TNK
0.00407285	0.722433	DCN	TNK
0.0233809	4.15399	ACTA2	TNK
0.0117009	1.95817	MT1M	TNK
0.00819233	1.46388	RGS5	TNK
0.0027323	0.494297	VWF	TNK
0.00380245	0.617871	RAMP2	TNK
0.00204294	0.323194	CPA3	TNK
0.0170397	2.6711	TPSAB1	TNK
1.22659	87.8808	CD3D	CTL
0.000538315	0.119225	FOXP3	CTL
0.00615311	1.33532	IL2RA	CTL
0.0178792	3.27869	CTLA4	CTL
0.000645067	0.166915	MKI67	CTL
0.0361415	7.46945	SMC4	CTL
0.59248	67.1893	CD8A	CTL
0.463981	58.4739	CD8B	CTL
1.14809	52.614	IFNG	CTL
0.333373	42.9627	KLRD1	CTL
0.0012603	0.268256	FGFBP2	CTL
0.971335	33.4247	GNLY	CTL
0.000779382	0.19076	CD1C	CTL
0.00195586	0.42921	FCER1A	CTL
0.0125753	2.53949	LYZ	CTL
0.00420548	0.804769	S100A8	CTL
0.00817344	1.68107	S100A9	CTL
0.0119435	2.77198	C1QA	CTL
0.00657198	1.51416	C1QC	CTL
0.00749709	1.84203	KRT8	CTL
0.0162675	3.69001	KRT18	CTL
0.0434277	6.87332	KLK3	CTL
0.000393439	0.09538	PCA3	CTL
0.000782157	0.244411	EPCAM	CTL
0.152787	26.8018	XBP1	CTL
0.0261182	5.6155	MZB1	CTL
0.0178663	3.33234	IGJ	CTL
0.00790482	1.78838	CD79B	CTL
0.0164779	3.46945	MS4A1	CTL
0.0488659	9.20417	IRF4	CTL
0.0469329	9.62742	IRF7	CTL
0.00234918	0.578241	LUM	CTL
0.00315792	0.852459	DCN	CTL
0.0227405	5.01341	ACTA2	CTL
0.0118564	2.58122	MT1M	CTL
0.0119889	2.70641	RGS5	CTL
0.00310209	0.822653	VWF	CTL
0.00227093	0.608048	RAMP2	CTL
0.00151127	0.315946	CPA3	CTL
0.014087	2.64083	TPSAB1	CTL
1.19936	83.5655	CD3D	CTL2
0.000543161	0.115625	FOXP3	CTL2
0.00515844	1.0669	IL2RA	CTL2
0.0184107	3.35313	CTLA4	CTL2
0.00117948	0.273296	MKI67	CTL2
0.0363421	6.69575	SMC4	CTL2
0.564131	59.61	CD8A	CTL2
0.48306	53.9917	CD8B	CTL2
0.310281	21.5588	IFNG	CTL2
0.330035	38.2351	KLRD1	CTL2
0.00240938	0.404688	FGFBP2	CTL2
0.969901	31.6971	GNLY	CTL2
0.000987391	0.204972	CD1C	CTL2
0.00234951	0.467756	FCER1A	CTL2
0.0130697	2.50696	LYZ	CTL2
0.00470561	0.777842	S100A8	CTL2
0.00696291	1.22458	S100A9	CTL2
0.0134021	2.40711	C1QA	CTL2
0.00764371	1.36648	C1QC	CTL2
0.00790164	1.54517	KRT8	CTL2
0.0176408	3.22174	KRT18	CTL2
0.0405933	6.58538	KLK3	CTL2
0.000307632	0.0735796	PCA3	CTL2
0.000791043	0.168182	EPCAM	CTL2
0.135523	21.3907	XBP1	CTL2
0.0226656	4.27813	MZB1	CTL2
0.0194259	3.05356	IGJ	CTL2
0.007998	1.57671	CD79B	CTL2
0.0151713	2.60157	MS4A1	CTL2
0.0386111	6.71152	IRF4	CTL2
0.0559181	9.80186	IRF7	CTL2
0.00227779	0.399432	LUM	CTL2
0.00289872	0.620171	DCN	CTL2
0.018981	3.58964	ACTA2	CTL2
0.0100052	1.87103	MT1M	CTL2
0.00848992	1.72387	RGS5	CTL2
0.0025371	0.541336	VWF	CTL2
0.00307853	0.620171	RAMP2	CTL2
0.00120442	0.220739	CPA3	CTL2
0.015829	2.3125	TPSAB1	CTL2
0.753873	72.0395	CD3D	Cycling T
0.00845164	3.94737	FOXP3	Cycling T
0.0438596	10.1974	IL2RA	Cycling T
0.0725663	25	CTLA4	Cycling T
0.243572	66.1184	MKI67	Cycling T
0.406293	75	SMC4	Cycling T
0.157285	26.3158	CD8A	Cycling T
0.133256	22.6974	CD8B	Cycling T
0.237382	26.9737	IFNG	Cycling T
0.0809057	14.8026	KLRD1	Cycling T
0.00707013	2.63158	FGFBP2	Cycling T
0.619592	21.7105	GNLY	Cycling T
0.00287235	1.64474	CD1C	Cycling T
0.00455663	1.97368	FCER1A	Cycling T
0.0952688	17.4342	LYZ	Cycling T
0.0774222	3.28947	S100A8	Cycling T
0.0469656	6.57895	S100A9	Cycling T
0.0895901	9.86842	C1QA	Cycling T
0.105205	5.59211	C1QC	Cycling T
0.0284147	8.22368	KRT8	Cycling T
0.0560493	9.53947	KRT18	Cycling T
0.215762	19.4079	KLK3	Cycling T
0.0080919	1.97368	PCA3	Cycling T
0.00841783	2.96053	EPCAM	Cycling T
0.114817	33.5526	XBP1	Cycling T
0.0592959	18.0921	MZB1	Cycling T
0.0934556	19.4079	IGJ	Cycling T
0.121767	24.3421	CD79B	Cycling T
0.119996	14.8026	MS4A1	Cycling T
0.037198	18.4211	IRF4	Cycling T
0.0527853	21.3816	IRF7	Cycling T
0.0068613	1.64474	LUM	Cycling T
0.00290849	1.97368	DCN	Cycling T
0.0337891	16.4474	ACTA2	Cycling T
0.026789	9.21053	MT1M	Cycling T
0.0464685	7.56579	RGS5	Cycling T
0.00241582	1.64474	VWF	Cycling T
0.0027853	1.97368	RAMP2	Cycling T
0.00288388	1.31579	CPA3	Cycling T
0.0298283	10.1974	TPSAB1	Cycling T
0.646605	73.6163	CD3D	Naive Th
0.000935515	0.185955	FOXP3	Naive Th
0.0231968	5.13017	IL2RA	Naive Th
0.0365436	6.74907	CTLA4	Naive Th
0.000620037	0.164078	MKI67	Naive Th
0.055516	10.6651	SMC4	Naive Th
0.0274352	5.06454	CD8A	Naive Th
0.035299	6.18027	CD8B	Naive Th
0.0632154	5.98337	IFNG	Naive Th
0.00634534	1.12667	KLRD1	Naive Th
0.000853794	0.196893	FGFBP2	Naive Th
0.0276448	3.7191	GNLY	Naive Th
0.000478302	0.131262	CD1C	Naive Th
0.00138842	0.360971	FCER1A	Naive Th
0.0156467	3.4347	LYZ	Naive Th
0.00460687	0.765697	S100A8	Naive Th
0.00937337	1.73923	S100A9	Naive Th
0.00895453	1.92518	C1QA	Naive Th
0.00456845	1.01728	C1QC	Naive Th
0.00640342	1.40013	KRT8	Naive Th
0.018937	4.38635	KRT18	Naive Th
0.0300686	5.14111	KLK3	Naive Th
0.000241357	0.0546926	PCA3	Naive Th
0.000509732	0.131262	EPCAM	Naive Th
0.138396	26.4275	XBP1	Naive Th
0.00273809	0.601619	MZB1	Naive Th
0.0141228	2.96434	IGJ	Naive Th
0.0123236	2.98622	CD79B	Naive Th
0.00407807	0.929775	MS4A1	Naive Th
0.0165677	3.67534	IRF4	Naive Th
0.0552886	12.0652	IRF7	Naive Th
0.00163998	0.317217	LUM	Naive Th
0.00148392	0.328156	DCN	Naive Th
0.010991	2.57055	ACTA2	Naive Th
0.00708232	1.6189	MT1M	Naive Th
0.00676665	1.49858	RGS5	Naive Th
0.00155565	0.360971	VWF	Naive Th
0.00187415	0.481295	RAMP2	Naive Th
0.00157963	0.393787	CPA3	Naive Th
0.0187804	4.23321	TPSAB1	Naive Th
0.912604	79.5938	CD3D	Th17
0.000586074	0.14344	FOXP3	Th17
0.0228401	4.89204	IL2RA	Th17
0.0804343	13.9589	CTLA4	Th17
0.000700431	0.166088	MKI67	Th17
0.0600999	12.132	SMC4	Th17
0.0930953	13.4758	CD8A	Th17
0.0487856	7.60984	CD8B	Th17
0.0697894	8.37989	IFNG	Th17
0.0127522	2.30258	KLRD1	Th17
0.000594052	0.13589	FGFBP2	Th17
0.0494944	5.31481	GNLY	Th17
0.000477905	0.105692	CD1C	Th17
0.00115413	0.256681	FCER1A	Th17
0.0159335	3.53314	LYZ	Th17
0.00391895	0.853088	S100A8	Th17
0.00669193	1.53254	S100A9	Th17
0.00819212	1.64578	C1QA	Th17
0.00493617	0.973879	C1QC	Th17
0.00556644	1.29851	KRT8	Th17
0.00928165	1.99305	KRT18	Th17
0.0442582	6.84735	KLK3	Th17
0.000168388	0.0452967	PCA3	Th17
0.000744779	0.188736	EPCAM	Th17
0.141514	25.5851	XBP1	Th17
0.00854463	1.92511	MZB1	Th17
0.0194092	3.66148	IGJ	Th17
0.0124069	2.88389	CD79B	Th17
0.00390308	0.875736	MS4A1	Th17
0.0213616	4.31074	IRF4	Th17
0.052889	10.9467	IRF7	Th17
0.00136975	0.241582	LUM	Th17
0.00185905	0.392571	DCN	Th17
0.0162228	3.63883	ACTA2	Th17
0.00759541	1.60803	MT1M	Th17
0.00597281	1.33625	RGS5	Th17
0.00153486	0.347275	VWF	Th17
0.00156406	0.347275	RAMP2	Th17
0.00112713	0.241582	CPA3	Th17
0.0154832	3.01223	TPSAB1	Th17
0.798361	76.6921	CD3D	Th1
0.000474299	0.0938416	FOXP3	Th1
0.0227581	4.76246	IL2RA	Th1
0.0392451	6.85044	CTLA4	Th1
0.000203785	0.0469208	MKI67	Th1
0.0460233	9.14956	SMC4	Th1
0.0889475	13.7713	CD8A	Th1
0.0634606	10.1349	CD8B	Th1
0.187336	15.132	IFNG	Th1
0.0236669	3.95308	KLRD1	Th1
0.00106363	0.211144	FGFBP2	Th1
0.0697614	6.1349	GNLY	Th1
0.000390291	0.105572	CD1C	Th1
0.001747	0.387097	FCER1A	Th1
0.0195794	3.96481	LYZ	Th1
0.00479372	0.832845	S100A8	Th1
0.0100032	1.91202	S100A9	Th1
0.00984378	1.95894	C1QA	Th1
0.00567167	1.13783	C1QC	Th1
0.00899343	1.90029	KRT8	Th1
0.0126203	2.61584	KRT18	Th1
0.0465036	6.55718	KLK3	Th1
0.000576839	0.164223	PCA3	Th1
0.00051922	0.152493	EPCAM	Th1
0.194753	31.6833	XBP1	Th1
0.00827487	1.7478	MZB1	Th1
0.0205563	3.69501	IGJ	Th1
0.0153242	3.31965	CD79B	Th1
0.00780728	1.59531	MS4A1	Th1
0.0153321	3.1085	IRF4	Th1
0.049497	9.87683	IRF7	Th1
0.00210628	0.375367	LUM	Th1
0.0018588	0.398827	DCN	Th1
0.0165567	3.64809	ACTA2	Th1
0.0109855	2.21701	MT1M	Th1
0.00751354	1.7478	RGS5	Th1
0.0018811	0.469208	VWF	Th1
0.00282264	0.58651	RAMP2	Th1
0.00156822	0.340176	CPA3	Th1
0.0183163	3.27273	TPSAB1	Th1
1.00158	81.9009	CD3D	Treg
0.050315	10.9786	FOXP3	Treg
0.207942	27.3979	IL2RA	Treg
0.315599	40.1864	CTLA4	Treg
0.00151224	0.43351	MKI67	Treg
0.0967677	18.6843	SMC4	Treg
0.0220997	3.8474	CD8A	Treg
0.0186785	3.28384	CD8B	Treg
0.0457286	5.94993	IFNG	Treg
0.00679381	1.48477	KLRD1	Treg
0.00073626	0.151729	FGFBP2	Treg
0.0393044	4.94202	GNLY	Treg
0.000496685	0.119215	CD1C	Treg
0.00148721	0.303457	FCER1A	Treg
0.0172214	3.92327	LYZ	Treg
0.00339562	0.693617	S100A8	Treg
0.00826345	1.71237	S100A9	Treg
0.0096236	2.00499	C1QA	Treg
0.00584049	1.28969	C1QC	Treg
0.00533726	1.22467	KRT8	Treg
0.0106409	2.39514	KRT18	Treg
0.035238	6.18836	KLK3	Treg
0.000155241	0.0541888	PCA3	Treg
0.00031656	0.0650266	EPCAM	Treg
0.0724123	14.9995	XBP1	Treg
0.0238468	5.16961	MZB1	Treg
0.0181782	3.86908	IGJ	Treg
0.0502322	11.358	CD79B	Treg
0.00304255	0.704454	MS4A1	Treg
0.0376421	8.07413	IRF4	Treg
0.0469472	10.22	IRF7	Treg
0.00204326	0.43351	LUM	Treg
0.00201015	0.476861	DCN	Treg
0.0363816	8.39926	ACTA2	Treg
0.0162304	2.54687	MT1M	Treg
0.00704319	1.65818	RGS5	Treg
0.00145622	0.379322	VWF	Treg
0.00192895	0.411835	RAMP2	Treg
0.00172609	0.390159	CPA3	Treg
0.0167194	3.61981	TPSAB1	Treg

## Sheet: F1d
	cell	sample	pc.of.sample
1	B cells	Rocky	0.0144598
2	plasma cells	Rocky	0
3	Tcell	Rocky	0.195613
4	PDC	Rocky	0
5	Myeloid cells	Rocky	0.0550772
6	Mast cells	Rocky	0.015922
7	Epithelial	Rocky	0.340861
8	Endothelial cells	Rocky	0.308855
9	Pericytes	Rocky	0.0596263
10	Fibroblasts	Rocky	0.0095857
11	B cells	CollD	0.0590405
12	plasma cells	CollD	0.00544277
13	Tcell	CollD	0.591152
14	PDC	CollD	0.00296533
15	Myeloid cells	CollD	0.0967217
16	Mast cells	CollD	0.0361795
17	Epithelial	CollD	0.0889408
18	Endothelial cells	CollD	0.0607639
19	Pericytes	CollD	0.0457472
20	Fibroblasts	CollD	0.0130462
21	B cells	slide-seq	0.00720518
22	plasma cells	slide-seq	0
23	Tcell	slide-seq	0.00222115
24	PDC	slide-seq	0.00170107
25	Myeloid cells	slide-seq	0.0247504
26	Mast cells	slide-seq	0.00429783
27	Epithelial	slide-seq	0.485644
28	Endothelial cells	slide-seq	0.0492372
29	Pericytes	slide-seq	0.0809978
30	Fibroblasts	slide-seq	0.343945

## Sheet: F1e
	cell	sample	pc.of.sample	Group
1	Mast cells	HP0	0.0140116	Healthy
2	Endothelial cells	HP0	0.127323	Healthy
3	Pericytes	HP0	0.0374657	Healthy
4	Fibroblasts	HP0	0.00700579	Healthy
5	PDC	HP0	0	Healthy
6	B cells	HP0	0	Healthy
7	plasma cells	HP0	0	Healthy
8	Epitheial	HP0	0.142248	Healthy
9	Macrophage	HP0	0.0648797	Healthy
10	Monocytes	HP0	0.00852878	Healthy
11	mDC	HP0	0.0118794	Healthy
12	NK	HP0	0.0350289	Healthy
13	TNK	HP0	0.0365519	Healthy
14	CTL	HP0	0.390496	Healthy
15	CD4	HP0	0.107219	Healthy
16	Cycling T	HP0	0.00304599	Healthy
17	Treg	HP0	0.0143162	Healthy
18	Mast cells	HP1	0.026761	Healthy
19	Endothelial cells	HP1	0.0675263	Healthy
20	Pericytes	HP1	0.0569884	Healthy
21	Fibroblasts	HP1	0.00707155	Healthy
22	PDC	HP1	0.00457571	Healthy
23	B cells	HP1	0.0708541	Healthy
24	plasma cells	HP1	0.0113699	Healthy
25	Epitheial	HP1	0.0866611	Healthy
26	Macrophage	HP1	0.0432612	Healthy
27	Monocytes	HP1	0.0198281	Healthy
28	mDC	HP1	0.015391	Healthy
29	NK	HP1	0.0302274	Healthy
30	TNK	HP1	0.047005	Healthy
31	CTL	HP1	0.253189	Healthy
32	CD4	HP1	0.211453	Healthy
33	Cycling T	HP1	0.00138658	Healthy
34	Treg	HP1	0.0464504	Healthy
35	Mast cells	HP2	0.0122144	Healthy
36	Endothelial cells	HP2	0.190002	Healthy
37	Pericytes	HP2	0.0309885	Healthy
38	Fibroblasts	HP2	0.00067858	Healthy
39	PDC	HP2	0.00135716	Healthy
40	B cells	HP2	0.0246551	Healthy
41	plasma cells	HP2	0.00226193	Healthy
42	Epitheial	HP2	0.136847	Healthy
43	Macrophage	HP2	0.0875368	Healthy
44	Monocytes	HP2	0.0332504	Healthy
45	mDC	HP2	0.0232979	Healthy
46	NK	HP2	0.0802986	Healthy
47	TNK	HP2	0.0710247	Healthy
48	CTL	HP2	0.123728	Healthy
49	CD4	HP2	0.146573	Healthy
50	Cycling T	HP2	0.00113097	Healthy
51	Treg	HP2	0.0341552	Healthy
52	Mast cells	HP3	0.0250687	Healthy
53	Endothelial cells	HP3	0.0307294	Healthy
54	Pericytes	HP3	0.0386544	Healthy
55	Fibroblasts	HP3	0.0155264	Healthy
56	PDC	HP3	0.00452855	Healthy
57	B cells	HP3	0.0860424	Healthy
58	plasma cells	HP3	0.00420508	Healthy
59	Epitheial	HP3	0.0263626	Healthy
60	Macrophage	HP3	0.022481	Healthy
61	Monocytes	HP3	0.01213	Healthy
62	mDC	HP3	0.0129387	Healthy
63	NK	HP3	0.0310529	Healthy
64	TNK	HP3	0.137312	Healthy
65	CTL	HP3	0.147339	Healthy
66	CD4	HP3	0.329613	Healthy
67	Cycling T	HP3	0.00210254	Healthy
68	Treg	HP3	0.0739123	Healthy
69	Mast cells	HP4	0.027912	Healthy
70	Endothelial cells	HP4	0.132582	Healthy
71	Pericytes	HP4	0.0606549	Healthy
72	Fibroblasts	HP4	0.0136876	Healthy
73	PDC	HP4	0.00483092	Healthy
74	B cells	HP4	0.0891036	Healthy
75	plasma cells	HP4	0.00322061	Healthy
76	Epitheial	HP4	0.0142244	Healthy
77	Macrophage	HP4	0.0611916	Healthy
78	Monocytes	HP4	0.133924	Healthy
79	mDC	HP4	0.0236178	Healthy
80	NK	HP4	0.0201288	Healthy
81	TNK	HP4	0.0848094	Healthy
82	CTL	HP4	0.0721954	Healthy
83	CD4	HP4	0.215781	Healthy
84	Cycling T	HP4	0.000536769	Healthy
85	Treg	HP4	0.0415996	Healthy
86	Mast cells	SCG-PCA10-T-LG	0.00671291	Tumor
87	Endothelial cells	SCG-PCA10-T-LG	0.1403	Tumor
88	Pericytes	SCG-PCA10-T-LG	0.111434	Tumor
89	Fibroblasts	SCG-PCA10-T-LG	0.0584023	Tumor
90	PDC	SCG-PCA10-T-LG	0	Tumor
91	B cells	SCG-PCA10-T-LG	0	Tumor
92	plasma cells	SCG-PCA10-T-LG	0	Tumor
93	Epitheial	SCG-PCA10-T-LG	0.231595	Tumor
94	Macrophage	SCG-PCA10-T-LG	0.0561647	Tumor
95	Monocytes	SCG-PCA10-T-LG	0.0149922	Tumor
96	mDC	SCG-PCA10-T-LG	0.0304319	Tumor
97	NK	SCG-PCA10-T-LG	0.0335646	Tumor
98	TNK	SCG-PCA10-T-LG	0.0308794	Tumor
99	CTL	SCG-PCA10-T-LG	0.252405	Tumor
100	CD4	SCG-PCA10-T-LG	0.0241665	Tumor
101	Cycling T	SCG-PCA10-T-LG	0.000895055	Tumor
102	Treg	SCG-PCA10-T-LG	0.00805549	Tumor
103	Mast cells	SCG-PCA11-N-LG	0.0407056	Normal
104	Endothelial cells	SCG-PCA11-N-LG	0.0434193	Normal
105	Pericytes	SCG-PCA11-N-LG	0.147897	Normal
106	Fibroblasts	SCG-PCA11-N-LG	0.00814111	Normal
107	PDC	SCG-PCA11-N-LG	0	Normal
108	B cells	SCG-PCA11-N-LG	0	Normal
109	plasma cells	SCG-PCA11-N-LG	0	Normal
110	Epitheial	SCG-PCA11-N-LG	0.192673	Normal
111	Macrophage	SCG-PCA11-N-LG	0.0312076	Normal
112	Monocytes	SCG-PCA11-N-LG	0.0379919	Normal
113	mDC	SCG-PCA11-N-LG	0.0298507	Normal
114	NK	SCG-PCA11-N-LG	0.0230665	Normal
115	TNK	SCG-PCA11-N-LG	0.0298507	Normal
116	CTL	SCG-PCA11-N-LG	0.177748	Normal
117	CD4	SCG-PCA11-N-LG	0.222524	Normal
118	Cycling T	SCG-PCA11-N-LG	0	Normal
119	Treg	SCG-PCA11-N-LG	0.0149254	Normal
120	Mast cells	SCG-PCA11-T-LG	0.00738007	Tumor
121	Endothelial cells	SCG-PCA11-T-LG	0.0784133	Tumor
122	Pericytes	SCG-PCA11-T-LG	0.166974	Tumor
123	Fibroblasts	SCG-PCA11-T-LG	0.0138376	Tumor
124	PDC	SCG-PCA11-T-LG	0	Tumor
125	B cells	SCG-PCA11-T-LG	0	Tumor
126	plasma cells	SCG-PCA11-T-LG	0	Tumor
127	Epitheial	SCG-PCA11-T-LG	0.484317	Tumor
128	Macrophage	SCG-PCA11-T-LG	0.0857934	Tumor
129	Monocytes	SCG-PCA11-T-LG	0.0230627	Tumor
130	mDC	SCG-PCA11-T-LG	0.045203	Tumor
131	NK	SCG-PCA11-T-LG	0.00645756	Tumor
132	TNK	SCG-PCA11-T-LG	0.00461255	Tumor
133	CTL	SCG-PCA11-T-LG	0.0267528	Tumor
134	CD4	SCG-PCA11-T-LG	0.047048	Tumor
135	Cycling T	SCG-PCA11-T-LG	0.00276753	Tumor
136	Treg	SCG-PCA11-T-LG	0.00738007	Tumor
137	Mast cells	SCG-PCA12-N-LG	0.0703125	Normal
138	Endothelial cells	SCG-PCA12-N-LG	0.0598558	Normal
139	Pericytes	SCG-PCA12-N-LG	0.0479567	Normal
140	Fibroblasts	SCG-PCA12-N-LG	0.00757212	Normal
141	PDC	SCG-PCA12-N-LG	0.00240385	Normal
142	B cells	SCG-PCA12-N-LG	0.0989183	Normal
143	plasma cells	SCG-PCA12-N-LG	0.00252404	Normal
144	Epitheial	SCG-PCA12-N-LG	0.119591	Normal
145	Macrophage	SCG-PCA12-N-LG	0.0454327	Normal
146	Monocytes	SCG-PCA12-N-LG	0.04375	Normal
147	mDC	SCG-PCA12-N-LG	0.0246394	Normal
148	NK	SCG-PCA12-N-LG	0.0585337	Normal
149	TNK	SCG-PCA12-N-LG	0.0543269	Normal
150	CTL	SCG-PCA12-N-LG	0.135337	Normal
151	CD4	SCG-PCA12-N-LG	0.180048	Normal
152	Cycling T	SCG-PCA12-N-LG	0.00372596	Normal
153	Treg	SCG-PCA12-N-LG	0.0450721	Normal
154	Mast cells	SCG-PCA12-T-LG	0.0691844	Tumor
155	Endothelial cells	SCG-PCA12-T-LG	0.24278	Tumor
156	Pericytes	SCG-PCA12-T-LG	0.13456	Tumor
157	Fibroblasts	SCG-PCA12-T-LG	0.00793399	Tumor
158	PDC	SCG-PCA12-T-LG	0.00031736	Tumor
159	B cells	SCG-PCA12-T-LG	0.0139638	Tumor
160	plasma cells	SCG-PCA12-T-LG	0.000952079	Tumor
161	Epitheial	SCG-PCA12-T-LG	0.130117	Tumor
162	Macrophage	SCG-PCA12-T-LG	0.0155506	Tumor
163	Monocytes	SCG-PCA12-T-LG	0.0815614	Tumor
164	mDC	SCG-PCA12-T-LG	0.00698191	Tumor
165	NK	SCG-PCA12-T-LG	0.0244367	Tumor
166	TNK	SCG-PCA12-T-LG	0.0403047	Tumor
167	CTL	SCG-PCA12-T-LG	0.124405	Tumor
168	CD4	SCG-PCA12-T-LG	0.0863218	Tumor
169	Cycling T	SCG-PCA12-T-LG	0.00253888	Tumor
170	Treg	SCG-PCA12-T-LG	0.0180895	Tumor
171	Mast cells	SCG-PCA15-N-HG	0.0178359	Normal
172	Endothelial cells	SCG-PCA15-N-HG	0.0606421	Normal
173	Pericytes	SCG-PCA15-N-HG	0.0499405	Normal
174	Fibroblasts	SCG-PCA15-N-HG	0.0231867	Normal
175	PDC	SCG-PCA15-N-HG	0	Normal
176	B cells	SCG-PCA15-N-HG	0	Normal
177	plasma cells	SCG-PCA15-N-HG	0	Normal
178	Epitheial	SCG-PCA15-N-HG	0.217004	Normal
179	Macrophage	SCG-PCA15-N-HG	0.0772889	Normal
180	Monocytes	SCG-PCA15-N-HG	0.0124851	Normal
181	mDC	SCG-PCA15-N-HG	0.0166468	Normal
182	NK	SCG-PCA15-N-HG	0.0517241	Normal
183	TNK	SCG-PCA15-N-HG	0.0219976	Normal
184	CTL	SCG-PCA15-N-HG	0.344828	Normal
185	CD4	SCG-PCA15-N-HG	0.0963139	Normal
186	Cycling T	SCG-PCA15-N-HG	0	Normal
187	Treg	SCG-PCA15-N-HG	0.010107	Normal
188	Mast cells	SCG-PCA15-T-HG	0.0306324	Tumor
189	Endothelial cells	SCG-PCA15-T-HG	0.0286561	Tumor
190	Pericytes	SCG-PCA15-T-HG	0.0827569	Tumor
191	Fibroblasts	SCG-PCA15-T-HG	0.0951087	Tumor
192	PDC	SCG-PCA15-T-HG	0.00172925	Tumor
193	B cells	SCG-PCA15-T-HG	0.0424901	Tumor
194	plasma cells	SCG-PCA15-T-HG	0.00494071	Tumor
195	Epitheial	SCG-PCA15-T-HG	0.0429842	Tumor
196	Macrophage	SCG-PCA15-T-HG	0.241848	Tumor
197	Monocytes	SCG-PCA15-T-HG	0.014081	Tumor
198	mDC	SCG-PCA15-T-HG	0.0219862	Tumor
199	NK	SCG-PCA15-T-HG	0.0474308	Tumor
200	TNK	SCG-PCA15-T-HG	0.0662055	Tumor
201	CTL	SCG-PCA15-T-HG	0.11833	Tumor
202	CD4	SCG-PCA15-T-HG	0.118824	Tumor
203	Cycling T	SCG-PCA15-T-HG	0.00271739	Tumor
204	Treg	SCG-PCA15-T-HG	0.0392787	Tumor
205	Mast cells	SCG-PCA16-T-HG	0.0631579	Tumor
206	Endothelial cells	SCG-PCA16-T-HG	0.307692	Tumor
207	Pericytes	SCG-PCA16-T-HG	0.219433	Tumor
208	Fibroblasts	SCG-PCA16-T-HG	0.00890688	Tumor
209	PDC	SCG-PCA16-T-HG	0	Tumor
210	B cells	SCG-PCA16-T-HG	0	Tumor
211	plasma cells	SCG-PCA16-T-HG	0	Tumor
212	Epitheial	SCG-PCA16-T-HG	0.0947368	Tumor
213	Macrophage	SCG-PCA16-T-HG	0.128745	Tumor
214	Monocytes	SCG-PCA16-T-HG	0.0267206	Tumor
215	mDC	SCG-PCA16-T-HG	0.0283401	Tumor
216	NK	SCG-PCA16-T-HG	0.0882591	Tumor
217	TNK	SCG-PCA16-T-HG	0.00242915	Tumor
218	CTL	SCG-PCA16-T-HG	0.0153846	Tumor
219	CD4	SCG-PCA16-T-HG	0.0129555	Tumor
220	Cycling T	SCG-PCA16-T-HG	0.00161943	Tumor
221	Treg	SCG-PCA16-T-HG	0.00161943	Tumor
222	Mast cells	SCG-PCA17-N-LG	0.0157333	Normal
223	Endothelial cells	SCG-PCA17-N-LG	0.0131111	Normal
224	Pericytes	SCG-PCA17-N-LG	0.015546	Normal
225	Fibroblasts	SCG-PCA17-N-LG	0.00299682	Normal
226	PDC	SCG-PCA17-N-LG	0.000561903	Normal
227	B cells	SCG-PCA17-N-LG	0.00861585	Normal
228	plasma cells	SCG-PCA17-N-LG	0.00243491	Normal
229	Epitheial	SCG-PCA17-N-LG	0.125866	Normal
230	Macrophage	SCG-PCA17-N-LG	0.0299682	Normal
231	Monocytes	SCG-PCA17-N-LG	0.019292	Normal
232	mDC	SCG-PCA17-N-LG	0.0181682	Normal
233	NK	SCG-PCA17-N-LG	0.0668665	Normal
234	TNK	SCG-PCA17-N-LG	0.0513205	Normal
235	CTL	SCG-PCA17-N-LG	0.493913	Normal
236	CD4	SCG-PCA17-N-LG	0.111444	Normal
237	Cycling T	SCG-PCA17-N-LG	0.000187301	Normal
238	Treg	SCG-PCA17-N-LG	0.0239745	Normal
239	Mast cells	SCG-PCA17-T-LG	0.0320129	Tumor
240	Endothelial cells	SCG-PCA17-T-LG	0.0232821	Tumor
241	Pericytes	SCG-PCA17-T-LG	0.0320129	Tumor
242	Fibroblasts	SCG-PCA17-T-LG	0.00420372	Tumor
243	PDC	SCG-PCA17-T-LG	0.00274859	Tumor
244	B cells	SCG-PCA17-T-LG	0.130962	Tumor
245	plasma cells	SCG-PCA17-T-LG	0.00161681	Tumor
246	Epitheial	SCG-PCA17-T-LG	0.0368634	Tumor
247	Macrophage	SCG-PCA17-T-LG	0.158124	Tumor
248	Monocytes	SCG-PCA17-T-LG	0.0257074	Tumor
249	mDC	SCG-PCA17-T-LG	0.0278092	Tumor
250	NK	SCG-PCA17-T-LG	0.106386	Tumor
251	TNK	SCG-PCA17-T-LG	0.083266	Tumor
252	CTL	SCG-PCA17-T-LG	0.0902183	Tumor
253	CD4	SCG-PCA17-T-LG	0.185449	Tumor
254	Cycling T	SCG-PCA17-T-LG	0.0017785	Tumor
255	Treg	SCG-PCA17-T-LG	0.0575586	Tumor
256	Mast cells	SCG-PCA18-N-LG	0.0755363	Normal
257	Endothelial cells	SCG-PCA18-N-LG	0.0264719	Normal
258	Pericytes	SCG-PCA18-N-LG	0.0125513	Normal
259	Fibroblasts	SCG-PCA18-N-LG	0.00593336	Normal
260	PDC	SCG-PCA18-N-LG	0.00684619	Normal
261	B cells	SCG-PCA18-N-LG	0.0413053	Normal
262	plasma cells	SCG-PCA18-N-LG	0.0180283	Normal
263	Epitheial	SCG-PCA18-N-LG	0.036513	Normal
264	Macrophage	SCG-PCA18-N-LG	0.0538567	Normal
265	Monocytes	SCG-PCA18-N-LG	0.0251027	Normal
266	mDC	SCG-PCA18-N-LG	0.0415335	Normal
267	NK	SCG-PCA18-N-LG	0.0324053	Normal
268	TNK	SCG-PCA18-N-LG	0.0543131	Normal
269	CTL	SCG-PCA18-N-LG	0.326107	Normal
270	CD4	SCG-PCA18-N-LG	0.185304	Normal
271	Cycling T	SCG-PCA18-N-LG	0	Normal
272	Treg	SCG-PCA18-N-LG	0.0581926	Normal
273	Mast cells	SCG-PCA18-T-LG	0.0573279	Tumor
274	Endothelial cells	SCG-PCA18-T-LG	0.0235068	Tumor
275	Pericytes	SCG-PCA18-T-LG	0.0119933	Tumor
276	Fibroblasts	SCG-PCA18-T-LG	0.00383785	Tumor
277	PDC	SCG-PCA18-T-LG	0.00959463	Tumor
278	B cells	SCG-PCA18-T-LG	0.0666827	Tumor
279	plasma cells	SCG-PCA18-T-LG	0.00431758	Tumor
280	Epitheial	SCG-PCA18-T-LG	0.130007	Tumor
281	Macrophage	SCG-PCA18-T-LG	0.0412569	Tumor
282	Monocytes	SCG-PCA18-T-LG	0.0594867	Tumor
283	mDC	SCG-PCA18-T-LG	0.0290237	Tumor
284	NK	SCG-PCA18-T-LG	0.0347805	Tumor
285	TNK	SCG-PCA18-T-LG	0.0503718	Tumor
286	CTL	SCG-PCA18-T-LG	0.195011	Tumor
287	CD4	SCG-PCA18-T-LG	0.207484	Tumor
288	Cycling T	SCG-PCA18-T-LG	0.000719597	Tumor
289	Treg	SCG-PCA18-T-LG	0.0745982	Tumor
290	Mast cells	SCG-PCA19-N-HG	0.036398	Normal
291	Endothelial cells	SCG-PCA19-N-HG	0.0211647	Normal
292	Pericytes	SCG-PCA19-N-HG	0.0126719	Normal
293	Fibroblasts	SCG-PCA19-N-HG	0.00579671	Normal
294	PDC	SCG-PCA19-N-HG	0.00525748	Normal
295	B cells	SCG-PCA19-N-HG	0.0812888	Normal
296	plasma cells	SCG-PCA19-N-HG	0.01402	Normal
297	Epitheial	SCG-PCA19-N-HG	0.0528444	Normal
298	Macrophage	SCG-PCA19-N-HG	0.0148288	Normal
299	Monocytes	SCG-PCA19-N-HG	0.0199515	Normal
300	mDC	SCG-PCA19-N-HG	0.021704	Normal
301	NK	SCG-PCA19-N-HG	0.0183338	Normal
302	TNK	SCG-PCA19-N-HG	0.060124	Normal
303	CTL	SCG-PCA19-N-HG	0.158129	Normal
304	CD4	SCG-PCA19-N-HG	0.397547	Normal
305	Cycling T	SCG-PCA19-N-HG	0.00215692	Normal
306	Treg	SCG-PCA19-N-HG	0.0777838	Normal
307	Mast cells	SCG-PCA19-T-HG	0.0484908	Tumor
308	Endothelial cells	SCG-PCA19-T-HG	0.0363681	Tumor
309	Pericytes	SCG-PCA19-T-HG	0.0249876	Tumor
310	Fibroblasts	SCG-PCA19-T-HG	0.00692726	Tumor
311	PDC	SCG-PCA19-T-HG	0.00173182	Tumor
312	B cells	SCG-PCA19-T-HG	0.0410688	Tumor
313	plasma cells	SCG-PCA19-T-HG	0.0232558	Tumor
314	Epitheial	SCG-PCA19-T-HG	0.0398318	Tumor
315	Macrophage	SCG-PCA19-T-HG	0.0425532	Tumor
316	Monocytes	SCG-PCA19-T-HG	0.0121227	Tumor
317	mDC	SCG-PCA19-T-HG	0.016576	Tumor
318	NK	SCG-PCA19-T-HG	0.021524	Tumor
319	TNK	SCG-PCA19-T-HG	0.0831272	Tumor
320	CTL	SCG-PCA19-T-HG	0.206581	Tumor
321	CD4	SCG-PCA19-T-HG	0.333251	Tumor
322	Cycling T	SCG-PCA19-T-HG	0.00123701	Tumor
323	Treg	SCG-PCA19-T-HG	0.0603662	Tumor
324	Mast cells	SCG-PCA20-N-LG	0.028334	Normal
325	Endothelial cells	SCG-PCA20-N-LG	0.0117114	Normal
326	Pericytes	SCG-PCA20-N-LG	0.0102002	Normal
327	Fibroblasts	SCG-PCA20-N-LG	0.00201486	Normal
328	PDC	SCG-PCA20-N-LG	0.00327415	Normal
329	B cells	SCG-PCA20-N-LG	0.191789	Normal
330	plasma cells	SCG-PCA20-N-LG	0.00667422	Normal
331	Epitheial	SCG-PCA20-N-LG	0.0532679	Normal
332	Macrophage	SCG-PCA20-N-LG	0.0118373	Normal
333	Monocytes	SCG-PCA20-N-LG	0.00906687	Normal
334	mDC	SCG-PCA20-N-LG	0.00554086	Normal
335	NK	SCG-PCA20-N-LG	0.0241783	Normal
336	TNK	SCG-PCA20-N-LG	0.0804685	Normal
337	CTL	SCG-PCA20-N-LG	0.360534	Normal
338	CD4	SCG-PCA20-N-LG	0.138899	Normal
339	Cycling T	SCG-PCA20-N-LG	0.00113336	Normal
340	Treg	SCG-PCA20-N-LG	0.0610754	Normal
341	Mast cells	SCG-PCA20-T-LG	0.00783546	Tumor
342	Endothelial cells	SCG-PCA20-T-LG	0.039014	Tumor
343	Pericytes	SCG-PCA20-T-LG	0.010937	Tumor
344	Fibroblasts	SCG-PCA20-T-LG	0.0071825	Tumor
345	PDC	SCG-PCA20-T-LG	0.00114267	Tumor
346	B cells	SCG-PCA20-T-LG	0.0127326	Tumor
347	plasma cells	SCG-PCA20-T-LG	0.000816193	Tumor
348	Epitheial	SCG-PCA20-T-LG	0.161443	Tumor
349	Macrophage	SCG-PCA20-T-LG	0.0817826	Tumor
350	Monocytes	SCG-PCA20-T-LG	0.00440744	Tumor
351	mDC	SCG-PCA20-T-LG	0.0101208	Tumor
352	NK	SCG-PCA20-T-LG	0.0337904	Tumor
353	TNK	SCG-PCA20-T-LG	0.0391773	Tumor
354	CTL	SCG-PCA20-T-LG	0.434378	Tumor
355	CD4	SCG-PCA20-T-LG	0.128795	Tumor
356	Cycling T	SCG-PCA20-T-LG	0.00244858	Tumor
357	Treg	SCG-PCA20-T-LG	0.0239961	Tumor
358	Mast cells	SCG-PCA21-N-LG	0.0468912	Normal
359	Endothelial cells	SCG-PCA21-N-LG	0.0270725	Normal
360	Pericytes	SCG-PCA21-N-LG	0.0104922	Normal
361	Fibroblasts	SCG-PCA21-N-LG	0.000777202	Normal
362	PDC	SCG-PCA21-N-LG	0.0011658	Normal
363	B cells	SCG-PCA21-N-LG	0.0362694	Normal
364	plasma cells	SCG-PCA21-N-LG	0.00246114	Normal
365	Epitheial	SCG-PCA21-N-LG	0.101684	Normal
366	Macrophage	SCG-PCA21-N-LG	0.00790155	Normal
367	Monocytes	SCG-PCA21-N-LG	0.00893782	Normal
368	mDC	SCG-PCA21-N-LG	0.00867876	Normal
369	NK	SCG-PCA21-N-LG	0.0555699	Normal
370	TNK	SCG-PCA21-N-LG	0.103497	Normal
371	CTL	SCG-PCA21-N-LG	0.341839	Normal
372	CD4	SCG-PCA21-N-LG	0.171114	Normal
373	Cycling T	SCG-PCA21-N-LG	0	Normal
374	Treg	SCG-PCA21-N-LG	0.0756477	Normal
375	Mast cells	SCG-PCA21-T-LG	0.0106809	Tumor
376	Endothelial cells	SCG-PCA21-T-LG	0.023498	Tumor
377	Pericytes	SCG-PCA21-T-LG	0.0136182	Tumor
378	Fibroblasts	SCG-PCA21-T-LG	0.00534045	Tumor
379	PDC	SCG-PCA21-T-LG	0.00106809	Tumor
380	B cells	SCG-PCA21-T-LG	0.0106809	Tumor
381	plasma cells	SCG-PCA21-T-LG	0.00106809	Tumor
382	Epitheial	SCG-PCA21-T-LG	0.110013	Tumor
383	Macrophage	SCG-PCA21-T-LG	0.101736	Tumor
384	Monocytes	SCG-PCA21-T-LG	0.0106809	Tumor
385	mDC	SCG-PCA21-T-LG	0.0133511	Tumor
386	NK	SCG-PCA21-T-LG	0.0427236	Tumor
387	TNK	SCG-PCA21-T-LG	0.0817089	Tumor
388	CTL	SCG-PCA21-T-LG	0.420561	Tumor
389	CD4	SCG-PCA21-T-LG	0.130841	Tumor
390	Cycling T	SCG-PCA21-T-LG	0.000534045	Tumor
391	Treg	SCG-PCA21-T-LG	0.0218959	Tumor
392	Mast cells	SCG-PCA22-N-HG	0.12312	Normal
393	Endothelial cells	SCG-PCA22-N-HG	0.0919902	Normal
394	Pericytes	SCG-PCA22-N-HG	0.0827212	Normal
395	Fibroblasts	SCG-PCA22-N-HG	0.0389997	Normal
396	PDC	SCG-PCA22-N-HG	0.00209864	Normal
397	B cells	SCG-PCA22-N-HG	0.0479189	Normal
398	plasma cells	SCG-PCA22-N-HG	0.0106681	Normal
399	Epitheial	SCG-PCA22-N-HG	0.0470444	Normal
400	Macrophage	SCG-PCA22-N-HG	0.0671563	Normal
401	Monocytes	SCG-PCA22-N-HG	0.0167891	Normal
402	mDC	SCG-PCA22-N-HG	0.0194124	Normal
403	NK	SCG-PCA22-N-HG	0.0687303	Normal
404	TNK	SCG-PCA22-N-HG	0.0442462	Normal
405	CTL	SCG-PCA22-N-HG	0.134837	Normal
406	CD4	SCG-PCA22-N-HG	0.12347	Normal
407	Cycling T	SCG-PCA22-N-HG	0.00314795	Normal
408	Treg	SCG-PCA22-N-HG	0.0776495	Normal
409	Mast cells	SCG-PCA22-T-HG	0.0756125	Tumor
410	Endothelial cells	SCG-PCA22-T-HG	0.0473822	Tumor
411	Pericytes	SCG-PCA22-T-HG	0.0554657	Tumor
412	Fibroblasts	SCG-PCA22-T-HG	0.011317	Tumor
413	PDC	SCG-PCA22-T-HG	0.00323343	Tumor
414	B cells	SCG-PCA22-T-HG	0.103097	Tumor
415	plasma cells	SCG-PCA22-T-HG	0.00273598	Tumor
416	Epitheial	SCG-PCA22-T-HG	0.0337023	Tumor
417	Macrophage	SCG-PCA22-T-HG	0.0334536	Tumor
418	Monocytes	SCG-PCA22-T-HG	0.0106952	Tumor
419	mDC	SCG-PCA22-T-HG	0.0125606	Tumor
420	NK	SCG-PCA22-T-HG	0.0330805	Tumor
421	TNK	SCG-PCA22-T-HG	0.0363139	Tumor
422	CTL	SCG-PCA22-T-HG	0.113294	Tumor
423	CD4	SCG-PCA22-T-HG	0.318617	Tumor
424	Cycling T	SCG-PCA22-T-HG	0.00136799	Tumor
425	Treg	SCG-PCA22-T-HG	0.108071	Tumor
426	Mast cells	SCG-PCA3-N-LG	0.0196655	Normal
427	Endothelial cells	SCG-PCA3-N-LG	0.068264	Normal
428	Pericytes	SCG-PCA3-N-LG	0.12613	Normal
429	Fibroblasts	SCG-PCA3-N-LG	0.0422694	Normal
430	PDC	SCG-PCA3-N-LG	0.000678119	Normal
431	B cells	SCG-PCA3-N-LG	0.0323237	Normal
432	plasma cells	SCG-PCA3-N-LG	0.00519892	Normal
433	Epitheial	SCG-PCA3-N-LG	0.0223779	Normal
434	Macrophage	SCG-PCA3-N-LG	0.0370705	Normal
435	Monocytes	SCG-PCA3-N-LG	0.0203436	Normal
436	mDC	SCG-PCA3-N-LG	0.00745931	Normal
437	NK	SCG-PCA3-N-LG	0.0293852	Normal
438	TNK	SCG-PCA3-N-LG	0.0601266	Normal
439	CTL	SCG-PCA3-N-LG	0.312613	Normal
440	CD4	SCG-PCA3-N-LG	0.159358	Normal
441	Cycling T	SCG-PCA3-N-LG	0.000904159	Normal
442	Treg	SCG-PCA3-N-LG	0.0558318	Normal
443	Mast cells	SCG-PCA3-T-LG	0.00714097	Tumor
444	Endothelial cells	SCG-PCA3-T-LG	0.147844	Tumor
445	Pericytes	SCG-PCA3-T-LG	0.132769	Tumor
446	Fibroblasts	SCG-PCA3-T-LG	0.0119016	Tumor
447	PDC	SCG-PCA3-T-LG	0.00211584	Tumor
448	B cells	SCG-PCA3-T-LG	0.0243322	Tumor
449	plasma cells	SCG-PCA3-T-LG	0.00476065	Tumor
450	Epitheial	SCG-PCA3-T-LG	0.0909812	Tumor
451	Macrophage	SCG-PCA3-T-LG	0.0105792	Tumor
452	Monocytes	SCG-PCA3-T-LG	0.0116371	Tumor
453	mDC	SCG-PCA3-T-LG	0.00634753	Tumor
454	NK	SCG-PCA3-T-LG	0.0312087	Tumor
455	TNK	SCG-PCA3-T-LG	0.0322666	Tumor
456	CTL	SCG-PCA3-T-LG	0.153928	Tumor
457	CD4	SCG-PCA3-T-LG	0.281143	Tumor
458	Cycling T	SCG-PCA3-T-LG	0.00158688	Tumor
459	Treg	SCG-PCA3-T-LG	0.0494578	Tumor
460	Mast cells	SCG-PCA4-N-HG	0.00774878	Normal
461	Endothelial cells	SCG-PCA4-N-HG	0.130098	Normal
462	Pericytes	SCG-PCA4-N-HG	0.0632137	Normal
463	Fibroblasts	SCG-PCA4-N-HG	0.0248777	Normal
464	PDC	SCG-PCA4-N-HG	0.00367047	Normal
465	B cells	SCG-PCA4-N-HG	0.202692	Normal
466	plasma cells	SCG-PCA4-N-HG	0.0134584	Normal
467	Epitheial	SCG-PCA4-N-HG	0.0526101	Normal
468	Macrophage	SCG-PCA4-N-HG	0.0550571	Normal
469	Monocytes	SCG-PCA4-N-HG	0.0248777	Normal
470	mDC	SCG-PCA4-N-HG	0.0150897	Normal
471	NK	SCG-PCA4-N-HG	0.0138662	Normal
472	TNK	SCG-PCA4-N-HG	0.0558728	Normal
473	CTL	SCG-PCA4-N-HG	0.0942088	Normal
474	CD4	SCG-PCA4-N-HG	0.187602	Normal
475	Cycling T	SCG-PCA4-N-HG	0.00040783	Normal
476	Treg	SCG-PCA4-N-HG	0.0546493	Normal
477	Mast cells	SCG-PCA4-T-HG	0.0364157	Tumor
478	Endothelial cells	SCG-PCA4-T-HG	0.0159574	Tumor
479	Pericytes	SCG-PCA4-T-HG	0.0139116	Tumor
480	Fibroblasts	SCG-PCA4-T-HG	0.00102291	Tumor
481	PDC	SCG-PCA4-T-HG	0.0102291	Tumor
482	B cells	SCG-PCA4-T-HG	0.0550327	Tumor
483	plasma cells	SCG-PCA4-T-HG	0.00531915	Tumor
484	Epitheial	SCG-PCA4-T-HG	0.0255728	Tumor
485	Macrophage	SCG-PCA4-T-HG	0.0454173	Tumor
486	Monocytes	SCG-PCA4-T-HG	0.0566694	Tumor
487	mDC	SCG-PCA4-T-HG	0.039689	Tumor
488	NK	SCG-PCA4-T-HG	0.0376432	Tumor
489	TNK	SCG-PCA4-T-HG	0.0529869	Tumor
490	CTL	SCG-PCA4-T-HG	0.199059	Tumor
491	CD4	SCG-PCA4-T-HG	0.249591	Tumor
492	Cycling T	SCG-PCA4-T-HG	0.00450082	Tumor
493	Treg	SCG-PCA4-T-HG	0.150982	Tumor
494	Mast cells	SCG-PCA5-N-LG	0.00873362	Normal
495	Endothelial cells	SCG-PCA5-N-LG	0.0127035	Normal
496	Pericytes	SCG-PCA5-N-LG	0.0158793	Normal
497	Fibroblasts	SCG-PCA5-N-LG	0.00357285	Normal
498	PDC	SCG-PCA5-N-LG	0.00516078	Normal
499	B cells	SCG-PCA5-N-LG	0.0396983	Normal
500	plasma cells	SCG-PCA5-N-LG	0.00674871	Normal
501	Epitheial	SCG-PCA5-N-LG	0.0670901	Normal
502	Macrophage	SCG-PCA5-N-LG	0.0289798	Normal
503	Monocytes	SCG-PCA5-N-LG	0.00754268	Normal
504	mDC	SCG-PCA5-N-LG	0.0123065	Normal
505	NK	SCG-PCA5-N-LG	0.0333466	Normal
506	TNK	SCG-PCA5-N-LG	0.153235	Normal
507	CTL	SCG-PCA5-N-LG	0.298134	Normal
508	CD4	SCG-PCA5-N-LG	0.211592	Normal
509	Cycling T	SCG-PCA5-N-LG	0.00357285	Normal
510	Treg	SCG-PCA5-N-LG	0.0917031	Normal
511	Mast cells	SCG-PCA5-T-LG	0.0747808	Tumor
512	Endothelial cells	SCG-PCA5-T-LG	0.185147	Tumor
513	Pericytes	SCG-PCA5-T-LG	0.101083	Tumor
514	Fibroblasts	SCG-PCA5-T-LG	0.0510572	Tumor
515	PDC	SCG-PCA5-T-LG	0	Tumor
516	B cells	SCG-PCA5-T-LG	0	Tumor
517	plasma cells	SCG-PCA5-T-LG	0	Tumor
518	Epitheial	SCG-PCA5-T-LG	0.0361011	Tumor
519	Macrophage	SCG-PCA5-T-LG	0.0654977	Tumor
520	Monocytes	SCG-PCA5-T-LG	0.0634348	Tumor
521	mDC	SCG-PCA5-T-LG	0.0195977	Tumor
522	NK	SCG-PCA5-T-LG	0.038164	Tumor
523	TNK	SCG-PCA5-T-LG	0.116555	Tumor
524	CTL	SCG-PCA5-T-LG	0.125838	Tumor
525	CD4	SCG-PCA5-T-LG	0.0912842	Tumor
526	Cycling T	SCG-PCA5-T-LG	0	Tumor
527	Treg	SCG-PCA5-T-LG	0.0314595	Tumor
528	Mast cells	SCG-PCA6-N-HG	0.0181169	Normal
529	Endothelial cells	SCG-PCA6-N-HG	0.0375096	Normal
530	Pericytes	SCG-PCA6-N-HG	0.0112274	Normal
531	Fibroblasts	SCG-PCA6-N-HG	0.00433784	Normal
532	PDC	SCG-PCA6-N-HG	0.0022965	Normal
533	B cells	SCG-PCA6-N-HG	0.0295994	Normal
534	plasma cells	SCG-PCA6-N-HG	0.00842052	Normal
535	Epitheial	SCG-PCA6-N-HG	0.159735	Normal
536	Macrophage	SCG-PCA6-N-HG	0.026027	Normal
537	Monocytes	SCG-PCA6-N-HG	0.0339372	Normal
538	mDC	SCG-PCA6-N-HG	0.0102067	Normal
539	NK	SCG-PCA6-N-HG	0.0454197	Normal
540	TNK	SCG-PCA6-N-HG	0.0844603	Normal
541	CTL	SCG-PCA6-N-HG	0.3284	Normal
542	CD4	SCG-PCA6-N-HG	0.147487	Normal
543	Cycling T	SCG-PCA6-N-HG	0.000765501	Normal
544	Treg	SCG-PCA6-N-HG	0.0520541	Normal
545	Mast cells	SCG-PCA6-T-HG	0.0358546	Tumor
546	Endothelial cells	SCG-PCA6-T-HG	0.0515717	Tumor
547	Pericytes	SCG-PCA6-T-HG	0.0289784	Tumor
548	Fibroblasts	SCG-PCA6-T-HG	0.00785855	Tumor
549	PDC	SCG-PCA6-T-HG	0.00196464	Tumor
550	B cells	SCG-PCA6-T-HG	0.0343811	Tumor
551	plasma cells	SCG-PCA6-T-HG	0.0024558	Tumor
552	Epitheial	SCG-PCA6-T-HG	0.126719	Tumor
553	Macrophage	SCG-PCA6-T-HG	0.0294695	Tumor
554	Monocytes	SCG-PCA6-T-HG	0.018664	Tumor
555	mDC	SCG-PCA6-T-HG	0.0142436	Tumor
556	NK	SCG-PCA6-T-HG	0.0299607	Tumor
557	TNK	SCG-PCA6-T-HG	0.0682711	Tumor
558	CTL	SCG-PCA6-T-HG	0.361984	Tumor
559	CD4	SCG-PCA6-T-HG	0.13998	Tumor
560	Cycling T	SCG-PCA6-T-HG	0	Tumor
561	Treg	SCG-PCA6-T-HG	0.0476424	Tumor
562	Mast cells	SCG-PCA7-T-HG	0.00751644	Tumor
563	Endothelial cells	SCG-PCA7-T-HG	0.0284998	Tumor
564	Pericytes	SCG-PCA7-T-HG	0.0216098	Tumor
565	Fibroblasts	SCG-PCA7-T-HG	0.0021923	Tumor
566	PDC	SCG-PCA7-T-HG	0.00313185	Tumor
567	B cells	SCG-PCA7-T-HG	0.0447855	Tumor
568	plasma cells	SCG-PCA7-T-HG	0.00344504	Tumor
569	Epitheial	SCG-PCA7-T-HG	0.0952083	Tumor
570	Macrophage	SCG-PCA7-T-HG	0.0153461	Tumor
571	Monocytes	SCG-PCA7-T-HG	0.0106483	Tumor
572	mDC	SCG-PCA7-T-HG	0.011901	Tumor
573	NK	SCG-PCA7-T-HG	0.0310053	Tumor
574	TNK	SCG-PCA7-T-HG	0.122769	Tumor
575	CTL	SCG-PCA7-T-HG	0.138741	Tumor
576	CD4	SCG-PCA7-T-HG	0.368306	Tumor
577	Cycling T	SCG-PCA7-T-HG	0.0021923	Tumor
578	Treg	SCG-PCA7-T-HG	0.0927028	Tumor
579	Mast cells	SCG-PCA8-T-HG	0.0145985	Tumor
580	Endothelial cells	SCG-PCA8-T-HG	0.080292	Tumor
581	Pericytes	SCG-PCA8-T-HG	0.0364964	Tumor
582	Fibroblasts	SCG-PCA8-T-HG	0.00398142	Tumor
583	PDC	SCG-PCA8-T-HG	0	Tumor
584	B cells	SCG-PCA8-T-HG	0	Tumor
585	plasma cells	SCG-PCA8-T-HG	0	Tumor
586	Epitheial	SCG-PCA8-T-HG	0.181155	Tumor
587	Macrophage	SCG-PCA8-T-HG	0.0829463	Tumor
588	Monocytes	SCG-PCA8-T-HG	0.047777	Tumor
589	mDC	SCG-PCA8-T-HG	0.0238885	Tumor
590	NK	SCG-PCA8-T-HG	0.0238885	Tumor
591	TNK	SCG-PCA8-T-HG	0.0351692	Tumor
592	CTL	SCG-PCA8-T-HG	0.313869	Tumor
593	CD4	SCG-PCA8-T-HG	0.112807	Tumor
594	Cycling T	SCG-PCA8-T-HG	0.00066357	Tumor
595	Treg	SCG-PCA8-T-HG	0.0424685	Tumor
596	Mast cells	SCG-PCA9-N-LG	0.00591564	Normal
597	Endothelial cells	SCG-PCA9-N-LG	0.0146605	Normal
598	Pericytes	SCG-PCA9-N-LG	0.0239198	Normal
599	Fibroblasts	SCG-PCA9-N-LG	0.00154321	Normal
600	PDC	SCG-PCA9-N-LG	0.00745885	Normal
601	B cells	SCG-PCA9-N-LG	0.0661008	Normal
602	plasma cells	SCG-PCA9-N-LG	0.00951646	Normal
603	Epitheial	SCG-PCA9-N-LG	0.0349794	Normal
604	Macrophage	SCG-PCA9-N-LG	0.0231481	Normal
605	Monocytes	SCG-PCA9-N-LG	0.0262346	Normal
606	mDC	SCG-PCA9-N-LG	0.0174897	Normal
607	NK	SCG-PCA9-N-LG	0.0444959	Normal
608	TNK	SCG-PCA9-N-LG	0.124228	Normal
609	CTL	SCG-PCA9-N-LG	0.148663	Normal
610	CD4	SCG-PCA9-N-LG	0.321502	Normal
611	Cycling T	SCG-PCA9-N-LG	0.0100309	Normal
612	Treg	SCG-PCA9-N-LG	0.120113	Normal
613	Mast cells	SCG-PCA9-T-LG	0.0203378	Tumor
614	Endothelial cells	SCG-PCA9-T-LG	0.0406756	Tumor
615	Pericytes	SCG-PCA9-T-LG	0.0565322	Tumor
616	Fibroblasts	SCG-PCA9-T-LG	0.00586005	Tumor
617	PDC	SCG-PCA9-T-LG	0	Tumor
618	B cells	SCG-PCA9-T-LG	0	Tumor
619	plasma cells	SCG-PCA9-T-LG	0	Tumor
620	Epitheial	SCG-PCA9-T-LG	0.180627	Tumor
621	Macrophage	SCG-PCA9-T-LG	0.0665288	Tumor
622	Monocytes	SCG-PCA9-T-LG	0.0703206	Tumor
623	mDC	SCG-PCA9-T-LG	0.0234402	Tumor
624	NK	SCG-PCA9-T-LG	0.0372285	Tumor
625	TNK	SCG-PCA9-T-LG	0.0648052	Tumor
626	CTL	SCG-PCA9-T-LG	0.184764	Tumor
627	CD4	SCG-PCA9-T-LG	0.169252	Tumor
628	Cycling T	SCG-PCA9-T-LG	0.00758359	Tumor
629	Treg	SCG-PCA9-T-LG	0.0720441	Tumor

## Sheet: F1f
	Var1	Var2	value	patient1	patient2	fraction1	fraction2	samePatient	sameFraction	type
4	SCG-PCA3-N-LG	SCG-PCA21-N-LG	0.0507711	SCG-PCA3-N-LG	SCG-PCA21-N-LG	Normal	Normal	FALSE	TRUE	Normal
6	SCG-PCA4-N-HG	SCG-PCA21-N-LG	0.0667455	SCG-PCA4-N-HG	SCG-PCA21-N-LG	Normal	Normal	FALSE	TRUE	Normal
8	SCG-PCA5-N-LG	SCG-PCA21-N-LG	0.0910863	SCG-PCA5-N-LG	SCG-PCA21-N-LG	Normal	Normal	FALSE	TRUE	Normal
10	SCG-PCA6-N-HG	SCG-PCA21-N-LG	0.0497468	SCG-PCA6-N-HG	SCG-PCA21-N-LG	Normal	Normal	FALSE	TRUE	Normal
14	SCG-PCA9-N-LG	SCG-PCA21-N-LG	0.0573424	SCG-PCA9-N-LG	SCG-PCA21-N-LG	Normal	Normal	FALSE	TRUE	Normal
17	SCG-PCA11-N-LG	SCG-PCA21-N-LG	0.0669383	SCG-PCA11-N-LG	SCG-PCA21-N-LG	Normal	Normal	FALSE	TRUE	Normal
19	SCG-PCA12-N-LG	SCG-PCA21-N-LG	0.0397317	SCG-PCA12-N-LG	SCG-PCA21-N-LG	Normal	Normal	FALSE	TRUE	Normal
20	SCG-PCA15-N-HG	SCG-PCA21-N-LG	0.0625767	SCG-PCA15-N-HG	SCG-PCA21-N-LG	Normal	Normal	FALSE	TRUE	Normal
23	SCG-PCA17-N-LG	SCG-PCA21-N-LG	0.0453575	SCG-PCA17-N-LG	SCG-PCA21-N-LG	Normal	Normal	FALSE	TRUE	Normal
25	SCG-PCA18-N-LG	SCG-PCA21-N-LG	0.0471176	SCG-PCA18-N-LG	SCG-PCA21-N-LG	Normal	Normal	FALSE	TRUE	Normal
27	SCG-PCA19-N-HG	SCG-PCA21-N-LG	0.0545298	SCG-PCA19-N-HG	SCG-PCA21-N-LG	Normal	Normal	FALSE	TRUE	Normal
29	SCG-PCA20-N-LG	SCG-PCA21-N-LG	0.0564916	SCG-PCA20-N-LG	SCG-PCA21-N-LG	Normal	Normal	FALSE	TRUE	Normal
31	SCG-PCA22-N-HG	SCG-PCA21-N-LG	0.0593807	SCG-PCA22-N-HG	SCG-PCA21-N-LG	Normal	Normal	FALSE	TRUE	Normal
39	SCG-PCA3-T-LG	SCG-PCA21-T-LG	0.0747846	SCG-PCA3-T-LG	SCG-PCA21-T-LG	Tumor	Tumor	FALSE	TRUE	Tumor
41	SCG-PCA4-T-HG	SCG-PCA21-T-LG	0.068244	SCG-PCA4-T-HG	SCG-PCA21-T-LG	Tumor	Tumor	FALSE	TRUE	Tumor
43	SCG-PCA5-T-LG	SCG-PCA21-T-LG	0.0722623	SCG-PCA5-T-LG	SCG-PCA21-T-LG	Tumor	Tumor	FALSE	TRUE	Tumor
45	SCG-PCA6-T-HG	SCG-PCA21-T-LG	0.0626044	SCG-PCA6-T-HG	SCG-PCA21-T-LG	Tumor	Tumor	FALSE	TRUE	Tumor
47	SCG-PCA7-T-HG	SCG-PCA21-T-LG	0.0579018	SCG-PCA7-T-HG	SCG-PCA21-T-LG	Tumor	Tumor	FALSE	TRUE	Tumor
48	SCG-PCA8-T-HG	SCG-PCA21-T-LG	0.0415755	SCG-PCA8-T-HG	SCG-PCA21-T-LG	Tumor	Tumor	FALSE	TRUE	Tumor
49	SCG-PCA9-T-LG	SCG-PCA21-T-LG	0.0591173	SCG-PCA9-T-LG	SCG-PCA21-T-LG	Tumor	Tumor	FALSE	TRUE	Tumor
51	SCG-PCA10-T-LG	SCG-PCA21-T-LG	0.0612645	SCG-PCA10-T-LG	SCG-PCA21-T-LG	Tumor	Tumor	FALSE	TRUE	Tumor
52	SCG-PCA11-T-LG	SCG-PCA21-T-LG	0.0869786	SCG-PCA11-T-LG	SCG-PCA21-T-LG	Tumor	Tumor	FALSE	TRUE	Tumor
54	SCG-PCA12-T-LG	SCG-PCA21-T-LG	0.0593393	SCG-PCA12-T-LG	SCG-PCA21-T-LG	Tumor	Tumor	FALSE	TRUE	Tumor
57	SCG-PCA15-T-HG	SCG-PCA21-T-LG	0.0507264	SCG-PCA15-T-HG	SCG-PCA21-T-LG	Tumor	Tumor	FALSE	TRUE	Tumor
58	SCG-PCA16-T-HG	SCG-PCA21-T-LG	0.06173	SCG-PCA16-T-HG	SCG-PCA21-T-LG	Tumor	Tumor	FALSE	TRUE	Tumor
60	SCG-PCA17-T-LG	SCG-PCA21-T-LG	0.0521732	SCG-PCA17-T-LG	SCG-PCA21-T-LG	Tumor	Tumor	FALSE	TRUE	Tumor
62	SCG-PCA18-T-LG	SCG-PCA21-T-LG	0.061596	SCG-PCA18-T-LG	SCG-PCA21-T-LG	Tumor	Tumor	FALSE	TRUE	Tumor
64	SCG-PCA19-T-HG	SCG-PCA21-T-LG	0.0541284	SCG-PCA19-T-HG	SCG-PCA21-T-LG	Tumor	Tumor	FALSE	TRUE	Tumor
66	SCG-PCA20-T-LG	SCG-PCA21-T-LG	0.0557908	SCG-PCA20-T-LG	SCG-PCA21-T-LG	Tumor	Tumor	FALSE	TRUE	Tumor
68	SCG-PCA22-T-HG	SCG-PCA21-T-LG	0.048661	SCG-PCA22-T-HG	SCG-PCA21-T-LG	Tumor	Tumor	FALSE	TRUE	Tumor
77	SCG-PCA4-T-HG	SCG-PCA3-T-LG	0.0327141	SCG-PCA4-T-HG	SCG-PCA3-T-LG	Tumor	Tumor	FALSE	TRUE	Tumor
79	SCG-PCA5-T-LG	SCG-PCA3-T-LG	0.0438816	SCG-PCA5-T-LG	SCG-PCA3-T-LG	Tumor	Tumor	FALSE	TRUE	Tumor
81	SCG-PCA6-T-HG	SCG-PCA3-T-LG	0.0370218	SCG-PCA6-T-HG	SCG-PCA3-T-LG	Tumor	Tumor	FALSE	TRUE	Tumor
83	SCG-PCA7-T-HG	SCG-PCA3-T-LG	0.0363521	SCG-PCA7-T-HG	SCG-PCA3-T-LG	Tumor	Tumor	FALSE	TRUE	Tumor
84	SCG-PCA8-T-HG	SCG-PCA3-T-LG	0.0568499	SCG-PCA8-T-HG	SCG-PCA3-T-LG	Tumor	Tumor	FALSE	TRUE	Tumor
85	SCG-PCA9-T-LG	SCG-PCA3-T-LG	0.0378048	SCG-PCA9-T-LG	SCG-PCA3-T-LG	Tumor	Tumor	FALSE	TRUE	Tumor
87	SCG-PCA10-T-LG	SCG-PCA3-T-LG	0.059714	SCG-PCA10-T-LG	SCG-PCA3-T-LG	Tumor	Tumor	FALSE	TRUE	Tumor
88	SCG-PCA11-T-LG	SCG-PCA3-T-LG	0.0578835	SCG-PCA11-T-LG	SCG-PCA3-T-LG	Tumor	Tumor	FALSE	TRUE	Tumor
90	SCG-PCA12-T-LG	SCG-PCA3-T-LG	0.0532222	SCG-PCA12-T-LG	SCG-PCA3-T-LG	Tumor	Tumor	FALSE	TRUE	Tumor
93	SCG-PCA15-T-HG	SCG-PCA3-T-LG	0.0695339	SCG-PCA15-T-HG	SCG-PCA3-T-LG	Tumor	Tumor	FALSE	TRUE	Tumor
94	SCG-PCA16-T-HG	SCG-PCA3-T-LG	0.0739249	SCG-PCA16-T-HG	SCG-PCA3-T-LG	Tumor	Tumor	FALSE	TRUE	Tumor
96	SCG-PCA17-T-LG	SCG-PCA3-T-LG	0.0388272	SCG-PCA17-T-LG	SCG-PCA3-T-LG	Tumor	Tumor	FALSE	TRUE	Tumor
98	SCG-PCA18-T-LG	SCG-PCA3-T-LG	0.050427	SCG-PCA18-T-LG	SCG-PCA3-T-LG	Tumor	Tumor	FALSE	TRUE	Tumor
100	SCG-PCA19-T-HG	SCG-PCA3-T-LG	0.0413844	SCG-PCA19-T-HG	SCG-PCA3-T-LG	Tumor	Tumor	FALSE	TRUE	Tumor
102	SCG-PCA20-T-LG	SCG-PCA3-T-LG	0.0639001	SCG-PCA20-T-LG	SCG-PCA3-T-LG	Tumor	Tumor	FALSE	TRUE	Tumor
104	SCG-PCA22-T-HG	SCG-PCA3-T-LG	0.0637328	SCG-PCA22-T-HG	SCG-PCA3-T-LG	Tumor	Tumor	FALSE	TRUE	Tumor
114	SCG-PCA4-N-HG	SCG-PCA3-N-LG	0.0334848	SCG-PCA4-N-HG	SCG-PCA3-N-LG	Normal	Normal	FALSE	TRUE	Normal
116	SCG-PCA5-N-LG	SCG-PCA3-N-LG	0.0546847	SCG-PCA5-N-LG	SCG-PCA3-N-LG	Normal	Normal	FALSE	TRUE	Normal
118	SCG-PCA6-N-HG	SCG-PCA3-N-LG	0.0255544	SCG-PCA6-N-HG	SCG-PCA3-N-LG	Normal	Normal	FALSE	TRUE	Normal
122	SCG-PCA9-N-LG	SCG-PCA3-N-LG	0.0471625	SCG-PCA9-N-LG	SCG-PCA3-N-LG	Normal	Normal	FALSE	TRUE	Normal
125	SCG-PCA11-N-LG	SCG-PCA3-N-LG	0.0551734	SCG-PCA11-N-LG	SCG-PCA3-N-LG	Normal	Normal	FALSE	TRUE	Normal
127	SCG-PCA12-N-LG	SCG-PCA3-N-LG	0.0317493	SCG-PCA12-N-LG	SCG-PCA3-N-LG	Normal	Normal	FALSE	TRUE	Normal
128	SCG-PCA15-N-HG	SCG-PCA3-N-LG	0.0621591	SCG-PCA15-N-HG	SCG-PCA3-N-LG	Normal	Normal	FALSE	TRUE	Normal
131	SCG-PCA17-N-LG	SCG-PCA3-N-LG	0.0348495	SCG-PCA17-N-LG	SCG-PCA3-N-LG	Normal	Normal	FALSE	TRUE	Normal
133	SCG-PCA18-N-LG	SCG-PCA3-N-LG	0.0486534	SCG-PCA18-N-LG	SCG-PCA3-N-LG	Normal	Normal	FALSE	TRUE	Normal
135	SCG-PCA19-N-HG	SCG-PCA3-N-LG	0.0423679	SCG-PCA19-N-HG	SCG-PCA3-N-LG	Normal	Normal	FALSE	TRUE	Normal
137	SCG-PCA20-N-LG	SCG-PCA3-N-LG	0.0424509	SCG-PCA20-N-LG	SCG-PCA3-N-LG	Normal	Normal	FALSE	TRUE	Normal
139	SCG-PCA22-N-HG	SCG-PCA3-N-LG	0.0572109	SCG-PCA22-N-HG	SCG-PCA3-N-LG	Normal	Normal	FALSE	TRUE	Normal
151	SCG-PCA5-T-LG	SCG-PCA4-T-HG	0.0427608	SCG-PCA5-T-LG	SCG-PCA4-T-HG	Tumor	Tumor	FALSE	TRUE	Tumor
153	SCG-PCA6-T-HG	SCG-PCA4-T-HG	0.0480352	SCG-PCA6-T-HG	SCG-PCA4-T-HG	Tumor	Tumor	FALSE	TRUE	Tumor
155	SCG-PCA7-T-HG	SCG-PCA4-T-HG	0.0343796	SCG-PCA7-T-HG	SCG-PCA4-T-HG	Tumor	Tumor	FALSE	TRUE	Tumor
156	SCG-PCA8-T-HG	SCG-PCA4-T-HG	0.0449919	SCG-PCA8-T-HG	SCG-PCA4-T-HG	Tumor	Tumor	FALSE	TRUE	Tumor
157	SCG-PCA9-T-LG	SCG-PCA4-T-HG	0.0379685	SCG-PCA9-T-LG	SCG-PCA4-T-HG	Tumor	Tumor	FALSE	TRUE	Tumor
159	SCG-PCA10-T-LG	SCG-PCA4-T-HG	0.0582422	SCG-PCA10-T-LG	SCG-PCA4-T-HG	Tumor	Tumor	FALSE	TRUE	Tumor
160	SCG-PCA11-T-LG	SCG-PCA4-T-HG	0.0759026	SCG-PCA11-T-LG	SCG-PCA4-T-HG	Tumor	Tumor	FALSE	TRUE	Tumor
162	SCG-PCA12-T-LG	SCG-PCA4-T-HG	0.0596174	SCG-PCA12-T-LG	SCG-PCA4-T-HG	Tumor	Tumor	FALSE	TRUE	Tumor
165	SCG-PCA15-T-HG	SCG-PCA4-T-HG	0.0651167	SCG-PCA15-T-HG	SCG-PCA4-T-HG	Tumor	Tumor	FALSE	TRUE	Tumor
166	SCG-PCA16-T-HG	SCG-PCA4-T-HG	0.0806959	SCG-PCA16-T-HG	SCG-PCA4-T-HG	Tumor	Tumor	FALSE	TRUE	Tumor
168	SCG-PCA17-T-LG	SCG-PCA4-T-HG	0.0414826	SCG-PCA17-T-LG	SCG-PCA4-T-HG	Tumor	Tumor	FALSE	TRUE	Tumor
170	SCG-PCA18-T-LG	SCG-PCA4-T-HG	0.06108	SCG-PCA18-T-LG	SCG-PCA4-T-HG	Tumor	Tumor	FALSE	TRUE	Tumor
172	SCG-PCA19-T-HG	SCG-PCA4-T-HG	0.0460149	SCG-PCA19-T-HG	SCG-PCA4-T-HG	Tumor	Tumor	FALSE	TRUE	Tumor
174	SCG-PCA20-T-LG	SCG-PCA4-T-HG	0.050292	SCG-PCA20-T-LG	SCG-PCA4-T-HG	Tumor	Tumor	FALSE	TRUE	Tumor
176	SCG-PCA22-T-HG	SCG-PCA4-T-HG	0.0597615	SCG-PCA22-T-HG	SCG-PCA4-T-HG	Tumor	Tumor	FALSE	TRUE	Tumor
188	SCG-PCA5-N-LG	SCG-PCA4-N-HG	0.0567485	SCG-PCA5-N-LG	SCG-PCA4-N-HG	Normal	Normal	FALSE	TRUE	Normal
190	SCG-PCA6-N-HG	SCG-PCA4-N-HG	0.0371488	SCG-PCA6-N-HG	SCG-PCA4-N-HG	Normal	Normal	FALSE	TRUE	Normal
194	SCG-PCA9-N-LG	SCG-PCA4-N-HG	0.0455817	SCG-PCA9-N-LG	SCG-PCA4-N-HG	Normal	Normal	FALSE	TRUE	Normal
197	SCG-PCA11-N-LG	SCG-PCA4-N-HG	0.0534256	SCG-PCA11-N-LG	SCG-PCA4-N-HG	Normal	Normal	FALSE	TRUE	Normal
199	SCG-PCA12-N-LG	SCG-PCA4-N-HG	0.0455591	SCG-PCA12-N-LG	SCG-PCA4-N-HG	Normal	Normal	FALSE	TRUE	Normal
200	SCG-PCA15-N-HG	SCG-PCA4-N-HG	0.0642142	SCG-PCA15-N-HG	SCG-PCA4-N-HG	Normal	Normal	FALSE	TRUE	Normal
203	SCG-PCA17-N-LG	SCG-PCA4-N-HG	0.0504093	SCG-PCA17-N-LG	SCG-PCA4-N-HG	Normal	Normal	FALSE	TRUE	Normal
205	SCG-PCA18-N-LG	SCG-PCA4-N-HG	0.0585191	SCG-PCA18-N-LG	SCG-PCA4-N-HG	Normal	Normal	FALSE	TRUE	Normal
207	SCG-PCA19-N-HG	SCG-PCA4-N-HG	0.0496071	SCG-PCA19-N-HG	SCG-PCA4-N-HG	Normal	Normal	FALSE	TRUE	Normal
209	SCG-PCA20-N-LG	SCG-PCA4-N-HG	0.0514398	SCG-PCA20-N-LG	SCG-PCA4-N-HG	Normal	Normal	FALSE	TRUE	Normal
211	SCG-PCA22-N-HG	SCG-PCA4-N-HG	0.0638756	SCG-PCA22-N-HG	SCG-PCA4-N-HG	Normal	Normal	FALSE	TRUE	Normal
225	SCG-PCA6-T-HG	SCG-PCA5-T-LG	0.0421377	SCG-PCA6-T-HG	SCG-PCA5-T-LG	Tumor	Tumor	FALSE	TRUE	Tumor
227	SCG-PCA7-T-HG	SCG-PCA5-T-LG	0.0486189	SCG-PCA7-T-HG	SCG-PCA5-T-LG	Tumor	Tumor	FALSE	TRUE	Tumor
228	SCG-PCA8-T-HG	SCG-PCA5-T-LG	0.0606136	SCG-PCA8-T-HG	SCG-PCA5-T-LG	Tumor	Tumor	FALSE	TRUE	Tumor
229	SCG-PCA9-T-LG	SCG-PCA5-T-LG	0.0533522	SCG-PCA9-T-LG	SCG-PCA5-T-LG	Tumor	Tumor	FALSE	TRUE	Tumor
231	SCG-PCA10-T-LG	SCG-PCA5-T-LG	0.0704535	SCG-PCA10-T-LG	SCG-PCA5-T-LG	Tumor	Tumor	FALSE	TRUE	Tumor
232	SCG-PCA11-T-LG	SCG-PCA5-T-LG	0.0748008	SCG-PCA11-T-LG	SCG-PCA5-T-LG	Tumor	Tumor	FALSE	TRUE	Tumor
234	SCG-PCA12-T-LG	SCG-PCA5-T-LG	0.0586285	SCG-PCA12-T-LG	SCG-PCA5-T-LG	Tumor	Tumor	FALSE	TRUE	Tumor
237	SCG-PCA15-T-HG	SCG-PCA5-T-LG	0.0767432	SCG-PCA15-T-HG	SCG-PCA5-T-LG	Tumor	Tumor	FALSE	TRUE	Tumor
238	SCG-PCA16-T-HG	SCG-PCA5-T-LG	0.0768618	SCG-PCA16-T-HG	SCG-PCA5-T-LG	Tumor	Tumor	FALSE	TRUE	Tumor
240	SCG-PCA17-T-LG	SCG-PCA5-T-LG	0.0504332	SCG-PCA17-T-LG	SCG-PCA5-T-LG	Tumor	Tumor	FALSE	TRUE	Tumor
242	SCG-PCA18-T-LG	SCG-PCA5-T-LG	0.0569035	SCG-PCA18-T-LG	SCG-PCA5-T-LG	Tumor	Tumor	FALSE	TRUE	Tumor
244	SCG-PCA19-T-HG	SCG-PCA5-T-LG	0.0533756	SCG-PCA19-T-HG	SCG-PCA5-T-LG	Tumor	Tumor	FALSE	TRUE	Tumor
246	SCG-PCA20-T-LG	SCG-PCA5-T-LG	0.0714522	SCG-PCA20-T-LG	SCG-PCA5-T-LG	Tumor	Tumor	FALSE	TRUE	Tumor
248	SCG-PCA22-T-HG	SCG-PCA5-T-LG	0.0726355	SCG-PCA22-T-HG	SCG-PCA5-T-LG	Tumor	Tumor	FALSE	TRUE	Tumor
262	SCG-PCA6-N-HG	SCG-PCA5-N-LG	0.0560173	SCG-PCA6-N-HG	SCG-PCA5-N-LG	Normal	Normal	FALSE	TRUE	Normal
266	SCG-PCA9-N-LG	SCG-PCA5-N-LG	0.0666393	SCG-PCA9-N-LG	SCG-PCA5-N-LG	Normal	Normal	FALSE	TRUE	Normal
269	SCG-PCA11-N-LG	SCG-PCA5-N-LG	0.0755765	SCG-PCA11-N-LG	SCG-PCA5-N-LG	Normal	Normal	FALSE	TRUE	Normal
271	SCG-PCA12-N-LG	SCG-PCA5-N-LG	0.0689207	SCG-PCA12-N-LG	SCG-PCA5-N-LG	Normal	Normal	FALSE	TRUE	Normal
272	SCG-PCA15-N-HG	SCG-PCA5-N-LG	0.0805555	SCG-PCA15-N-HG	SCG-PCA5-N-LG	Normal	Normal	FALSE	TRUE	Normal
275	SCG-PCA17-N-LG	SCG-PCA5-N-LG	0.0594884	SCG-PCA17-N-LG	SCG-PCA5-N-LG	Normal	Normal	FALSE	TRUE	Normal
277	SCG-PCA18-N-LG	SCG-PCA5-N-LG	0.0697662	SCG-PCA18-N-LG	SCG-PCA5-N-LG	Normal	Normal	FALSE	TRUE	Normal
279	SCG-PCA19-N-HG	SCG-PCA5-N-LG	0.0722303	SCG-PCA19-N-HG	SCG-PCA5-N-LG	Normal	Normal	FALSE	TRUE	Normal
281	SCG-PCA20-N-LG	SCG-PCA5-N-LG	0.0703082	SCG-PCA20-N-LG	SCG-PCA5-N-LG	Normal	Normal	FALSE	TRUE	Normal
283	SCG-PCA22-N-HG	SCG-PCA5-N-LG	0.0756034	SCG-PCA22-N-HG	SCG-PCA5-N-LG	Normal	Normal	FALSE	TRUE	Normal
299	SCG-PCA7-T-HG	SCG-PCA6-T-HG	0.0412088	SCG-PCA7-T-HG	SCG-PCA6-T-HG	Tumor	Tumor	FALSE	TRUE	Tumor
300	SCG-PCA8-T-HG	SCG-PCA6-T-HG	0.0553098	SCG-PCA8-T-HG	SCG-PCA6-T-HG	Tumor	Tumor	FALSE	TRUE	Tumor
301	SCG-PCA9-T-LG	SCG-PCA6-T-HG	0.0477827	SCG-PCA9-T-LG	SCG-PCA6-T-HG	Tumor	Tumor	FALSE	TRUE	Tumor
303	SCG-PCA10-T-LG	SCG-PCA6-T-HG	0.0606331	SCG-PCA10-T-LG	SCG-PCA6-T-HG	Tumor	Tumor	FALSE	TRUE	Tumor
304	SCG-PCA11-T-LG	SCG-PCA6-T-HG	0.0630248	SCG-PCA11-T-LG	SCG-PCA6-T-HG	Tumor	Tumor	FALSE	TRUE	Tumor
306	SCG-PCA12-T-LG	SCG-PCA6-T-HG	0.0427396	SCG-PCA12-T-LG	SCG-PCA6-T-HG	Tumor	Tumor	FALSE	TRUE	Tumor
309	SCG-PCA15-T-HG	SCG-PCA6-T-HG	0.0641378	SCG-PCA15-T-HG	SCG-PCA6-T-HG	Tumor	Tumor	FALSE	TRUE	Tumor
310	SCG-PCA16-T-HG	SCG-PCA6-T-HG	0.0626292	SCG-PCA16-T-HG	SCG-PCA6-T-HG	Tumor	Tumor	FALSE	TRUE	Tumor
312	SCG-PCA17-T-LG	SCG-PCA6-T-HG	0.0380579	SCG-PCA17-T-LG	SCG-PCA6-T-HG	Tumor	Tumor	FALSE	TRUE	Tumor
314	SCG-PCA18-T-LG	SCG-PCA6-T-HG	0.044377	SCG-PCA18-T-LG	SCG-PCA6-T-HG	Tumor	Tumor	FALSE	TRUE	Tumor
316	SCG-PCA19-T-HG	SCG-PCA6-T-HG	0.0449001	SCG-PCA19-T-HG	SCG-PCA6-T-HG	Tumor	Tumor	FALSE	TRUE	Tumor
318	SCG-PCA20-T-LG	SCG-PCA6-T-HG	0.0681897	SCG-PCA20-T-LG	SCG-PCA6-T-HG	Tumor	Tumor	FALSE	TRUE	Tumor
320	SCG-PCA22-T-HG	SCG-PCA6-T-HG	0.0689083	SCG-PCA22-T-HG	SCG-PCA6-T-HG	Tumor	Tumor	FALSE	TRUE	Tumor
338	SCG-PCA9-N-LG	SCG-PCA6-N-HG	0.0427213	SCG-PCA9-N-LG	SCG-PCA6-N-HG	Normal	Normal	FALSE	TRUE	Normal
341	SCG-PCA11-N-LG	SCG-PCA6-N-HG	0.0481449	SCG-PCA11-N-LG	SCG-PCA6-N-HG	Normal	Normal	FALSE	TRUE	Normal
343	SCG-PCA12-N-LG	SCG-PCA6-N-HG	0.0295985	SCG-PCA12-N-LG	SCG-PCA6-N-HG	Normal	Normal	FALSE	TRUE	Normal
344	SCG-PCA15-N-HG	SCG-PCA6-N-HG	0.0632018	SCG-PCA15-N-HG	SCG-PCA6-N-HG	Normal	Normal	FALSE	TRUE	Normal
347	SCG-PCA17-N-LG	SCG-PCA6-N-HG	0.0392853	SCG-PCA17-N-LG	SCG-PCA6-N-HG	Normal	Normal	FALSE	TRUE	Normal
349	SCG-PCA18-N-LG	SCG-PCA6-N-HG	0.0499388	SCG-PCA18-N-LG	SCG-PCA6-N-HG	Normal	Normal	FALSE	TRUE	Normal
351	SCG-PCA19-N-HG	SCG-PCA6-N-HG	0.0369212	SCG-PCA19-N-HG	SCG-PCA6-N-HG	Normal	Normal	FALSE	TRUE	Normal
353	SCG-PCA20-N-LG	SCG-PCA6-N-HG	0.0392106	SCG-PCA20-N-LG	SCG-PCA6-N-HG	Normal	Normal	FALSE	TRUE	Normal
355	SCG-PCA22-N-HG	SCG-PCA6-N-HG	0.055392	SCG-PCA22-N-HG	SCG-PCA6-N-HG	Normal	Normal	FALSE	TRUE	Normal
372	SCG-PCA8-T-HG	SCG-PCA7-T-HG	0.0466425	SCG-PCA8-T-HG	SCG-PCA7-T-HG	Tumor	Tumor	FALSE	TRUE	Tumor
373	SCG-PCA9-T-LG	SCG-PCA7-T-HG	0.0405854	SCG-PCA9-T-LG	SCG-PCA7-T-HG	Tumor	Tumor	FALSE	TRUE	Tumor
375	SCG-PCA10-T-LG	SCG-PCA7-T-HG	0.0615078	SCG-PCA10-T-LG	SCG-PCA7-T-HG	Tumor	Tumor	FALSE	TRUE	Tumor
376	SCG-PCA11-T-LG	SCG-PCA7-T-HG	0.0761041	SCG-PCA11-T-LG	SCG-PCA7-T-HG	Tumor	Tumor	FALSE	TRUE	Tumor
378	SCG-PCA12-T-LG	SCG-PCA7-T-HG	0.0527205	SCG-PCA12-T-LG	SCG-PCA7-T-HG	Tumor	Tumor	FALSE	TRUE	Tumor
381	SCG-PCA15-T-HG	SCG-PCA7-T-HG	0.0626274	SCG-PCA15-T-HG	SCG-PCA7-T-HG	Tumor	Tumor	FALSE	TRUE	Tumor
382	SCG-PCA16-T-HG	SCG-PCA7-T-HG	0.0656475	SCG-PCA16-T-HG	SCG-PCA7-T-HG	Tumor	Tumor	FALSE	TRUE	Tumor
384	SCG-PCA17-T-LG	SCG-PCA7-T-HG	0.0387992	SCG-PCA17-T-LG	SCG-PCA7-T-HG	Tumor	Tumor	FALSE	TRUE	Tumor
386	SCG-PCA18-T-LG	SCG-PCA7-T-HG	0.0496441	SCG-PCA18-T-LG	SCG-PCA7-T-HG	Tumor	Tumor	FALSE	TRUE	Tumor
388	SCG-PCA19-T-HG	SCG-PCA7-T-HG	0.044546	SCG-PCA19-T-HG	SCG-PCA7-T-HG	Tumor	Tumor	FALSE	TRUE	Tumor
390	SCG-PCA20-T-LG	SCG-PCA7-T-HG	0.0612136	SCG-PCA20-T-LG	SCG-PCA7-T-HG	Tumor	Tumor	FALSE	TRUE	Tumor
392	SCG-PCA22-T-HG	SCG-PCA7-T-HG	0.0598559	SCG-PCA22-T-HG	SCG-PCA7-T-HG	Tumor	Tumor	FALSE	TRUE	Tumor
409	SCG-PCA9-T-LG	SCG-PCA8-T-HG	0.044417	SCG-PCA9-T-LG	SCG-PCA8-T-HG	Tumor	Tumor	FALSE	TRUE	Tumor
411	SCG-PCA10-T-LG	SCG-PCA8-T-HG	0.0542703	SCG-PCA10-T-LG	SCG-PCA8-T-HG	Tumor	Tumor	FALSE	TRUE	Tumor
412	SCG-PCA11-T-LG	SCG-PCA8-T-HG	0.0773339	SCG-PCA11-T-LG	SCG-PCA8-T-HG	Tumor	Tumor	FALSE	TRUE	Tumor
414	SCG-PCA12-T-LG	SCG-PCA8-T-HG	0.052909	SCG-PCA12-T-LG	SCG-PCA8-T-HG	Tumor	Tumor	FALSE	TRUE	Tumor
417	SCG-PCA15-T-HG	SCG-PCA8-T-HG	0.0519046	SCG-PCA15-T-HG	SCG-PCA8-T-HG	Tumor	Tumor	FALSE	TRUE	Tumor
418	SCG-PCA16-T-HG	SCG-PCA8-T-HG	0.067128	SCG-PCA16-T-HG	SCG-PCA8-T-HG	Tumor	Tumor	FALSE	TRUE	Tumor
420	SCG-PCA17-T-LG	SCG-PCA8-T-HG	0.0502928	SCG-PCA17-T-LG	SCG-PCA8-T-HG	Tumor	Tumor	FALSE	TRUE	Tumor
422	SCG-PCA18-T-LG	SCG-PCA8-T-HG	0.0692459	SCG-PCA18-T-LG	SCG-PCA8-T-HG	Tumor	Tumor	FALSE	TRUE	Tumor
424	SCG-PCA19-T-HG	SCG-PCA8-T-HG	0.0551543	SCG-PCA19-T-HG	SCG-PCA8-T-HG	Tumor	Tumor	FALSE	TRUE	Tumor
426	SCG-PCA20-T-LG	SCG-PCA8-T-HG	0.05833	SCG-PCA20-T-LG	SCG-PCA8-T-HG	Tumor	Tumor	FALSE	TRUE	Tumor
428	SCG-PCA22-T-HG	SCG-PCA8-T-HG	0.0547184	SCG-PCA22-T-HG	SCG-PCA8-T-HG	Tumor	Tumor	FALSE	TRUE	Tumor
447	SCG-PCA10-T-LG	SCG-PCA9-T-LG	0.0543561	SCG-PCA10-T-LG	SCG-PCA9-T-LG	Tumor	Tumor	FALSE	TRUE	Tumor
448	SCG-PCA11-T-LG	SCG-PCA9-T-LG	0.0610959	SCG-PCA11-T-LG	SCG-PCA9-T-LG	Tumor	Tumor	FALSE	TRUE	Tumor
450	SCG-PCA12-T-LG	SCG-PCA9-T-LG	0.052788	SCG-PCA12-T-LG	SCG-PCA9-T-LG	Tumor	Tumor	FALSE	TRUE	Tumor
453	SCG-PCA15-T-HG	SCG-PCA9-T-LG	0.0583706	SCG-PCA15-T-HG	SCG-PCA9-T-LG	Tumor	Tumor	FALSE	TRUE	Tumor
454	SCG-PCA16-T-HG	SCG-PCA9-T-LG	0.0654565	SCG-PCA16-T-HG	SCG-PCA9-T-LG	Tumor	Tumor	FALSE	TRUE	Tumor
456	SCG-PCA17-T-LG	SCG-PCA9-T-LG	0.0417553	SCG-PCA17-T-LG	SCG-PCA9-T-LG	Tumor	Tumor	FALSE	TRUE	Tumor
458	SCG-PCA18-T-LG	SCG-PCA9-T-LG	0.0578763	SCG-PCA18-T-LG	SCG-PCA9-T-LG	Tumor	Tumor	FALSE	TRUE	Tumor
460	SCG-PCA19-T-HG	SCG-PCA9-T-LG	0.0507403	SCG-PCA19-T-HG	SCG-PCA9-T-LG	Tumor	Tumor	FALSE	TRUE	Tumor
462	SCG-PCA20-T-LG	SCG-PCA9-T-LG	0.0696747	SCG-PCA20-T-LG	SCG-PCA9-T-LG	Tumor	Tumor	FALSE	TRUE	Tumor
464	SCG-PCA22-T-HG	SCG-PCA9-T-LG	0.0682012	SCG-PCA22-T-HG	SCG-PCA9-T-LG	Tumor	Tumor	FALSE	TRUE	Tumor
485	SCG-PCA11-N-LG	SCG-PCA9-N-LG	0.0561405	SCG-PCA11-N-LG	SCG-PCA9-N-LG	Normal	Normal	FALSE	TRUE	Normal
487	SCG-PCA12-N-LG	SCG-PCA9-N-LG	0.0414878	SCG-PCA12-N-LG	SCG-PCA9-N-LG	Normal	Normal	FALSE	TRUE	Normal
488	SCG-PCA15-N-HG	SCG-PCA9-N-LG	0.0655331	SCG-PCA15-N-HG	SCG-PCA9-N-LG	Normal	Normal	FALSE	TRUE	Normal
491	SCG-PCA17-N-LG	SCG-PCA9-N-LG	0.0559054	SCG-PCA17-N-LG	SCG-PCA9-N-LG	Normal	Normal	FALSE	TRUE	Normal
493	SCG-PCA18-N-LG	SCG-PCA9-N-LG	0.0608241	SCG-PCA18-N-LG	SCG-PCA9-N-LG	Normal	Normal	FALSE	TRUE	Normal
495	SCG-PCA19-N-HG	SCG-PCA9-N-LG	0.0393178	SCG-PCA19-N-HG	SCG-PCA9-N-LG	Normal	Normal	FALSE	TRUE	Normal
497	SCG-PCA20-N-LG	SCG-PCA9-N-LG	0.0569871	SCG-PCA20-N-LG	SCG-PCA9-N-LG	Normal	Normal	FALSE	TRUE	Normal
499	SCG-PCA22-N-HG	SCG-PCA9-N-LG	0.0587519	SCG-PCA22-N-HG	SCG-PCA9-N-LG	Normal	Normal	FALSE	TRUE	Normal
520	SCG-PCA11-T-LG	SCG-PCA10-T-LG	0.0630132	SCG-PCA11-T-LG	SCG-PCA10-T-LG	Tumor	Tumor	FALSE	TRUE	Tumor
522	SCG-PCA12-T-LG	SCG-PCA10-T-LG	0.0522905	SCG-PCA12-T-LG	SCG-PCA10-T-LG	Tumor	Tumor	FALSE	TRUE	Tumor
525	SCG-PCA15-T-HG	SCG-PCA10-T-LG	0.0766937	SCG-PCA15-T-HG	SCG-PCA10-T-LG	Tumor	Tumor	FALSE	TRUE	Tumor
526	SCG-PCA16-T-HG	SCG-PCA10-T-LG	0.072566	SCG-PCA16-T-HG	SCG-PCA10-T-LG	Tumor	Tumor	FALSE	TRUE	Tumor
528	SCG-PCA17-T-LG	SCG-PCA10-T-LG	0.0481418	SCG-PCA17-T-LG	SCG-PCA10-T-LG	Tumor	Tumor	FALSE	TRUE	Tumor
530	SCG-PCA18-T-LG	SCG-PCA10-T-LG	0.0713981	SCG-PCA18-T-LG	SCG-PCA10-T-LG	Tumor	Tumor	FALSE	TRUE	Tumor
532	SCG-PCA19-T-HG	SCG-PCA10-T-LG	0.0565418	SCG-PCA19-T-HG	SCG-PCA10-T-LG	Tumor	Tumor	FALSE	TRUE	Tumor
534	SCG-PCA20-T-LG	SCG-PCA10-T-LG	0.0576856	SCG-PCA20-T-LG	SCG-PCA10-T-LG	Tumor	Tumor	FALSE	TRUE	Tumor
536	SCG-PCA22-T-HG	SCG-PCA10-T-LG	0.0744749	SCG-PCA22-T-HG	SCG-PCA10-T-LG	Tumor	Tumor	FALSE	TRUE	Tumor
558	SCG-PCA12-T-LG	SCG-PCA11-T-LG	0.0719111	SCG-PCA12-T-LG	SCG-PCA11-T-LG	Tumor	Tumor	FALSE	TRUE	Tumor
561	SCG-PCA15-T-HG	SCG-PCA11-T-LG	0.0869662	SCG-PCA15-T-HG	SCG-PCA11-T-LG	Tumor	Tumor	FALSE	TRUE	Tumor
562	SCG-PCA16-T-HG	SCG-PCA11-T-LG	0.0852365	SCG-PCA16-T-HG	SCG-PCA11-T-LG	Tumor	Tumor	FALSE	TRUE	Tumor
564	SCG-PCA17-T-LG	SCG-PCA11-T-LG	0.0641416	SCG-PCA17-T-LG	SCG-PCA11-T-LG	Tumor	Tumor	FALSE	TRUE	Tumor
566	SCG-PCA18-T-LG	SCG-PCA11-T-LG	0.0767699	SCG-PCA18-T-LG	SCG-PCA11-T-LG	Tumor	Tumor	FALSE	TRUE	Tumor
568	SCG-PCA19-T-HG	SCG-PCA11-T-LG	0.0714721	SCG-PCA19-T-HG	SCG-PCA11-T-LG	Tumor	Tumor	FALSE	TRUE	Tumor
570	SCG-PCA20-T-LG	SCG-PCA11-T-LG	0.0991405	SCG-PCA20-T-LG	SCG-PCA11-T-LG	Tumor	Tumor	FALSE	TRUE	Tumor
572	SCG-PCA22-T-HG	SCG-PCA11-T-LG	0.0921588	SCG-PCA22-T-HG	SCG-PCA11-T-LG	Tumor	Tumor	FALSE	TRUE	Tumor
595	SCG-PCA12-N-LG	SCG-PCA11-N-LG	0.051822	SCG-PCA12-N-LG	SCG-PCA11-N-LG	Normal	Normal	FALSE	TRUE	Normal
596	SCG-PCA15-N-HG	SCG-PCA11-N-LG	0.0634335	SCG-PCA15-N-HG	SCG-PCA11-N-LG	Normal	Normal	FALSE	TRUE	Normal
599	SCG-PCA17-N-LG	SCG-PCA11-N-LG	0.0564712	SCG-PCA17-N-LG	SCG-PCA11-N-LG	Normal	Normal	FALSE	TRUE	Normal
601	SCG-PCA18-N-LG	SCG-PCA11-N-LG	0.054502	SCG-PCA18-N-LG	SCG-PCA11-N-LG	Normal	Normal	FALSE	TRUE	Normal
603	SCG-PCA19-N-HG	SCG-PCA11-N-LG	0.0574644	SCG-PCA19-N-HG	SCG-PCA11-N-LG	Normal	Normal	FALSE	TRUE	Normal
605	SCG-PCA20-N-LG	SCG-PCA11-N-LG	0.0716009	SCG-PCA20-N-LG	SCG-PCA11-N-LG	Normal	Normal	FALSE	TRUE	Normal
607	SCG-PCA22-N-HG	SCG-PCA11-N-LG	0.0737587	SCG-PCA22-N-HG	SCG-PCA11-N-LG	Normal	Normal	FALSE	TRUE	Normal
633	SCG-PCA15-T-HG	SCG-PCA12-T-LG	0.0803298	SCG-PCA15-T-HG	SCG-PCA12-T-LG	Tumor	Tumor	FALSE	TRUE	Tumor
634	SCG-PCA16-T-HG	SCG-PCA12-T-LG	0.0564684	SCG-PCA16-T-HG	SCG-PCA12-T-LG	Tumor	Tumor	FALSE	TRUE	Tumor
636	SCG-PCA17-T-LG	SCG-PCA12-T-LG	0.0489148	SCG-PCA17-T-LG	SCG-PCA12-T-LG	Tumor	Tumor	FALSE	TRUE	Tumor
638	SCG-PCA18-T-LG	SCG-PCA12-T-LG	0.053195	SCG-PCA18-T-LG	SCG-PCA12-T-LG	Tumor	Tumor	FALSE	TRUE	Tumor
640	SCG-PCA19-T-HG	SCG-PCA12-T-LG	0.0506146	SCG-PCA19-T-HG	SCG-PCA12-T-LG	Tumor	Tumor	FALSE	TRUE	Tumor
642	SCG-PCA20-T-LG	SCG-PCA12-T-LG	0.0696874	SCG-PCA20-T-LG	SCG-PCA12-T-LG	Tumor	Tumor	FALSE	TRUE	Tumor
644	SCG-PCA22-T-HG	SCG-PCA12-T-LG	0.0746609	SCG-PCA22-T-HG	SCG-PCA12-T-LG	Tumor	Tumor	FALSE	TRUE	Tumor
668	SCG-PCA15-N-HG	SCG-PCA12-N-LG	0.0568304	SCG-PCA15-N-HG	SCG-PCA12-N-LG	Normal	Normal	FALSE	TRUE	Normal
671	SCG-PCA17-N-LG	SCG-PCA12-N-LG	0.0429434	SCG-PCA17-N-LG	SCG-PCA12-N-LG	Normal	Normal	FALSE	TRUE	Normal
673	SCG-PCA18-N-LG	SCG-PCA12-N-LG	0.0547138	SCG-PCA18-N-LG	SCG-PCA12-N-LG	Normal	Normal	FALSE	TRUE	Normal
675	SCG-PCA19-N-HG	SCG-PCA12-N-LG	0.0465809	SCG-PCA19-N-HG	SCG-PCA12-N-LG	Normal	Normal	FALSE	TRUE	Normal
677	SCG-PCA20-N-LG	SCG-PCA12-N-LG	0.0493542	SCG-PCA20-N-LG	SCG-PCA12-N-LG	Normal	Normal	FALSE	TRUE	Normal
679	SCG-PCA22-N-HG	SCG-PCA12-N-LG	0.059326	SCG-PCA22-N-HG	SCG-PCA12-N-LG	Normal	Normal	FALSE	TRUE	Normal
707	SCG-PCA17-N-LG	SCG-PCA15-N-HG	0.053554	SCG-PCA17-N-LG	SCG-PCA15-N-HG	Normal	Normal	FALSE	TRUE	Normal
709	SCG-PCA18-N-LG	SCG-PCA15-N-HG	0.0579027	SCG-PCA18-N-LG	SCG-PCA15-N-HG	Normal	Normal	FALSE	TRUE	Normal
711	SCG-PCA19-N-HG	SCG-PCA15-N-HG	0.080994	SCG-PCA19-N-HG	SCG-PCA15-N-HG	Normal	Normal	FALSE	TRUE	Normal
713	SCG-PCA20-N-LG	SCG-PCA15-N-HG	0.0752668	SCG-PCA20-N-LG	SCG-PCA15-N-HG	Normal	Normal	FALSE	TRUE	Normal
715	SCG-PCA22-N-HG	SCG-PCA15-N-HG	0.0597031	SCG-PCA22-N-HG	SCG-PCA15-N-HG	Normal	Normal	FALSE	TRUE	Normal
742	SCG-PCA16-T-HG	SCG-PCA15-T-HG	0.0722866	SCG-PCA16-T-HG	SCG-PCA15-T-HG	Tumor	Tumor	FALSE	TRUE	Tumor
744	SCG-PCA17-T-LG	SCG-PCA15-T-HG	0.0550415	SCG-PCA17-T-LG	SCG-PCA15-T-HG	Tumor	Tumor	FALSE	TRUE	Tumor
746	SCG-PCA18-T-LG	SCG-PCA15-T-HG	0.0612539	SCG-PCA18-T-LG	SCG-PCA15-T-HG	Tumor	Tumor	FALSE	TRUE	Tumor
748	SCG-PCA19-T-HG	SCG-PCA15-T-HG	0.0705039	SCG-PCA19-T-HG	SCG-PCA15-T-HG	Tumor	Tumor	FALSE	TRUE	Tumor
750	SCG-PCA20-T-LG	SCG-PCA15-T-HG	0.0824578	SCG-PCA20-T-LG	SCG-PCA15-T-HG	Tumor	Tumor	FALSE	TRUE	Tumor
752	SCG-PCA22-T-HG	SCG-PCA15-T-HG	0.0540338	SCG-PCA22-T-HG	SCG-PCA15-T-HG	Tumor	Tumor	FALSE	TRUE	Tumor
780	SCG-PCA17-T-LG	SCG-PCA16-T-HG	0.0678125	SCG-PCA17-T-LG	SCG-PCA16-T-HG	Tumor	Tumor	FALSE	TRUE	Tumor
782	SCG-PCA18-T-LG	SCG-PCA16-T-HG	0.0698598	SCG-PCA18-T-LG	SCG-PCA16-T-HG	Tumor	Tumor	FALSE	TRUE	Tumor
784	SCG-PCA19-T-HG	SCG-PCA16-T-HG	0.0687042	SCG-PCA19-T-HG	SCG-PCA16-T-HG	Tumor	Tumor	FALSE	TRUE	Tumor
786	SCG-PCA20-T-LG	SCG-PCA16-T-HG	0.0926876	SCG-PCA20-T-LG	SCG-PCA16-T-HG	Tumor	Tumor	FALSE	TRUE	Tumor
788	SCG-PCA22-T-HG	SCG-PCA16-T-HG	0.0798861	SCG-PCA22-T-HG	SCG-PCA16-T-HG	Tumor	Tumor	FALSE	TRUE	Tumor
817	SCG-PCA18-N-LG	SCG-PCA17-N-LG	0.036895	SCG-PCA18-N-LG	SCG-PCA17-N-LG	Normal	Normal	FALSE	TRUE	Normal
819	SCG-PCA19-N-HG	SCG-PCA17-N-LG	0.0435038	SCG-PCA19-N-HG	SCG-PCA17-N-LG	Normal	Normal	FALSE	TRUE	Normal
821	SCG-PCA20-N-LG	SCG-PCA17-N-LG	0.0373902	SCG-PCA20-N-LG	SCG-PCA17-N-LG	Normal	Normal	FALSE	TRUE	Normal
823	SCG-PCA22-N-HG	SCG-PCA17-N-LG	0.0554958	SCG-PCA22-N-HG	SCG-PCA17-N-LG	Normal	Normal	FALSE	TRUE	Normal
854	SCG-PCA18-T-LG	SCG-PCA17-T-LG	0.0361149	SCG-PCA18-T-LG	SCG-PCA17-T-LG	Tumor	Tumor	FALSE	TRUE	Tumor
856	SCG-PCA19-T-HG	SCG-PCA17-T-LG	0.0323973	SCG-PCA19-T-HG	SCG-PCA17-T-LG	Tumor	Tumor	FALSE	TRUE	Tumor
858	SCG-PCA20-T-LG	SCG-PCA17-T-LG	0.0484524	SCG-PCA20-T-LG	SCG-PCA17-T-LG	Tumor	Tumor	FALSE	TRUE	Tumor
860	SCG-PCA22-T-HG	SCG-PCA17-T-LG	0.0458288	SCG-PCA22-T-HG	SCG-PCA17-T-LG	Tumor	Tumor	FALSE	TRUE	Tumor
891	SCG-PCA19-N-HG	SCG-PCA18-N-LG	0.0560541	SCG-PCA19-N-HG	SCG-PCA18-N-LG	Normal	Normal	FALSE	TRUE	Normal
893	SCG-PCA20-N-LG	SCG-PCA18-N-LG	0.0594508	SCG-PCA20-N-LG	SCG-PCA18-N-LG	Normal	Normal	FALSE	TRUE	Normal
895	SCG-PCA22-N-HG	SCG-PCA18-N-LG	0.058314	SCG-PCA22-N-HG	SCG-PCA18-N-LG	Normal	Normal	FALSE	TRUE	Normal
928	SCG-PCA19-T-HG	SCG-PCA18-T-LG	0.0481753	SCG-PCA19-T-HG	SCG-PCA18-T-LG	Tumor	Tumor	FALSE	TRUE	Tumor
930	SCG-PCA20-T-LG	SCG-PCA18-T-LG	0.0798024	SCG-PCA20-T-LG	SCG-PCA18-T-LG	Tumor	Tumor	FALSE	TRUE	Tumor
932	SCG-PCA22-T-HG	SCG-PCA18-T-LG	0.0544272	SCG-PCA22-T-HG	SCG-PCA18-T-LG	Tumor	Tumor	FALSE	TRUE	Tumor
965	SCG-PCA20-N-LG	SCG-PCA19-N-HG	0.0320593	SCG-PCA20-N-LG	SCG-PCA19-N-HG	Normal	Normal	FALSE	TRUE	Normal
967	SCG-PCA22-N-HG	SCG-PCA19-N-HG	0.052552	SCG-PCA22-N-HG	SCG-PCA19-N-HG	Normal	Normal	FALSE	TRUE	Normal
1002	SCG-PCA20-T-LG	SCG-PCA19-T-HG	0.0458595	SCG-PCA20-T-LG	SCG-PCA19-T-HG	Tumor	Tumor	FALSE	TRUE	Tumor
1004	SCG-PCA22-T-HG	SCG-PCA19-T-HG	0.0475274	SCG-PCA22-T-HG	SCG-PCA19-T-HG	Tumor	Tumor	FALSE	TRUE	Tumor
1039	SCG-PCA22-N-HG	SCG-PCA20-N-LG	0.049224	SCG-PCA22-N-HG	SCG-PCA20-N-LG	Normal	Normal	FALSE	TRUE	Normal
1076	SCG-PCA22-T-HG	SCG-PCA20-T-LG	0.0570296	SCG-PCA22-T-HG	SCG-PCA20-T-LG	Tumor	Tumor	FALSE	TRUE	Tumor
1186	HP2	HP1	0.0424861	HP2	HP1	Healthy	Healthy	FALSE	TRUE	Healthy
1187	HP3	HP1	0.0374791	HP3	HP1	Healthy	Healthy	FALSE	TRUE	Healthy
1188	HP4	HP1	0.0368346	HP4	HP1	Healthy	Healthy	FALSE	TRUE	Healthy
1223	HP3	HP2	0.0414112	HP3	HP2	Healthy	Healthy	FALSE	TRUE	Healthy
1224	HP4	HP2	0.0417389	HP4	HP2	Healthy	Healthy	FALSE	TRUE	Healthy
1260	HP4	HP3	0.0359366	HP4	HP3	Healthy	Healthy	FALSE	TRUE	Healthy

## Sheet: F1h
	cell	fill	score	sample
HP1	Endothelial	Healthy	0.0796256	HP1
HP2	Endothelial	Healthy	0.143564	HP2
HP3	Endothelial	Healthy	0.120979	HP3
HP4	Endothelial	Healthy	0.16491	HP4
Benign03	Endothelial	Normal	0.0464869	Benign03
Benign04	Endothelial	Normal	0.0487822	Benign04
Benign01	Endothelial	Normal	0.140538	Benign01
Benign02	Endothelial	Normal	0.124063	Benign02
Tumor08	Endothelial	Tumor	0.0859657	Tumor08
Tumor07	Endothelial	Tumor	0.0606014	Tumor07
Tumor01	Endothelial	Tumor	0.0316695	Tumor01
Tumor02	Endothelial	Tumor	0.024162	Tumor02
HP11	Pericytes	Healthy	0.126804	HP1
HP21	Pericytes	Healthy	0.122429	HP2
HP31	Pericytes	Healthy	0.140192	HP3
HP41	Pericytes	Healthy	0.149602	HP4
Benign031	Pericytes	Normal	0.197433	Benign03
Benign041	Pericytes	Normal	0.189775	Benign04
Benign011	Pericytes	Normal	0.0724028	Benign01
Benign021	Pericytes	Normal	0.0458753	Benign02
Tumor081	Pericytes	Tumor	0.122173	Tumor08
Tumor071	Pericytes	Tumor	0.067822	Tumor07
Tumor011	Pericytes	Tumor	0.0346479	Tumor01
Tumor021	Pericytes	Tumor	0.0316069	Tumor02
HP12	Epithelial	Healthy	0.452102	HP1
HP22	Epithelial	Healthy	0.45231	HP2
HP32	Epithelial	Healthy	0.435845	HP3
HP42	Epithelial	Healthy	0.49226	HP4
Benign032	Epithelial	Normal	0.285762	Benign03
Benign042	Epithelial	Normal	0.250869	Benign04
Benign012	Epithelial	Normal	0.333875	Benign01
Benign022	Epithelial	Normal	0.311153	Benign02
Tumor082	Epithelial	Tumor	0.479975	Tumor08
Tumor072	Epithelial	Tumor	0.47324	Tumor07
Tumor012	Epithelial	Tumor	0.136629	Tumor01
Tumor022	Epithelial	Tumor	0.216143	Tumor02
HP13	Endothelial	Healthy	0.0796256	HP1
HP23	Endothelial	Healthy	0.143564	HP2
HP33	Endothelial	Healthy	0.120979	HP3
HP43	Endothelial	Healthy	0.16491	HP4
Benign033	Endothelial	Normal	0.0464869	Benign03
Benign043	Endothelial	Normal	0.0487822	Benign04
Benign013	Endothelial	Normal	0.140538	Benign01
Benign023	Endothelial	Normal	0.124063	Benign02
Tumor083	Endothelial	Tumor	0.0859657	Tumor08
Tumor073	Endothelial	Tumor	0.0606014	Tumor07
Tumor013	Endothelial	Tumor	0.0316695	Tumor01
Tumor023	Endothelial	Tumor	0.024162	Tumor02

## Sheet: F2a
	UMAP-1	UMAP-2	cell
HP1_AGACGTTCAAGAGTCG-1	1.53281	-1.47773	Epithelial_Club
HP2_AAACCTGTCACCATAG-1	1.01519	-1.10604	Epithelial_Club
HP1_CAAGGCCGTCAATGTC-1	0.994307	-1.21846	Epithelial_Club
HP1_CTCGGAGAGACTAAGT-1	1.27377	-1.00151	Epithelial_Club
HP1_GACTAACGTTACAGAA-1	1.60885	-1.12004	Epithelial_Hillock
HP1_GATCGTACAGGTCTCG-1	1.04617	-1.93373	Epithelial_Club
HP1_ACGGCCAGTACACCGC-1	2.12731	-1.20432	Epithelial_Hillock
HP2_AAACGGGAGAAACGCC-1	2.66376	-1.47448	Epithelial_Hillock
HP1_AGAATAGTCACCCTCA-1	2.54764	-1.52316	Epithelial_Hillock
HP1_TCACAAGGTCTCGTTC-1	2.32772	-1.38428	Epithelial_Hillock
HP1_TGCCCTACACATGGGA-1	2.4853	-1.5315	Epithelial_Hillock
HP1_GACGCGTGTAAGCACG-1	0.413	-1.84109	Epithelial_Club
HP2_AAACGGGCAGTGGAGT-1	0.403501	-1.70986	Epithelial_Club
HP1_CTGCGGAGTCATCCCT-1	3.90481	0.496508	Epithelial_Basal
HP2_AAACGGGTCATGCAAC-1	4.07473	0.147306	Epithelial_Basal
HP1_GATCGTAGTTAAGACA-1	3.75271	1.03407	Epithelial_Basal
HP1_GGCAATTTCCATGAAC-1	3.73261	-0.500493	Epithelial_Basal
HP1_TATCAGGGTGGCGAAT-1	3.74046	0.970984	Epithelial_Basal
HP1_TCACAAGTCGCCTGAG-1	3.42998	0.800379	Epithelial_Basal
HP1_ACACTGAAGTTGCAGG-1	2.6506	0.77471	Epithelial_Basal
HP2_AAACGGGTCGGCGGTT-1	2.88479	0.89358	Epithelial_Basal
HP1_ACGAGCCAGGGAGTAA-1	2.87011	0.171804	Epithelial_Basal
HP1_CAGTAACTCCTCAATT-1	2.58625	0.60207	Epithelial_Basal
HP1_CGACCTTCATCTATGG-1	2.52349	0.176483	Epithelial_Basal
HP1_CGTAGCGTCCTCAATT-1	3.20161	1.02785	Epithelial_Basal
HP1_CTACATTGTGTTGAGG-1	2.78199	0.818441	Epithelial_Basal
HP1_GCGAGAACAGTCCTTC-1	2.50015	0.758218	Epithelial_Basal
HP1_GTCAAGTAGCTCAACT-1	2.75577	0.640341	Epithelial_Basal
HP1_TAGAGCTAGATATGGT-1	2.82592	0.913766	Epithelial_Basal
HP1_CCGTACTAGCTAGTGG-1	3.02505	0.992591	Epithelial_Basal
HP2_AAAGTAGAGTGCGTGA-1	3.31656	0.957326	Epithelial_Basal
HP1_CGAACATTCACGAAGG-1	3.46624	-0.25028	Epithelial_Basal
HP2_AAATGCCGTGCCTGTG-1	3.82966	0.167046	Epithelial_Basal
HP1_CGTCACTAGTGTGGCA-1	3.31251	-0.64023	Epithelial_Basal
HP1_AGATTGCTCAGCGACC-1	3.23615	0.546116	Epithelial_Basal
HP2_AACACGTAGCTAGTGG-1	3.27488	1.18797	Epithelial_Basal
HP1_CTAGCCTTCTGTCTCG-1	3.44326	1.09542	Epithelial_Basal
HP1_TTTATGCTCTGCAGTA-1	3.06608	1.11809	Epithelial_Basal
HP1_CCATGTCGTAAGGGCT-1	0.691193	-2.20406	Epithelial_Club
HP2_AACACGTAGGCTAGGT-1	0.284595	-2.15389	Epithelial_Club
HP1_TCACAAGAGTTAGGTA-1	0.655932	-1.73431	Epithelial_Club
HP1_ATTTCTGGTAGCTGCC-1	0.247171	-1.73245	Epithelial_Club
HP2_AACCATGAGGGAAACA-1	-0.0988645	-1.73568	Epithelial_Club
HP1_AAACGGGAGCAAATCA-1	-4.35662	0.177406	Epithelial_Luminal
HP2_AACCATGAGTCCCACG-1	-4.09189	0.62046	Epithelial_Luminal
HP1_AGCGGTCAGCCGATTT-1	-4.32806	0.105858	Epithelial_Luminal
HP1_AGGCCGTGTAAGTAGT-1	-3.56898	0.78374	Epithelial_Luminal
HP1_AGTAGTCGTAGGACAC-1	-4.4536	0.484118	Epithelial_Luminal
HP1_ATCCACCCAAGTTCTG-1	-4.28764	0.687139	Epithelial_Luminal
HP1_CTAATGGAGCGGCTTC-1	-3.71102	0.456453	Epithelial_Luminal
HP1_CTGTGCTTCCCATTTA-1	-3.48466	0.407591	Epithelial_Luminal
HP1_GATGCTAAGCGTAATA-1	-4.04301	-0.198707	Epithelial_Luminal
HP1_TGACTAGGTCCGTTAA-1	-4.11757	0.439889	Epithelial_Luminal
HP1_TGTATTCGTGGCCCTA-1	-3.66608	0.374373	Epithelial_Luminal
HP1_CGGACACGTCTCCCTA-1	2.15716	-0.0228152	Epithelial_Basal
HP2_AACCATGCACAGGAGT-1	3.015	0.663555	Epithelial_Basal
HP2_AACCGCGCAATAGAGT-1	2.82911	1.04104	Epithelial_Basal
HP1_AGAATAGGTATAATGG-1	2.53225	0.829524	Epithelial_Basal
HP1_ATTGGACCAGGAATCG-1	2.65306	0.851504	Epithelial_Basal
HP1_CCCAGTTTCCGCTGTT-1	2.77567	0.84896	Epithelial_Basal
HP1_CCTACACTCGAGAACG-1	3.04747	1.05479	Epithelial_Basal
HP1_GACTGCGGTCTCCACT-1	2.34383	0.620003	Epithelial_Basal
HP1_GATCTAGGTCGCATCG-1	2.62513	0.618153	Epithelial_Basal
HP1_TAGCCGGGTAGCTAAA-1	2.51797	0.916225	Epithelial_Basal
HP1_TCTCATATCAACTCTT-1	1.9596	0.571988	Epithelial_Basal
HP1_TTGAACGAGCCATCGC-1	2.75608	1.2109	Epithelial_Basal
HP2_AACGTTGAGGGTGTTG-1	2.79965	-1.11969	Epithelial_Hillock
HP1_AGCGTATTCACTGGGC-1	2.90004	-0.388025	Epithelial_Basal
HP1_AGCTCTCTCCTTGGTC-1	2.72344	-0.737696	Epithelial_Hillock
HP1_ATTTCTGAGGATGGTC-1	2.61304	-0.80747	Epithelial_Hillock
HP1_CATCCACGTAATAGCA-1	2.77427	-0.766657	Epithelial_Hillock
HP1_TCCCGATGTGTGACGA-1	1.31111	-1.21225	Epithelial_Club
HP2_AACGTTGGTCCAGTTA-1	2.59024	-1.32777	Epithelial_Hillock
HP1_GCTGCGAAGCGCCTCA-1	0.852178	-1.71658	Epithelial_Club
HP2_AACTCAGGTAACGCGA-1	1.56623	-2.08748	Epithelial_Club
HP1_AACCGCGGTGGCCCTA-1	1.98476	-0.424265	Epithelial_Hillock
HP2_AACTCCCCACAGCGTC-1	2.59501	-0.334013	Epithelial_Hillock
HP1_AAGGAGCAGAGGGCTT-1	2.29031	-0.164781	Epithelial_Hillock
HP1_AAGGCAGGTACACCGC-1	2.45669	-0.104951	Epithelial_Basal
HP1_ACGATACAGCTAAGAT-1	1.89088	-0.0262327	Epithelial_Hillock
HP1_CACTCCAGTTACGACT-1	2.04251	-0.463073	Epithelial_Hillock
HP1_CCTAGCTAGTGCGATG-1	2.57979	-0.659787	Epithelial_Hillock
HP1_GACCTGGAGAATTCCC-1	2.30952	-0.0581541	Epithelial_Basal
HP1_GCTCCTACAAGAGGCT-1	2.18579	0.455399	Epithelial_Basal
HP1_TCACAAGCACCTCGTT-1	2.60242	-0.286631	Epithelial_Basal
HP1_TCTCTAAGTGACCAAG-1	1.84259	-0.562639	Epithelial_Hillock
HP2_AACTTTCGTCTAGTGT-1	-4.72252	-0.0147635	Epithelial_Luminal
HP2_AAGACCTAGAGACGAA-1	-4.85397	0.22089	Epithelial_Luminal
HP1_ACTGAGTGTGATGTGG-1	-4.62447	0.0158852	Epithelial_Luminal
HP1_CATCGAACACTCTGTC-1	-4.11891	1.33189	Epithelial_Luminal
HP1_GTGTGCGCAGCCAATT-1	-4.56012	0.111524	Epithelial_Luminal
HP1_TGAGGGAGTAGAGTGC-1	-4.41853	0.169775	Epithelial_Luminal
HP2_AAGGAGCCATTATCTC-1	2.61575	-1.43002	Epithelial_Hillock
HP1_CGGACGTGTGATGCCC-1	2.17328	-0.949804	Epithelial_Hillock
HP1_GTATCTTTCAGCATGT-1	2.87838	-1.30119	Epithelial_Hillock
HP1_TAAGCGTCATTAGGCT-1	2.51791	-1.30017	Epithelial_Hillock
HP1_TCACGAACACCCATTC-1	1.89162	-1.62338	Epithelial_Hillock
HP1_GCTGCAGAGAGTCGGT-1	-3.27715	-0.27178	Epithelial_Luminal
HP2_AAGGTTCAGAGTAATC-1	-3.34705	0.693205	Epithelial_Luminal
HP1_ACTGCTCCAGTTCCCT-1	0.472938	-1.01052	Epithelial_Club
HP2_AAGTCTGCACTAGTAC-1	0.647701	-0.741117	Epithelial_Club
HP1_AGCTCTCCAGGTCCAC-1	0.4936	-0.966745	Epithelial_Club
HP1_AGTTGGTAGGTAAACT-1	0.626003	-0.701854	Epithelial_Club
HP1_CGTCACTCATGTTCCC-1	-0.051362	-0.734239	Epithelial_Club
HP1_GATGCTATCAAGATCC-1	0.34912	-0.791271	Epithelial_Club
HP1_GCATGATAGGATGCGT-1	0.201405	-1.25906	Epithelial_Club
HP1_GGAAAGCGTTGTCTTT-1	0.822439	-1.07804	Epithelial_Club
HP1_GGGCACTTCATCACCC-1	0.979748	-0.761596	Epithelial_Club
HP1_GTGAAGGTCGGTGTCG-1	0.697303	-1.001	Epithelial_Club
HP1_TAGAGCTCATCCTTGC-1	0.811176	-0.302103	Epithelial_Club
HP1_TAGTGGTAGCTAGTCT-1	0.457787	-1.34817	Epithelial_Club
HP1_TCGCGTTTCATTCACT-1	0.61517	-0.666859	Epithelial_Club
HP1_TGACTAGTCTTCTGGC-1	0.328333	-0.881001	Epithelial_Club
HP1_TGTCCCAAGCCCAGCT-1	0.659473	-0.740664	Epithelial_Club
HP1_AGAATAGCATCCTAGA-1	0.818048	-1.8588	Epithelial_Club
HP2_AAGTCTGGTCCGAATT-1	1.00165	-1.711	Epithelial_Club
HP1_AGAGCTTTCAGTTTGG-1	1.01046	-1.73669	Epithelial_Club
HP1_AGCTTGATCAGAGACG-1	1.10941	-1.7795	Epithelial_Club
HP1_ATTTCTGAGGTGATAT-1	1.16013	-1.50995	Epithelial_Club
HP1_CCTCTGATCGCGGATC-1	0.739537	-1.73587	Epithelial_Club
HP1_CGGAGTCAGTCATGCT-1	0.751571	-1.58251	Epithelial_Club
HP1_CTGGTCTTCACCAGGC-1	0.658581	-1.89954	Epithelial_Club
HP1_GTAACTGTCACAAACC-1	0.846871	-2.01937	Epithelial_Club
HP1_TTGCCGTAGAGTGAGA-1	1.08075	-1.82055	Epithelial_Club
HP1_ACCGTAAGTAATCACC-1	-4.25924	0.206772	Epithelial_Luminal
HP2_AAGTCTGTCTATGTGG-1	-4.63782	0.3589	Epithelial_Luminal
HP1_GCAATCATCCCTCTTT-1	-4.3227	0.0255689	Epithelial_Luminal
HP1_AGTGGGACAAACAACA-1	0.670536	-2.25816	Epithelial_Club
HP2_AATCGGTCAGCTCCGA-1	0.412183	-2.42978	Epithelial_Club
HP1_CCCATACGTACCATCA-1	0.466679	-2.47911	Epithelial_Club
HP2_AATCGGTGTCTCTCTG-1	0.667558	-2.31409	Epithelial_Club
HP1_AGCGGTCTCACATACG-1	0.24069	-1.91809	Epithelial_Club
HP2_ACACTGATCTAACGGT-1	0.196026	-2.26479	Epithelial_Club
HP2_ACAGCTACAATCCAAC-1	0.964266	-1.89965	Epithelial_Club
HP2_ACAGCTACATGTAAGA-1	1.23479	-2.29415	Epithelial_Club
HP2_ACCAGTAGTAACGCGA-1	0.194344	-1.57535	Epithelial_Club
HP2_ACCAGTATCACGACTA-1	2.15921	-1.50459	Epithelial_Hillock
HP1_AGAGCGACATGGAATA-1	1.84894	-1.59689	Epithelial_Hillock
HP1_AGCGTATAGGATTCGG-1	1.79132	-1.70164	Epithelial_Hillock
HP1_GAAATGAAGATCGATA-1	1.76957	-1.1081	Epithelial_Hillock
HP1_GACCTGGGTTCGTGAT-1	1.90646	-1.48848	Epithelial_Hillock
HP1_GCATGATAGGTAGCTG-1	1.85029	-1.55407	Epithelial_Hillock
HP1_TTAGGCACACCCATGG-1	1.7802	-1.19201	Epithelial_Hillock
HP1_TTCTCCTGTGATGCCC-1	2.03052	-0.622925	Epithelial_Hillock
HP2_ACCCACTGTCTTCGTC-1	2.59251	0.848273	Epithelial_Basal
HP1_ACATACGCAACGATGG-1	3.0385	0.837736	Epithelial_Basal
HP1_GCGGGTTAGTACGACG-1	2.32698	0.562608	Epithelial_Basal
HP1_CTGTGCTCAATAGCAA-1	-0.901122	-0.793831	Epithelial_Club
HP2_ACCGTAACATAACCTG-1	-0.499795	-1.49091	Epithelial_Club
HP1_TGAGAGGTCCTAGTGA-1	-1.45639	-0.756541	Epithelial_Club
HP2_ACCGTAACATGCTGGC-1	0.971651	-1.67363	Epithelial_Club
HP2_ACCTTTAGTCCTCCAT-1	2.66829	-1.32528	Epithelial_Hillock
HP1_TTGAACGGTTACTGAC-1	2.60546	-0.492984	Epithelial_Hillock
HP2_ACCTTTATCTTCAACT-1	2.37698	-1.49322	Epithelial_Hillock
HP2_ACGAGGAAGCGAGAAA-1	-3.82492	0.409761	Epithelial_Luminal
HP1_GAATAAGAGTCTCGGC-1	-3.0267	0.413258	Epithelial_Luminal
HP1_GACCTGGCATCGATGT-1	-4.02498	-0.0546732	Epithelial_Luminal
HP1_TAAGAGATCCAACCAA-1	-3.79948	0.458125	Epithelial_Luminal
HP2_ACGATACCAGACGCTC-1	-3.53077	0.339788	Epithelial_Luminal
HP1_GTCTTCGGTCTCCACT-1	3.40269	1.10078	Epithelial_Basal
HP2_ACGATGTTCTTCATGT-1	-4.47678	0.152821	Epithelial_Luminal
HP1_GCTGGGTCAATCAGAA-1	-4.01971	-0.00506583	Epithelial_Luminal
HP1_AAAGCAATCACTTACT-1	1.96855	-0.0569682	Epithelial_Hillock
HP2_ACGCCAGTCTCTGCTG-1	1.68535	0.528806	Epithelial_Basal
HP1_CACACTCGTGGCGAAT-1	-0.0804134	0.170271	Epithelial_Luminal
HP1_GAGTCCGGTAGCGCTC-1	1.74923	-0.305321	Epithelial_Hillock
HP1_AACGTTGAGTACACCT-1	-0.491862	-1.14738	Epithelial_Club
HP2_ACGGAGACACACCGAC-1	-0.544182	-1.37803	Epithelial_Club
HP1_AAACCTGAGTCGAGTG-1	3.43799	-0.468476	Epithelial_Basal
HP1_GGACAGATCGAGAACG-1	4.26542	0.543456	Epithelial_Basal
HP2_ACTGAACCACCTCGGA-1	4.26065	-0.0330822	Epithelial_Basal
HP1_CCATTCGAGGCCGAAT-1	-3.27009	0.0867629	Epithelial_Luminal
HP2_ACTGAACTCTTGCAAG-1	-3.53835	-0.189215	Epithelial_Luminal
HP2_ACTGAGTTCGTACGGC-1	-4.80268	0.216045	Epithelial_Luminal
HP1_ATTCTACGTCCATCCT-1	1.4914	-1.98739	Epithelial_Club
HP2_ACTGCTCAGGATCGCA-1	1.42757	-2.03854	Epithelial_Club
HP1_ACTGCTCTCAACTCTT-1	-0.339524	0.0977829	Epithelial_Luminal
HP2_ACTGTCCTCGTCCAGG-1	-0.551971	0.324049	Epithelial_Luminal
HP1_AGCCTAAGTCCGAAGA-1	-2.1621	0.190929	Epithelial_Luminal
HP1_CACAGGCTCCTTGCCA-1	-1.16489	0.247884	Epithelial_Luminal
HP1_CACATTTGTCTAAAGA-1	-0.680712	0.200562	Epithelial_Luminal
HP1_GGCTGGTGTCGTGGCT-1	0.035121	0.469449	Epithelial_Luminal
HP1_TACGGGCAGAGCTGGT-1	-0.842993	0.313932	Epithelial_Luminal
HP1_TAGCCGGAGCCTATGT-1	-0.675755	0.199253	Epithelial_Luminal
HP2_ACTTACTCAACTGCTA-1	0.99705	-1.96277	Epithelial_Club
HP2_ACTTGTTGTACTTAGC-1	0.966447	-2.23327	Epithelial_Club
HP2_ACTTGTTGTGTAATGA-1	-0.255456	-1.07764	Epithelial_Club
HP1_AAGGTTCTCTCCCTGA-1	-0.212999	-2.00139	Epithelial_Club
HP2_ACTTTCATCCAGTAGT-1	-0.488395	-1.71623	Epithelial_Club
HP2_AGACGTTTCATTGCGA-1	1.57517	-1.84572	Epithelial_Club
HP1_GCTTCCAGTAACGTTC-1	1.32342	-1.7519	Epithelial_Club
HP1_AACCATGAGGGATACC-1	-0.134519	-1.30127	Epithelial_Club
HP2_AGACGTTTCGCGCCAA-1	0.359132	-1.01527	Epithelial_Club
HP1_ACTGCTCCAAAGGAAG-1	-0.0794508	-0.358156	Epithelial_Club
HP1_CAAGATCTCTTCATGT-1	0.0317285	-0.578867	Epithelial_Club
HP1_CAGCTAATCCTCGCAT-1	0.517489	-0.391871	Epithelial_Club
HP1_TTGGCAACACATTAGC-1	0.622868	-0.806109	Epithelial_Club
HP1_AGTAGTCGTAGCGATG-1	3.95107	-0.550288	Epithelial_Basal
HP2_AGAGCGAGTTTGTTGG-1	3.96134	-0.393053	Epithelial_Basal
HP1_CATCGAACAACCGCCA-1	3.25908	-0.403466	Epithelial_Basal
HP1_CCTTTCTCAGTCACTA-1	3.18634	-0.0857948	Epithelial_Basal
HP1_CGCCAAGCATCGGTTA-1	3.67902	-0.740937	Epithelial_Hillock
HP1_GACTAACTCACAGGCC-1	3.05628	-1.38146	Epithelial_Hillock
HP1_GTCACGGCAGCAGTTT-1	3.87003	-0.089185	Epithelial_Basal
HP1_TAGTGGTTCACAGTAC-1	3.08095	-0.266926	Epithelial_Basal
HP1_CATATGGCAGTCCTTC-1	0.0942361	-1.51177	Epithelial_Club
HP2_AGAGCTTAGCTAGTTC-1	0.167066	-1.84894	Epithelial_Club
HP1_GAGGTGAGTGTGAATA-1	-1.39504	-1.18103	Epithelial_Club
HP2_AGATCTGAGGTGACCA-1	-1.76438	-0.883965	Epithelial_Club
HP2_AGATTGCAGATAGTCA-1	3.3497	0.522743	Epithelial_Basal
HP2_AGCGGTCGTATCACCA-1	1.15152	-2.01541	Epithelial_Club
HP1_CGGAGCTAGGCTACGA-1	4.25534	-0.327861	Epithelial_Basal
HP2_AGCTCCTTCATAAAGG-1	4.01109	-0.429108	Epithelial_Basal
HP1_GAAGCAGAGAGCCTAG-1	4.27421	-0.582654	Epithelial_Basal
HP1_GCGGGTTCATGGATGG-1	3.68004	-0.729569	Epithelial_Basal
HP1_AAGCCGCGTCTTCGTC-1	2.78843	0.252762	Epithelial_Basal
HP2_AGCTCTCCAGTATGCT-1	2.71881	0.369529	Epithelial_Basal
HP1_GTACGTAGTTTGACAC-1	3.19487	1.03005	Epithelial_Basal
HP1_AAACGGGCACTCTGTC-1	0.673827	-1.23626	Epithelial_Club
HP2_AGCTCTCGTTCCAACA-1	0.371444	-1.8526	Epithelial_Club
HP1_CGTCAGGAGATGCGAC-1	0.723857	-1.34747	Epithelial_Club
HP1_GTGTGCGCAGTAGAGC-1	0.623518	-1.91661	Epithelial_Club
HP1_TCGTACCTCACAAACC-1	0.0155069	-1.81844	Epithelial_Club
HP1_TTCGAAGCAAGGACTG-1	0.411974	-1.73094	Epithelial_Club
HP2_AGCTTGAAGTACGTAA-1	0.659627	-1.45576	Epithelial_Club
HP1_TTCTACAAGAAGGCCT-1	0.829305	-1.68799	Epithelial_Club
HP1_GCACTCTTCTAGCACA-1	-0.536479	-0.214055	Epithelial_Luminal
HP2_AGGCCACAGTCCGTAT-1	-0.206767	-0.20457	Epithelial_Club
HP1_TAAGCGTAGGTGCAAC-1	0.757451	-0.501828	Epithelial_Club
HP2_AGGCCACCATCCGGGT-1	2.17136	-1.5673	Epithelial_Hillock
HP1_CGCCAAGGTTGAGGTG-1	2.87358	-1.44083	Epithelial_Hillock
HP1_CTAACTTTCAGTTCGA-1	2.50457	-1.11837	Epithelial_Hillock
HP1_TGAAAGAAGGAGTTGC-1	2.32348	-0.908099	Epithelial_Hillock
HP1_GGGCATCCATAGGATA-1	-1.61383	-0.0247279	Epithelial_Luminal
HP1_AACTGGTAGGTGATAT-1	0.47942	-2.16209	Epithelial_Club
HP2_AGGCCGTAGATCGATA-1	0.490145	-2.20241	Epithelial_Club
HP1_CAGCTGGCATAAGACA-1	0.528339	-1.77629	Epithelial_Club
HP2_AGGGAGTTCCGTTGCT-1	-2.80457	0.675295	Epithelial_Luminal
HP1_ATCACGAAGCCGTCGT-1	-3.68497	0.0700736	Epithelial_Luminal
HP1_CAAGAAATCATGCATG-1	-2.28391	0.1131	Epithelial_Luminal
HP1_CTACATTTCTTTCCTC-1	-3.75053	1.57448	Epithelial_Luminal
HP1_TGGCGCAAGGAGTACC-1	-1.86547	0.466822	Epithelial_Luminal
HP1_TGGCTGGCAAGCCATT-1	-3.68641	1.83497	Epithelial_Luminal
HP2_AGGGATGAGAACAACT-1	1.60968	-0.350931	Epithelial_Hillock
HP1_CCATGTCAGCCACGTC-1	1.22238	-0.927974	Epithelial_Club
HP1_GACGTGCGTACTTAGC-1	0.847741	-0.537741	Epithelial_Club
HP1_GCATACACAACGATCT-1	1.03496	-1.27737	Epithelial_Club
HP1_GTAGGCCCATCCCATC-1	1.59714	-0.687596	Epithelial_Hillock
HP1_TCTCTAAAGTCCGGTC-1	1.46117	-0.770529	Epithelial_Club
HP2_AGGGTGATCAACGGGA-1	-4.03391	0.237713	Epithelial_Luminal
HP1_ACTTGTTGTAAACACA-1	-2.72527	-1.10591	Epithelial_Luminal
HP2_AGGTCATGTTACCGAT-1	-3.34755	-0.872018	Epithelial_Luminal
HP2_AGTGAGGGTCTCCCTA-1	4.02687	0.828108	Epithelial_Basal
HP1_CGATGGCCAGCTGCAC-1	3.93295	0.650126	Epithelial_Basal
HP1_CTCGAAAAGCAGCCTC-1	3.88801	1.09569	Epithelial_Basal
HP2_AGTGAGGGTTATCACG-1	0.554262	-2.3961	Epithelial_Club
HP1_GGACAGAGTCTCTCGT-1	3.30075	-0.237434	Epithelial_Basal
HP2_AGTGGGACATGACGGA-1	2.87005	0.122867	Epithelial_Basal
HP2_AGTGTCAAGCGGCTTC-1	1.33358	-1.3229	Epithelial_Club
HP1_CTACGTCTCATGTCCC-1	1.76103	-1.55578	Epithelial_Hillock
HP1_CTCGTACAGGGCATGT-1	1.36242	-0.748988	Epithelial_Club
HP1_ACATACGAGCGTCAAG-1	2.51021	-1.15833	Epithelial_Hillock
HP2_ATAACGCAGAAACGAG-1	2.82504	-1.14863	Epithelial_Hillock
HP1_GATCGCGCATTCCTGC-1	-0.62747	-1.88719	Epithelial_Club
HP2_ATAACGCCAGACTCGC-1	-0.867082	-1.48962	Epithelial_Club
HP1_TGGGAAGCAAAGAATC-1	-0.415978	-1.73723	Epithelial_Club
HP2_ATAACGCCAGCCACCA-1	2.61441	-0.528515	Epithelial_Basal
HP2_ATAAGAGCAGTTTACG-1	0.802221	-1.04609	Epithelial_Club
HP1_CAAGTTGCATCGTCGG-1	0.658329	-0.901632	Epithelial_Club
HP1_CCTACACCAAGCTGAG-1	0.856576	-0.647056	Epithelial_Club
HP2_ATAAGAGGTAGCTTGT-1	-2.94126	0.503408	Epithelial_Luminal
HP1_GACAGAGAGAGATGAG-1	-3.49537	0.0867995	Epithelial_Luminal
HP2_ATAAGAGTCGTCTGCT-1	1.02726	-2.37796	Epithelial_Club
HP1_GCGAGAAGTCCGTCAG-1	0.852517	-2.34045	Epithelial_Club
HP2_ATCCGAAGTTGACGTT-1	-2.8682	0.306672	Epithelial_Luminal
HP2_ATCTGCCAGCTGCGAA-1	4.35369	-0.267999	Epithelial_Basal
HP1_AACTCAGTCCAAGTAC-1	-0.283324	-0.3537	Epithelial_Luminal
HP2_ATCTGCCAGGTGTTAA-1	0.0903459	-0.6558	Epithelial_Club
HP1_AGCTCCTCATGTCTCC-1	-0.325742	-0.390965	Epithelial_Club
HP1_CACCTTGAGGCAGTCA-1	-0.147243	-0.661835	Epithelial_Club
HP1_CCCAATCGTTCATGGT-1	0.160351	-0.437817	Epithelial_Club
HP1_TCAGGTATCCGAGCCA-1	-0.0311211	-0.314175	Epithelial_Luminal
HP1_ACGGCCAAGGAATTAC-1	3.19777	0.371962	Epithelial_Basal
HP2_ATCTGCCGTGCTCTTC-1	3.18089	-0.0717034	Epithelial_Basal
HP1_TGGTTCCTCAGCTCTC-1	3.18771	-0.266534	Epithelial_Basal
HP2_ATGAGGGGTTGTCGCG-1	3.09304	-0.231066	Epithelial_Basal
HP2_ATGCGATCATACGCCG-1	0.940364	-1.36514	Epithelial_Club
HP2_ATGCGATGTGCCTGCA-1	2.70668	-1.40151	Epithelial_Hillock
HP1_TACACGAAGCATCATC-1	2.80527	-0.480731	Epithelial_Hillock
HP1_TCTATTGAGTCGTTTG-1	2.56261	-1.02683	Epithelial_Hillock
HP1_TGAGCCGAGTCCGTAT-1	-0.96763	-1.00941	Epithelial_Club
HP2_ATGCGATGTTCGGCAC-1	-2.97301	-0.393486	Epithelial_Luminal
HP1_ATCCGAAAGACAGACC-1	-0.3155	-0.312184	Epithelial_Luminal
HP2_ATGTGTGGTACCGTTA-1	0.131926	-0.407621	Epithelial_Club
HP1_GCAAACTCATCCGGGT-1	-0.190901	-0.499508	Epithelial_Club
HP2_ATTACTCAGCAGCCTC-1	-0.564313	-1.57306	Epithelial_Club
HP1_CCTCAGTGTATATCCG-1	-0.101863	-2.00477	Epithelial_Club
HP1_TCTCTAAGTCCGACGT-1	0.246154	-2.12773	Epithelial_Club
HP1_TGACGGCTCTTGCAAG-1	-0.522653	-1.61965	Epithelial_Club
HP2_ATTATCCCATAGAAAC-1	2.87662	1.12933	Epithelial_Basal
HP1_ACGCCGATCCTTGCCA-1	2.80891	1.17254	Epithelial_Basal
HP1_GACTACAAGATGCCTT-1	2.96405	1.10293	Epithelial_Basal
HP1_TCGAGGCAGTGGACGT-1	3.24742	1.21659	Epithelial_Basal
HP2_ATTTCTGCAGCATGAG-1	-4.26848	0.375585	Epithelial_Luminal
HP2_CAACCAAAGAAGGGTA-1	1.16115	-0.659228	Epithelial_Club
HP1_GGAACTTTCTTTAGGG-1	2.88921	0.49847	Epithelial_Basal
HP2_CAACCAACACCAGGCT-1	-0.385977	0.0963027	Epithelial_Luminal
HP2_CAACCAAGTTACGACT-1	0.273784	0.157211	Epithelial_Luminal
HP2_CAACCAATCTGTCAAG-1	1.14064	-1.54013	Epithelial_Club
HP2_CAACTAGCATGGTCTA-1	0.704336	-2.18038	Epithelial_Club
HP1_TACTTGTCATCCAACA-1	0.536189	-2.19421	Epithelial_Club
HP1_TAGTGGTAGGAGTAGA-1	0.715914	-2.27024	Epithelial_Club
HP2_CAAGAAAGTCAACTGT-1	2.43951	-1.21339	Epithelial_Hillock
HP1_GAACGGACATTCACTT-1	2.07102	-1.31759	Epithelial_Hillock
HP2_CAAGTTGCATGGTTGT-1	3.28194	-0.0500291	Epithelial_Basal
HP1_TTTATGCTCTCAAGTG-1	2.52232	-0.376288	Epithelial_Basal
HP2_CACACCTTCAAAGTAG-1	-4.7565	0.372048	Epithelial_Luminal
HP2_CACACTCGTCATATCG-1	2.87261	-1.26811	Epithelial_Hillock
HP2_CACAGGCAGGCTCAGA-1	-4.74742	0.594422	Epithelial_Luminal
HP1_GTGGGTCCATCGGACC-1	-4.33732	0.460594	Epithelial_Luminal
HP1_CCCAGTTGTTCCATGA-1	2.62857	-1.46947	Epithelial_Hillock
HP2_CACAGGCCAGTCAGCC-1	2.73737	-1.44452	Epithelial_Hillock
HP2_CACAGGCCATCAGTCA-1	-4.04905	-0.134597	Epithelial_Luminal
HP2_CACAGGCTCATGTCCC-1	3.2967	-0.656891	Epithelial_Hillock
HP1_CGTTGGGAGAGCTGCA-1	2.67593	-1.00932	Epithelial_Hillock
HP1_CTCGTACAGAATTGTG-1	-0.626679	-1.28472	Epithelial_Club
HP2_CACATAGTCATCGGAT-1	-0.782342	-1.21118	Epithelial_Club
HP1_GAAACTCTCATCGCTC-1	-0.346798	-2.03315	Epithelial_Club
HP1_TAAGTGCCATCTACGA-1	0.0194524	-0.638793	Epithelial_Club
HP1_TCACAAGGTACCGTAT-1	0.028161	-1.78897	Epithelial_Club
HP2_CACATTTAGCCAGAAC-1	1.16647	-1.94415	Epithelial_Club
HP2_CACCACTAGCTGCAAG-1	0.986766	-2.26117	Epithelial_Club
HP2_CACCACTCAGCGTAAG-1	0.480806	-2.3314	Epithelial_Club
HP1_AATCGGTCAAGTTCTG-1	0.655449	-1.96228	Epithelial_Club
HP1_CGCTTCAAGGACCACA-1	0.838117	-1.81483	Epithelial_Club
HP1_TACTCGCCAAACTGTC-1	0.651811	-2.22645	Epithelial_Club
HP2_CACCACTTCTGTTTGT-1	2.54982	-1.25176	Epithelial_Hillock
HP1_TCAACGACACTAAGTC-1	2.36785	-1.0723	Epithelial_Hillock
HP2_CAGAATCAGACACTAA-1	-4.77847	0.337187	Epithelial_Luminal
HP2_CAGAATCCAATAGAGT-1	-4.5281	0.537401	Epithelial_Luminal
HP2_CAGAGAGCACTGTGTA-1	2.28271	-1.54895	Epithelial_Hillock
HP2_CAGATCAGTAGCTGCC-1	0.639502	-1.39086	Epithelial_Club
HP1_CATCGAATCAGGATCT-1	3.80503	-0.173997	Epithelial_Basal
HP2_CAGCAGCCAATCACAC-1	3.82567	-0.374642	Epithelial_Basal
HP1_CTCACACCATGGTCTA-1	4.56531	0.299037	Epithelial_Basal
HP2_CAGCATACACGAAACG-1	4.43653	0.0101729	Epithelial_Basal
HP1_CTGATCCAGGACCACA-1	3.84708	-0.869473	Epithelial_Basal
HP1_ATTGGTGGTGTATGGG-1	-4.45268	0.30176	Epithelial_Luminal
HP2_CAGCCGAAGCAAATCA-1	-4.93337	-0.11105	Epithelial_Luminal
HP1_ACTGTCCCATCCTTGC-1	2.44557	0.27146	Epithelial_Basal
HP2_CAGCCGATCTGCTGTC-1	2.12946	-0.0319863	Epithelial_Basal
HP1_CTACATTGTCTTTCAT-1	-0.0484776	-1.17658	Epithelial_Club
HP2_CAGCTAAAGACAATAC-1	-0.695716	-0.904255	Epithelial_Club
HP1_CGTGTCTCAGGATTGG-1	0.115857	-1.89429	Epithelial_Club
HP2_CAGGTGCAGTGTCTCA-1	0.38141	-1.76912	Epithelial_Club
HP1_CTGTGCTTCGAGCCCA-1	0.572241	-1.41064	Epithelial_Club
HP2_CATATGGTCTCCAACC-1	2.40231	-1.11239	Epithelial_Hillock
HP1_GGACAGATCAACGGGA-1	2.67006	0.995292	Epithelial_Basal
HP2_CATATTCAGTTGAGAT-1	3.69286	1.04355	Epithelial_Basal
HP2_CATCAAGTCGCCAAAT-1	1.65771	-1.50849	Epithelial_Club
HP2_CATCAGACAAACCTAC-1	-0.426927	0.00129816	Epithelial_Luminal
HP1_ACTGAGTCACACCGCA-1	3.54695	1.10269	Epithelial_Basal
HP2_CATCCACAGACTGGGT-1	3.262	0.645403	Epithelial_Basal
HP1_GTAGTCACATTAACCG-1	2.7938	0.699199	Epithelial_Basal
HP1_TAGACCAAGGTGTTAA-1	3.12018	0.371676	Epithelial_Basal
HP1_TGAAAGACAGATGGCA-1	2.71379	0.123435	Epithelial_Basal
HP1_GAAGCAGGTGCGATAG-1	4.2992	0.456612	Epithelial_Basal
HP2_CATCGGGGTTACCGAT-1	4.59869	-0.104915	Epithelial_Basal
HP2_CCACCTAAGATAGGAG-1	-4.33816	0.115916	Epithelial_Luminal
HP1_ACCGTAAAGTGGGCTA-1	1.13219	-1.03864	Epithelial_Club
HP2_CCACTACGTTTAGCTG-1	1.46843	-1.36825	Epithelial_Club
HP2_CCAGCGATCGACAGCC-1	-4.87748	0.199718	Epithelial_Luminal
HP2_CCCAATCGTTGGGACA-1	0.365729	-2.52175	Epithelial_Club
HP2_CCCAATCTCTTGTCAT-1	0.476718	-0.93175	Epithelial_Club
HP1_TAGTTGGTCCTCGCAT-1	4.45627	0.386572	Epithelial_Basal
HP2_CCCAGTTAGCACCGCT-1	4.64225	0.107047	Epithelial_Basal
HP2_CCCAGTTCACGCTTTC-1	-0.322925	-0.221808	Epithelial_Luminal
HP2_CCCAGTTGTACGAAAT-1	-0.295395	-1.02567	Epithelial_Club
HP2_CCGGGATAGAATGTTG-1	3.05196	-0.569162	Epithelial_Basal
HP1_CAGAGAGGTATTCGTG-1	1.94008	-0.0461994	Epithelial_Luminal
HP2_CCGGTAGCAGTTCATG-1	2.58268	-1.16109	Epithelial_Hillock
HP1_CAGCGACCACTAAGTC-1	3.77999	0.238824	Epithelial_Basal
HP2_CCGGTAGGTAGAGCTG-1	4.05829	0.337588	Epithelial_Basal
HP1_GGGTTGCAGTCATCCA-1	3.22906	0.160481	Epithelial_Basal
HP1_TCTATTGTCTGGCGAC-1	3.92407	0.72095	Epithelial_Basal
HP1_TGCCCATTCTGGAGCC-1	3.30402	-0.15776	Epithelial_Basal
HP1_ACCGTAACACGGTAAG-1	4.00323	1.05469	Epithelial_Basal
HP2_CCGGTAGTCACATGCA-1	3.28482	0.950295	Epithelial_Basal
HP1_ATAGACCAGAATTGTG-1	2.28121	0.952599	Epithelial_Basal
HP1_CAAGTTGTCACATAGC-1	2.26462	1.00372	Epithelial_Basal
HP2_CCGTACTGTGGGTATG-1	4.19685	-0.485113	Epithelial_Basal
HP1_CATATTCTCGGTGTCG-1	3.10459	-0.5183	Epithelial_Basal
HP2_CCGTACTTCTTGTACT-1	2.91165	-0.950795	Epithelial_Hillock
HP1_GACCAATTCACATGCA-1	3.43569	-0.667076	Epithelial_Basal
HP1_GTGTTAGCACAGATTC-1	3.2832	-0.584676	Epithelial_Basal
HP2_CCGTTCAAGTTATCGC-1	-0.481801	-1.93629	Epithelial_Club
HP2_CCGTTCATCAACTCTT-1	-0.287356	-0.502472	Epithelial_Club
HP1_GTCACGGTCTGATTCT-1	0.459133	-0.534652	Epithelial_Club
HP2_CCTAAAGCACGCTTTC-1	-4.72867	0.101231	Epithelial_Luminal
HP2_CCTACACGTACAGACG-1	2.41477	0.912901	Epithelial_Basal
HP1_CGAGAAGTCACCTTAT-1	2.62799	-1.65953	Epithelial_Hillock
HP2_CCTACCACACATCTTT-1	2.40535	-1.92749	Epithelial_Hillock
HP1_CAGCCGATCTTGTACT-1	4.37681	-0.298268	Epithelial_Basal
HP2_CCTACCATCTCCCTGA-1	3.88043	-0.0744618	Epithelial_Basal
HP1_GCATGCGCACCATCCT-1	3.17802	-0.463057	Epithelial_Basal
HP1_TAGTTGGCACATGTGT-1	4.50542	0.306561	Epithelial_Basal
HP2_CCTAGCTAGTGAAGTT-1	0.898883	-1.95466	Epithelial_Club
HP1_GGGAGATAGGGAGTAA-1	0.875664	-1.8792	Epithelial_Club
HP2_CCTAGCTGTTTAAGCC-1	4.37164	-0.424367	Epithelial_Basal
HP2_CCTATTACAAATTGCC-1	-4.87253	0.166602	Epithelial_Luminal
HP1_AGTGGGAGTTGCCTCT-1	2.90578	-0.853237	Epithelial_Hillock
HP2_CCTATTACATTTGCTT-1	3.51001	-0.642135	Epithelial_Basal
HP2_CCTCAGTGTGGACGAT-1	2.27428	-1.49911	Epithelial_Hillock
HP2_CCTCAGTTCGAATCCA-1	4.27265	-0.647573	Epithelial_Basal
HP1_GGAATAAAGCGATTCT-1	3.1992	-1.4148	Epithelial_Hillock
HP2_CCTTCCCGTATAATGG-1	0.517196	0.437979	Epithelial_Luminal
HP1_CGTAGGCGTCTTGTCC-1	1.17357	0.0757531	Epithelial_Hillock
HP1_ACCTTTACACCATCCT-1	-1.55611	-0.126997	Epithelial_Luminal
HP2_CCTTCCCTCCGTAGGC-1	-1.46068	-0.855462	Epithelial_Club
HP2_CGAATGTTCTTAGCCC-1	0.665642	-1.74057	Epithelial_Club
HP1_TAAGAGATCTGCTTGC-1	0.565064	-1.52087	Epithelial_Club
HP1_TTGGCAAAGAGTTGGC-1	0.467831	-1.85909	Epithelial_Club
HP2_CGACCTTAGGATGCGT-1	2.38588	-0.838427	Epithelial_Hillock
HP1_GGCAATTAGCGACGTA-1	-1.58315	-0.910303	Epithelial_Club
HP2_CGACTTCTCCGGGTGT-1	-1.47568	-1.02944	Epithelial_Club
HP2_CGAGAAGGTCAAACTC-1	1.7321	-1.44293	Epithelial_Club
HP2_CGAGCACGTCGAGATG-1	2.8802	0.376367	Epithelial_Basal
HP2_CGATGGCCACATTTCT-1	3.01988	0.475164	Epithelial_Basal
HP2_CGATGGCGTAGCGTAG-1	-4.38538	0.372273	Epithelial_Luminal
HP2_CGATTGAGTGTAAGTA-1	3.6858	-0.198766	Epithelial_Basal
HP1_GGGATGAAGATGGGTC-1	3.09483	0.537199	Epithelial_Basal
HP2_CGCGTTTGTCTTCAAG-1	0.530219	-1.25652	Epithelial_Club
HP1_AACGTTGGTTGATTCG-1	2.69604	0.245953	Epithelial_Basal
HP2_CGCTATCAGATGGGTC-1	2.41194	0.528261	Epithelial_Basal
HP1_ATCATCTCACATTCGA-1	1.97326	0.04134	Epithelial_Hillock
HP2_CGCTATCCATTGAGCT-1	2.58809	-1.14825	Epithelial_Hillock
HP1_ACACTGAAGAGTACCG-1	0.625141	-0.410237	Epithelial_Club
HP2_CGCTGGATCCCATTTA-1	0.934696	-0.836201	Epithelial_Club
HP2_CGCTTCAGTTGGTGGA-1	2.77222	1.01183	Epithelial_Basal
HP2_CGGACACCAAACCCAT-1	-4.45949	0.224464	Epithelial_Luminal
HP2_CGGACGTTCAAACCAC-1	0.990562	-2.23505	Epithelial_Club
HP2_CGGGTCAAGGGTTCCC-1	1.01373	-1.97051	Epithelial_Club
HP2_CGGTTAATCAAAGACA-1	0.120652	-0.457513	Epithelial_Club
HP1_CCACGGACAGCCTGTG-1	-0.535326	-0.463176	Epithelial_Luminal
HP2_CGTCCATGTGATGATA-1	-0.573197	-0.369918	Epithelial_Luminal
HP1_CCACGGATCGTGGGAA-1	-0.0518922	-0.789076	Epithelial_Club
HP2_CGTCTACAGGGCTCTC-1	3.17247	0.616075	Epithelial_Basal
HP1_AACTTTCCATTAGCCA-1	2.4775	0.330447	Epithelial_Basal
HP1_CGTGTAATCCTCGCAT-1	2.06053	0.732479	Epithelial_Basal
HP2_CGTCTACAGTACCGGA-1	4.02616	-0.340639	Epithelial_Basal
HP2_CGTCTACCACCGCTAG-1	-4.15571	1.15638	Epithelial_Luminal
HP2_CGTCTACCACGGCCAT-1	-0.358324	-2.02117	Epithelial_Club
HP2_CGTGAGCGTGATGCCC-1	4.06586	-0.1361	Epithelial_Basal
HP2_CGTGTCTTCTCTAAGG-1	3.42794	-1.17398	Epithelial_Hillock
HP2_CGTTAGATCAGAGGTG-1	3.41793	-0.575351	Epithelial_Basal
HP2_CGTTCTGGTCAGCTAT-1	2.45064	0.612368	Epithelial_Basal
HP1_CTGCCTACAAGCTGGA-1	2.26844	0.275058	Epithelial_Basal
HP2_CGTTGGGAGCGGATCA-1	4.05579	-0.136099	Epithelial_Basal
HP1_TGGACGCCATTACGAC-1	3.0459	-0.892178	Epithelial_Basal
HP2_CTAACTTGTCCGCTGA-1	4.16075	-0.00882606	Epithelial_Basal
HP2_CTAATGGAGACGCAAC-1	2.1982	-1.07434	Epithelial_Hillock
HP2_CTAATGGTCTATGTGG-1	2.88574	-0.760362	Epithelial_Hillock
HP2_CTACATTTCTATGTGG-1	-0.481734	0.0545681	Epithelial_Luminal
HP1_CATGCCTGTTCCACTC-1	0.0653773	-0.0493652	Epithelial_Luminal
HP2_CTAGAGTTCTCGATGA-1	-3.39714	-0.564314	Epithelial_Luminal
HP1_AGCGTCGCATGTAGTC-1	0.751142	-0.644968	Epithelial_Club
HP2_CTCACACCATGCATGT-1	0.709086	-0.275285	Epithelial_Club
HP2_CTCATTACATTTCAGG-1	1.97654	-1.73744	Epithelial_Hillock
HP2_CTCCTAGAGATCACGG-1	2.08949	-0.216385	Epithelial_Hillock
HP1_AGGGATGTCCTATGTT-1	2.53426	0.153013	Epithelial_Basal
HP2_CTCGAAAGTAATTGGA-1	-0.00899716	-1.46421	Epithelial_Club
HP1_AAACCTGTCCACTGGG-1	-0.285871	0.144563	Epithelial_Luminal
HP2_CTCGAAAGTCCAGTAT-1	-0.0240651	0.37974	Epithelial_Luminal
HP1_ACTTACTCAGGTCCAC-1	-0.430014	-0.845071	Epithelial_Club
HP2_CTCGGGAGTCCGTCAG-1	-0.622029	-1.20615	Epithelial_Club
HP2_CTCGTACCAGCTGTTA-1	2.32804	-0.869417	Epithelial_Hillock
HP2_CTCGTACCATTGAGCT-1	3.78476	0.772653	Epithelial_Basal
HP1_GCGGGTTGTGTATGGG-1	3.7568	1.05883	Epithelial_Basal
HP1_TGGTTCCCAGATCGGA-1	3.64311	0.869572	Epithelial_Basal
HP2_CTCGTACGTTGTCGCG-1	1.63446	-1.82658	Epithelial_Club
HP2_CTCGTCAAGCCACCTG-1	-4.68064	-0.0831673	Epithelial_Luminal
HP2_CTCGTCATCACTCCTG-1	0.536486	-2.18014	Epithelial_Club
HP2_CTCGTCATCATCTGTT-1	-2.41044	0.0383108	Epithelial_Luminal
HP1_TCAACGACAATTCCTT-1	-2.05703	0.172245	Epithelial_Luminal
HP2_CTGAAACAGGCATTGG-1	-0.546723	0.285527	Epithelial_Luminal
HP2_CTGATAGCACGTCTCT-1	2.34158	-1.63157	Epithelial_Hillock
HP2_CTGATCCTCTCACATT-1	-3.81687	-0.0134061	Epithelial_Luminal
HP2_CTGCCTAGTAAGTTCC-1	0.49079	-0.649589	Epithelial_Club
HP1_GAAGCAGTCTTATCTG-1	-0.864397	-1.43837	Epithelial_Club
HP2_CTGCCTATCAACGGCC-1	-0.198657	-2.02226	Epithelial_Club
HP2_CTGCTGTAGGTGACCA-1	-3.69305	0.799688	Epithelial_Luminal
HP2_CTGCTGTTCTTGTACT-1	1.88899	-1.85054	Epithelial_Hillock
HP2_CTGGTCTTCTGCTGCT-1	0.101822	-2.01398	Epithelial_Club
HP2_CTGTTTACAATAACGA-1	1.41516	-0.400682	Epithelial_Club
HP2_CTGTTTATCCGTAGGC-1	2.96643	-0.264434	Epithelial_Basal
HP1_CGTAGGCGTTATCGGT-1	2.25782	-0.313414	Epithelial_Hillock
HP2_CTGTTTATCTACTTAC-1	2.85166	-1.44428	Epithelial_Hillock
HP2_CTTAACTCACGCCAGT-1	2.3447	0.0401455	Epithelial_Basal
HP2_CTTACCGAGGAGTTTA-1	0.2624	-1.55402	Epithelial_Club
HP2_CTTCTCTGTTACTGAC-1	-0.0260332	0.387144	Epithelial_Luminal
HP2_CTTGGCTGTCACAAGG-1	1.29168	-1.32053	Epithelial_Club
HP1_GTTTCTAAGTGAAGTT-1	-1.5787	0.321545	Epithelial_Luminal
HP2_CTTTGCGCATTCTCAT-1	-2.45884	-0.340816	Epithelial_Luminal
HP2_CTTTGCGGTCCAGTGC-1	2.56176	0.73168	Epithelial_Basal
HP2_CTTTGCGTCTCAACTT-1	-0.114669	-0.33751	Epithelial_Club
HP1_TGTCCCATCTGGGCCA-1	0.215078	-0.318264	Epithelial_Club
HP2_GAAACTCCAGGTCTCG-1	3.21277	0.250174	Epithelial_Basal
HP2_GAAATGAAGTTAGGTA-1	0.446608	-1.82072	Epithelial_Club
HP2_GAACATCTCTTGAGGT-1	0.0438638	-1.17058	Epithelial_Club
HP2_GAACCTAAGTGCAAGC-1	-1.04519	-0.865859	Epithelial_Club
HP2_GAACGGAAGCTGATAA-1	-3.90561	1.05008	Epithelial_Luminal
HP2_GAAGCAGAGGGAAACA-1	2.64824	-1.51644	Epithelial_Hillock
HP1_CAGCTGGAGGATCGCA-1	2.47044	-1.38207	Epithelial_Hillock
HP2_GACACGCGTCTGATTG-1	4.41662	0.265292	Epithelial_Basal
HP1_GATGAAATCACTTATC-1	3.96017	-0.422927	Epithelial_Basal
HP1_GCTGGGTCATCCGGGT-1	4.26066	0.500596	Epithelial_Basal
HP1_AAGGCAGGTCAAACTC-1	3.13579	1.00852	Epithelial_Basal
HP2_GACGTGCAGGTCGGAT-1	3.8663	0.51862	Epithelial_Basal
HP1_CAGCGACTCATCTGCC-1	3.72709	1.1371	Epithelial_Basal
HP1_TATGCCCAGTGCCATT-1	3.57348	0.972694	Epithelial_Basal
HP2_GACTAACCAAGGTGTG-1	3.35154	0.569744	Epithelial_Basal
HP1_ACTGATGCAGTCGATT-1	2.78601	0.179385	Epithelial_Basal
HP1_GACTAACTCGATAGAA-1	2.73393	0.732573	Epithelial_Basal
HP2_GACTAACGTCGGCATC-1	0.550458	-0.909824	Epithelial_Club
HP2_GACTAACTCAACACAC-1	3.88218	-0.69374	Epithelial_Basal
HP2_GACTGCGTCGGAGGTA-1	0.595894	-1.95222	Epithelial_Club
HP1_TCGTACCGTCAGGACA-1	-0.0863517	-1.78657	Epithelial_Club
HP2_GAGCAGATCATTATCC-1	0.589744	-2.15797	Epithelial_Club
HP2_GAGGTGATCAAGATCC-1	2.62304	0.380462	Epithelial_Basal
HP2_GAGTCCGCAATAGCGG-1	-3.92658	0.0992136	Epithelial_Luminal
HP2_GAGTCCGCATGCAACT-1	2.7474	-1.22299	Epithelial_Hillock
HP2_GAGTCCGCATGGGAAC-1	-4.2218	-0.207925	Epithelial_Luminal
HP1_GCGCGATCATGCTGGC-1	0.253519	-1.32732	Epithelial_Club
HP2_GATCGATTCCCTCAGT-1	-0.0487813	-1.74841	Epithelial_Club
HP2_GATCGCGAGCGTTCCG-1	2.98028	-0.517985	Epithelial_Basal
HP2_GATCGTAAGCAGGTCA-1	1.11812	-1.71003	Epithelial_Club
HP2_GATCGTACAACACCTA-1	3.06227	1.25298	Epithelial_Basal
HP2_GATCGTAGTGCATCTA-1	0.462714	-2.21531	Epithelial_Club
HP2_GATGAAAAGAGATGAG-1	1.10024	-1.9415	Epithelial_Club
HP2_GATGAGGCAACTTGAC-1	2.8326	1.03023	Epithelial_Basal
HP1_TCTCATAAGATCACGG-1	2.69234	1.19267	Epithelial_Basal
HP2_GATGAGGGTACCATCA-1	3.0227	1.08346	Epithelial_Basal
HP2_GATGCTACATCGGACC-1	-0.0118622	-1.82522	Epithelial_Club
HP2_GATGCTAGTCACCCAG-1	1.81333	-1.6688	Epithelial_Hillock
HP2_GATGCTATCGCCGTGA-1	-0.0713692	-1.97664	Epithelial_Club
HP2_GCAAACTGTATCACCA-1	0.176794	-1.87193	Epithelial_Club
HP2_GCAAACTTCCAAATGC-1	0.442927	-2.19206	Epithelial_Club
HP2_GCAATCATCGGATGTT-1	-3.63785	0.894327	Epithelial_Luminal
HP1_TGTCCCAAGGCTAGCA-1	-3.76643	1.69785	Epithelial_Luminal
HP2_GCACATACATAAAGGT-1	2.96126	-0.467132	Epithelial_Basal
HP2_GCACATAGTGATGATA-1	-3.97289	0.674843	Epithelial_Luminal
HP2_GCACATAGTTACGACT-1	-4.72176	0.414572	Epithelial_Luminal
HP2_GCACATATCTGGCGAC-1	0.40431	-1.44156	Epithelial_Club
HP2_GCACTCTAGAAGGGTA-1	-0.497712	-0.50662	Epithelial_Luminal
HP1_TCGGGACGTGACCAAG-1	-1.38387	-0.15101	Epithelial_Luminal
HP1_GTATTCTCACTAAGTC-1	0.794403	-1.45617	Epithelial_Club
HP2_GCACTCTGTCATACTG-1	-0.528647	-0.667802	Epithelial_Club
HP2_GCAGCCAGTGCAACTT-1	3.04821	1.00992	Epithelial_Basal
HP1_CTCGAGGTCAACGCTA-1	-1.24577	-0.203119	Epithelial_Luminal
HP1_TTCTCCTCACCAGCAC-1	1.04252	-0.166927	Epithelial_Basal
HP2_GCAGTTATCTCAACTT-1	2.51431	-0.260413	Epithelial_Hillock
HP1_CTAGCCTAGAAACGCC-1	2.13676	-0.797019	Epithelial_Hillock
HP2_GCATACAAGCAGGTCA-1	1.78034	0.393517	Epithelial_Basal
HP2_GCATACACAGTAGAGC-1	1.29231	-1.49746	Epithelial_Club
HP1_TACTTACTCTTGCCGT-1	0.671656	-1.63797	Epithelial_Club
HP1_CCACGGAGTACTTCTT-1	3.44343	0.701515	Epithelial_Basal
HP2_GCATGATAGTTGTAGA-1	4.21495	0.211936	Epithelial_Basal
HP1_CTCGTACAGTGAATTG-1	3.80362	1.08111	Epithelial_Basal
HP1_GTGAAGGTCCGTAGGC-1	3.20802	0.919281	Epithelial_Basal
HP1_TGACTAGGTTAAGATG-1	3.98469	0.810556	Epithelial_Basal
HP1_GATGAAACATGGTCTA-1	4.07109	-0.509411	Epithelial_Basal
HP2_GCATGCGAGAATTGTG-1	4.10587	-0.119495	Epithelial_Basal
HP1_TCATTTGGTTCTCATT-1	-2.07358	-0.633008	Epithelial_Luminal
HP2_GCCAAATAGGTGCACA-1	-2.27948	-0.405319	Epithelial_Luminal
HP2_GCCTCTAAGGTAGCCA-1	2.18462	-0.102845	Epithelial_Hillock
HP2_GCGAGAAAGTCTTGCA-1	-0.866674	-1.15819	Epithelial_Club
HP1_GCACATACATGGAATA-1	-0.389139	-1.31934	Epithelial_Club
HP2_GCGAGAATCTTAGAGC-1	3.63514	-0.589486	Epithelial_Basal
HP2_GCGCAGTGTGTTGGGA-1	-4.84023	0.18159	Epithelial_Luminal
HP2_GCGCCAATCCGCGTTT-1	2.84521	0.96753	Epithelial_Basal
HP2_GCGGGTTTCTGCGTAA-1	2.65379	-1.36239	Epithelial_Hillock
HP2_GCTCCTACATATGAGA-1	3.6611	0.267277	Epithelial_Basal
HP2_GCTCTGTAGGGAAACA-1	-3.95764	0.660511	Epithelial_Luminal
HP2_GCTGGGTAGTATTGGA-1	0.313369	-0.371325	Epithelial_Club
HP2_GCTGGGTGTCTCGTTC-1	0.623827	-0.677475	Epithelial_Club
HP2_GCTTCCAAGTTATCGC-1	2.57229	0.177451	Epithelial_Basal
HP2_GCTTGAAAGCCGGTAA-1	1.46688	-0.953848	Epithelial_Club
HP2_GCTTGAACATTTCACT-1	0.885198	-2.25292	Epithelial_Club
HP1_GACGCGTAGTTCGCAT-1	-0.568407	-0.585713	Epithelial_Club
HP2_GGAAAGCCAATAAGCA-1	-0.438452	-0.257979	Epithelial_Luminal
HP2_GGACAAGCATCACGAT-1	2.49896	-0.915599	Epithelial_Hillock
HP2_GGACGTCGTCGGGTCT-1	0.134149	-0.892766	Epithelial_Club
HP2_GGACGTCGTTAAGATG-1	3.86472	0.308171	Epithelial_Basal
HP2_GGAGCAAAGTCGTTTG-1	0.738756	-2.25327	Epithelial_Club
HP2_GGAGCAACATCGATTG-1	1.37334	-1.29154	Epithelial_Club
HP2_GGATTACAGGATTCGG-1	0.678377	-2.1993	Epithelial_Club
HP1_GCACATAAGGCCGAAT-1	0.758744	-1.89477	Epithelial_Club
HP2_GGATTACAGGGATCTG-1	4.02637	-0.0764609	Epithelial_Basal
HP2_GGATTACAGGTCATCT-1	0.765867	-2.42567	Epithelial_Club
HP2_GGCCGATGTGACAAAT-1	1.04692	-1.37544	Epithelial_Club
HP2_GGCGACTAGCTGGAAC-1	0.505122	-0.829924	Epithelial_Club
HP2_GGCGTGTCACTACAGT-1	2.62363	-1.55608	Epithelial_Hillock
HP2_GGCGTGTTCCGTAGGC-1	0.42325	-1.39514	Epithelial_Club
HP2_GGCTCGACACGTCTCT-1	0.338488	-0.860298	Epithelial_Club
HP2_GGCTCGAGTAACGTTC-1	0.410121	-2.06195	Epithelial_Club
HP2_GGCTCGATCAGTGTTG-1	2.46598	0.948592	Epithelial_Basal
HP2_GGCTGGTAGAGTGAGA-1	0.471466	-2.38009	Epithelial_Club
HP1_GAACGGATCTTCATGT-1	-3.01487	-0.198199	Epithelial_Luminal
HP2_GGGAATGCAACGCACC-1	-4.38644	-0.139092	Epithelial_Luminal
HP2_GGGAATGGTTCCACGG-1	-4.42041	0.248167	Epithelial_Luminal
HP2_GGGATGAAGTACTTGC-1	0.696121	-0.603208	Epithelial_Club
HP2_GGGATGACATGCCTTC-1	1.66067	-0.460416	Epithelial_Hillock
HP2_GGGCACTAGTCCGGTC-1	2.40811	-1.76157	Epithelial_Hillock
HP1_TCTGAGAGTGCGGTAA-1	2.07087	-2.05841	Epithelial_Hillock
HP2_GGGCATCGTGCACGAA-1	-2.89179	0.769611	Epithelial_Luminal
HP1_GGGTTGCGTTAAAGTG-1	-2.43038	0.262606	Epithelial_Luminal
HP2_GGGCATCGTTGTACAC-1	2.863	1.10122	Epithelial_Basal
HP2_GGGTTGCGTACTTCTT-1	-2.79369	-0.288689	Epithelial_Luminal
HP2_GGGTTGCGTCTTGTCC-1	4.09819	0.74872	Epithelial_Basal
HP1_GCCTCTAAGTGGACGT-1	4.15534	0.499331	Epithelial_Basal
HP2_GGTGAAGAGCCAGAAC-1	3.65798	1.05456	Epithelial_Basal
HP1_AGCAGCCAGTAGCCGA-1	3.84816	0.828787	Epithelial_Basal
HP2_GGTGCGTGTGACAAAT-1	-0.280804	-1.7009	Epithelial_Club
HP2_GGTGTTAAGCTAAACA-1	3.69577	-0.611795	Epithelial_Basal
HP1_ACTGATGGTACACCGC-1	2.66634	-1.20975	Epithelial_Hillock
HP1_CGATGTACAGCTCCGA-1	-2.54792	0.424917	Epithelial_Luminal
HP2_GTAACTGAGTAGGCCA-1	0.356293	-2.19329	Epithelial_Club
HP2_GTACTTTGTCTACCTC-1	-1.6589	-0.184818	Epithelial_Luminal
HP1_AGTGGGACATCTACGA-1	-1.39778	-0.215801	Epithelial_Luminal
HP1_CATCGAACACAACTGT-1	-1.56231	0.020943	Epithelial_Luminal
HP2_GTACTTTTCAAGCCTA-1	-2.80534	0.576359	Epithelial_Luminal
HP2_GTACTTTTCTCCAACC-1	0.540987	-2.45282	Epithelial_Club
HP1_TACTTGTAGGGAAACA-1	3.90916	-0.477841	Epithelial_Basal
HP2_GTAGGCCCAGTCCTTC-1	4.39233	-0.245363	Epithelial_Basal
HP2_GTAGGCCGTCCGCTGA-1	-4.55416	-0.168263	Epithelial_Luminal
HP2_GTAGTCAAGTACTTGC-1	0.257891	-2.01374	Epithelial_Club
HP2_GTAGTCACAGGTCTCG-1	-2.82336	-0.470287	Epithelial_Luminal
HP2_GTATCTTTCCGCGTTT-1	-3.99508	0.625976	Epithelial_Luminal
HP1_ACTGTCCAGGGTGTTG-1	0.301692	-1.74227	Epithelial_Club
HP2_GTCAAGTGTCAGATAA-1	0.744119	-1.90511	Epithelial_Club
HP2_GTCACAAAGGGCTTCC-1	0.0404624	-1.98178	Epithelial_Club
HP2_GTCACAAGTTCCACAA-1	2.52421	0.949198	Epithelial_Basal
HP2_GTCACAATCTTCAACT-1	-0.033306	-0.624397	Epithelial_Club
HP2_GTCACGGAGCCACGTC-1	0.60836	-0.777784	Epithelial_Club
HP2_GTCACGGGTCCGAATT-1	2.57983	0.823754	Epithelial_Basal
HP2_GTCATTTTCCCAAGAT-1	3.52726	1.04333	Epithelial_Basal
HP1_CGCCAAGAGGTGCAAC-1	3.13459	1.33056	Epithelial_Basal
HP2_GTCATTTTCTGCTGCT-1	0.395844	-2.22397	Epithelial_Club
HP2_GTCGTAAAGGCTAGAC-1	-0.0316235	-0.38913	Epithelial_Club
HP2_GTCTCGTTCCTCAACC-1	2.98462	1.09929	Epithelial_Basal
HP2_GTCTTCGCACAGATTC-1	1.60653	-0.179525	Epithelial_Luminal
HP1_CGCTGGACAGACAGGT-1	3.09787	-1.49868	Epithelial_Hillock
HP2_GTGCAGCAGGTCATCT-1	-0.842991	-1.50167	Epithelial_Club
HP1_CGGAGTCCAATCCAAC-1	0.830078	-1.70292	Epithelial_Club
HP2_GTGCATAGTGCGAAAC-1	0.665015	-2.18209	Epithelial_Club
HP2_GTGGGTCCACTGTCGG-1	0.357467	-0.531891	Epithelial_Club
HP2_GTGTGCGTCCTCTAGC-1	1.43655	-1.57925	Epithelial_Club
HP1_CTTTGCGGTAACGTTC-1	3.14094	0.36873	Epithelial_Basal
HP2_GTTCATTCAGTATAAG-1	2.77866	-0.0309013	Epithelial_Basal
HP2_GTTCGGGTCAATCACG-1	2.77699	-0.194971	Epithelial_Basal
HP2_GTTCGGGTCCAGTAGT-1	3.19721	0.73231	Epithelial_Basal
HP2_TAAACCGTCAAGAAGT-1	4.21743	-0.209753	Epithelial_Basal
HP2_TAAGCGTCAAGTCTGT-1	1.21994	-2.19817	Epithelial_Club
HP2_TACAGTGAGCTTATCG-1	0.734371	-2.12275	Epithelial_Club
HP2_TACAGTGGTTGCGTTA-1	0.507726	-1.97568	Epithelial_Club
HP2_TACCTATCATGATCCA-1	-0.0485572	-1.93965	Epithelial_Club
HP2_TACGGATGTACCTACA-1	1.04156	-2.40169	Epithelial_Club
HP2_TACGGGCAGGCTAGAC-1	0.562861	-1.88557	Epithelial_Club
HP2_TAGACCAAGAGCTTCT-1	3.54453	0.576169	Epithelial_Basal
HP2_TAGCCGGTCATTGCGA-1	2.51335	-1.44679	Epithelial_Hillock
HP2_TAGGCATGTCTCCCTA-1	3.36228	0.97673	Epithelial_Basal
HP2_TAGGCATTCGGTCTAA-1	3.17172	1.12585	Epithelial_Basal
HP2_TAGTTGGAGACCGGAT-1	2.48562	-0.959041	Epithelial_Hillock
HP2_TAGTTGGTCGTGGGAA-1	-4.52861	0.434356	Epithelial_Luminal
HP2_TATCAGGTCGCCATAA-1	1.41839	-0.813986	Epithelial_Club
HP2_TATCTCAGTACGACCC-1	2.50989	-1.16086	Epithelial_Hillock
HP2_TATTACCAGGGATCTG-1	2.49523	1.00372	Epithelial_Basal
HP1_CTTGGCTCACATTAGC-1	2.64476	0.877108	Epithelial_Basal
HP2_TATTACCGTAGCTGCC-1	-4.66356	0.0694445	Epithelial_Luminal
HP1_TCGGTAATCACATGCA-1	3.41712	0.371248	Epithelial_Basal
HP2_TCAACGACAAGAAAGG-1	3.69903	0.780753	Epithelial_Basal
HP2_TCAATCTAGGGCACTA-1	2.81853	-1.53933	Epithelial_Hillock
HP1_ATTGGACGTTTGGGCC-1	2.99344	-0.427648	Epithelial_Basal
HP2_TCACGAAAGGACACCA-1	3.62645	-0.104784	Epithelial_Basal
HP2_TCAGCAATCCCGACTT-1	-0.29559	-0.290516	Epithelial_Luminal
HP2_TCAGCTCTCACCGTAA-1	2.82336	0.748723	Epithelial_Basal
HP2_TCAGGTAAGGTACTCT-1	0.762531	0.489207	Epithelial_Luminal
HP2_TCATTACAGCTAGTTC-1	-4.65526	0.376762	Epithelial_Luminal
HP2_TCATTACGTGTGCGTC-1	3.83996	-0.0030234	Epithelial_Basal
HP1_CTCAGAAAGCGTCAAG-1	2.42514	0.260128	Epithelial_Basal
HP1_GGGACCTCACAGCGTC-1	3.14926	-0.260763	Epithelial_Basal
HP1_TGCTACCCACGAAAGC-1	2.75793	-0.395517	Epithelial_Hillock
HP2_TCATTTGCACGAAATA-1	1.76256	-0.253165	Epithelial_Hillock
HP2_TCATTTGGTAAGGATT-1	-1.47878	0.637125	Epithelial_Luminal
HP2_TCATTTGGTAGATTAG-1	-0.696061	-1.72973	Epithelial_Club
HP1_TCAGCTCTCACGATGT-1	-0.354064	-1.65773	Epithelial_Club
HP2_TCATTTGGTAGCGATG-1	1.54873	-1.38035	Epithelial_Club
HP2_TCCCGATCATTGGTAC-1	3.39001	0.235564	Epithelial_Basal
HP1_TAAGTGCGTACCGCTG-1	2.98168	-0.0256735	Epithelial_Basal
HP1_TTAGTTCGTACCGAGA-1	2.87416	0.327821	Epithelial_Basal
HP2_TCGCGAGAGCCACGCT-1	3.44044	0.993234	Epithelial_Basal
HP2_TCGCGTTTCCGCGCAA-1	1.97453	-1.74682	Epithelial_Hillock
HP2_TCGCGTTTCTAAGCCA-1	0.787442	-2.28612	Epithelial_Club
HP2_TCGGGACCACAGGAGT-1	0.00975605	-0.506407	Epithelial_Club
HP2_TCGGTAACAAAGTGCG-1	-4.43544	0.0697456	Epithelial_Luminal
HP1_ACACCCTCATACCATG-1	-3.77436	-0.277279	Epithelial_Luminal
HP2_TCGGTAAGTCTTGTCC-1	-3.26381	-0.063592	Epithelial_Luminal
HP2_TCGGTAATCATAACCG-1	2.85535	0.777363	Epithelial_Basal
HP2_TCGTACCAGGGTCGAT-1	-0.0326954	-1.6201	Epithelial_Club
HP2_TCTCATACACGAAATA-1	0.155391	-1.07983	Epithelial_Club
HP2_TCTGAGACACTTACGA-1	0.164743	0.280185	Epithelial_Luminal
HP2_TCTGAGAGTCGCGAAA-1	-4.37347	0.854314	Epithelial_Luminal
HP1_ATTACTCAGTCCATAC-1	-3.57202	1.84697	Epithelial_Luminal
HP2_TCTGAGATCATGTCTT-1	-3.41267	1.19902	Epithelial_Luminal
HP1_CGCTTCAGTATAGGGC-1	-3.70455	1.82683	Epithelial_Luminal
HP1_CTCTACGGTAGCTTGT-1	-3.5365	1.87207	Epithelial_Luminal
HP2_TCTGGAAGTGACCAAG-1	0.916613	-0.584507	Epithelial_Club
HP2_TCTTCGGCACCAGATT-1	2.46317	-0.562084	Epithelial_Hillock
HP2_TGAAAGAAGTGTGAAT-1	-2.28925	-0.450307	Epithelial_Luminal
HP2_TGAAAGACAGGCGATA-1	3.16499	0.382989	Epithelial_Basal
HP1_TGCTACCCATTGGCGC-1	3.24662	0.605915	Epithelial_Basal
HP1_AAAGCAAAGACAAGCC-1	-2.12815	0.109179	Epithelial_Luminal
HP2_TGAAAGATCTAACTCT-1	-2.58616	0.735082	Epithelial_Luminal
HP2_TGACAACAGTACCGGA-1	0.785302	-2.31593	Epithelial_Club
HP1_TCGAGGCTCTTAACCT-1	-0.561931	-0.801089	Epithelial_Club
HP2_TGACAACCATTAACCG-1	-0.350196	-0.61449	Epithelial_Club
HP2_TGACGGCAGTAGATGT-1	0.926488	-0.925702	Epithelial_Club
HP2_TGACTAGAGCGTTGCC-1	0.713179	-0.405984	Epithelial_Club
HP2_TGACTAGCAGTACACT-1	1.89585	-0.766844	Epithelial_Hillock
HP2_TGACTAGCATGGTCAT-1	0.989819	-0.859201	Epithelial_Club
HP2_TGACTTTCATGCATGT-1	-4.05495	0.607492	Epithelial_Luminal
HP2_TGACTTTCATGTTCCC-1	2.83957	1.01215	Epithelial_Basal
HP2_TGAGAGGAGGGCACTA-1	-0.986562	0.240153	Epithelial_Luminal
HP1_GTAACGTCAGTCCTTC-1	-1.25488	-0.0995729	Epithelial_Luminal
HP2_TGAGAGGGTTGTTTGG-1	0.401885	-2.24704	Epithelial_Club
HP2_TGAGAGGTCCTAAGTG-1	2.71339	-1.36612	Epithelial_Hillock
HP2_TGAGCCGAGGTGATAT-1	3.89835	1.02627	Epithelial_Basal
HP1_GGCCGATCAGCGTAAG-1	3.61316	0.942834	Epithelial_Basal
HP2_TGAGGGACAAGTAGTA-1	1.06476	-2.27196	Epithelial_Club
HP2_TGCACCTGTTAAGGGC-1	-4.1161	-0.00586391	Epithelial_Luminal
HP2_TGCACCTTCCTCCTAG-1	-4.32525	-0.13841	Epithelial_Luminal
HP2_TGCCAAAAGCTTTGGT-1	0.101657	-0.618293	Epithelial_Club
HP2_TGCCCATCAACTGCGC-1	2.78208	0.386633	Epithelial_Basal
HP2_TGCGCAGAGCTGCCCA-1	3.74969	-0.53447	Epithelial_Basal
HP1_TCAGCAAAGCTACCGC-1	2.11233	-0.418892	Epithelial_Hillock
HP2_TGCGGGTTCACCCTCA-1	3.05468	-0.305694	Epithelial_Basal
HP2_TGCTACCGTCTAGTCA-1	3.25948	1.09096	Epithelial_Basal
HP2_TGCTGCTCAAATTGCC-1	3.25958	1.11846	Epithelial_Basal
HP2_TGGCCAGAGGAGTCTG-1	2.62874	0.137703	Epithelial_Basal
HP1_AGTGAGGCAGGATCGA-1	0.472305	0.57493	Epithelial_Luminal
HP2_TGGCGCATCTGGTTCC-1	2.26804	0.123269	Epithelial_Basal
HP2_TGGGAAGAGTGTACTC-1	3.45308	1.06477	Epithelial_Basal
HP2_TGGTTAGAGAAGAAGC-1	-4.66393	0.395681	Epithelial_Luminal
HP1_GAAACTCAGTTCCACA-1	-0.0138774	0.00839983	Epithelial_Luminal
HP2_TGGTTCCGTGAGTGAC-1	-0.124523	0.290215	Epithelial_Luminal
HP2_TGGTTCCGTGCCTGCA-1	0.316613	-0.505924	Epithelial_Club
HP2_TGTATTCGTGAAATCA-1	-4.02591	0.681679	Epithelial_Luminal
HP2_TGTCCCAAGTAGGTGC-1	2.83564	-0.96244	Epithelial_Hillock
HP2_TTAGGACCAGACGCAA-1	0.850933	-2.37519	Epithelial_Club
HP1_TAGTGGTAGGCACATG-1	0.359702	-2.26851	Epithelial_Club
HP2_TTAGGACTCTGTCAAG-1	-2.81998	0.545448	Epithelial_Luminal
HP2_TTATGCTAGAAACCGC-1	-1.22587	0.256029	Epithelial_Luminal
HP2_TTCGAAGCAGCCAGAA-1	-4.5531	-0.26594	Epithelial_Luminal
HP2_TTCTCAAAGTGTGGCA-1	3.5219	0.304328	Epithelial_Basal
HP2_TTCTCCTAGGCTATCT-1	1.97527	-0.50557	Epithelial_Hillock
HP2_TTCTCCTTCTCACATT-1	3.6499	0.737977	Epithelial_Basal
HP2_TTGAACGCAGACGTAG-1	3.65171	-0.769528	Epithelial_Basal
HP2_TTGAACGCAGATCGGA-1	3.14631	0.616895	Epithelial_Basal
HP2_TTGCGTCTCATGCATG-1	-4.70426	0.38984	Epithelial_Luminal
HP2_TTTATGCGTTATTCTC-1	1.16487	-1.62642	Epithelial_Club
HP3_AAAGCAAAGAGCTATA-1	-1.61743	-0.302715	Epithelial_Luminal
HP3_AAAGCAAGTTGGTTTG-1	-3.39819	-0.202026	Epithelial_Luminal
HP3_AACCGCGGTACCATCA-1	-2.17085	0.245011	Epithelial_Luminal
HP1_AAACGGGTCACCAGGC-1	-1.70315	0.373658	Epithelial_Luminal
HP3_AACTCCCGTGTCAATC-1	-1.54793	0.525789	Epithelial_Luminal
HP1_TTCCCAGGTTGGAGGT-1	-2.70641	1.39488	Epithelial_Luminal
HP3_AACTTTCAGTCGTTTG-1	1.07925	-0.111509	Epithelial_Club
HP3_AATCGGTCAGCCTTTC-1	-2.79325	0.245654	Epithelial_Luminal
HP3_ACACCCTCATTACGAC-1	-0.0307207	-2.05109	Epithelial_Club
HP1_CGCGTTTGTACGACCC-1	0.808294	-2.23471	Epithelial_Club
HP1_GATCGATGTGCCTGCA-1	-0.239471	-1.75806	Epithelial_Club
HP1_TCAGATGCAAGCCGCT-1	-0.219971	-1.63514	Epithelial_Club
HP1_TCAGGTAGTAGAGGAA-1	-0.286704	-1.77778	Epithelial_Club
HP1_TGAGAGGCACACCGCA-1	0.713843	-1.57645	Epithelial_Club
HP3_ACATACGGTATCGCAT-1	-2.68536	-0.443279	Epithelial_Luminal
HP1_CCGTTCACACGAAATA-1	-2.28857	-0.0877982	Epithelial_Luminal
HP3_ACGATGTTCACATGCA-1	1.44629	-1.57084	Epithelial_Club
HP1_GTGAAGGCAGGCAGTA-1	2.22101	-0.721483	Epithelial_Hillock
HP3_ACGATGTTCACCTCGT-1	-2.03926	0.590173	Epithelial_Luminal
HP3_ACGCAGCTCTGGTATG-1	-2.52259	-0.365818	Epithelial_Luminal
HP3_ACGCCGAAGAGTGAGA-1	1.18984	-1.24313	Epithelial_Club
HP1_GGGTTGCTCCATGAGT-1	1.03129	-1.27263	Epithelial_Club
HP3_ACGGCCAAGTGGCACA-1	-0.587906	-1.25142	Epithelial_Club
HP1_CGACCTTCATACAGCT-1	1.12711	-1.44525	Epithelial_Club
HP3_ACTTACTGTTCACGGC-1	-0.242141	-1.33694	Epithelial_Club
HP3_AGATCTGTCGAATGGG-1	-3.50654	0.186781	Epithelial_Luminal
HP3_AGATTGCCAGATTGCT-1	-3.00225	-0.167149	Epithelial_Luminal
HP3_AGATTGCGTGACGGTA-1	-2.30994	0.104638	Epithelial_Luminal
HP3_AGCCTAATCCAGAGGA-1	0.0778881	-0.410453	Epithelial_Club
HP1_GAACGGAGTCTGGTCG-1	0.258628	-0.0803985	Epithelial_Luminal
HP1_CGTAGGCCATTGCGGC-1	3.00509	1.06643	Epithelial_Basal
HP3_AGTGGGACAAAGTGCG-1	3.42198	0.864256	Epithelial_Basal
HP1_CTGCTGTCAAGGGTCA-1	4.07475	0.712647	Epithelial_Basal
HP1_GAACCTATCGATGAGG-1	2.79776	0.858445	Epithelial_Basal
HP1_TACCTTAAGAGTCGGT-1	3.5017	0.653585	Epithelial_Basal
HP1_TCAGCAAAGGCTCAGA-1	4.25027	0.850229	Epithelial_Basal
HP1_TCAGCAATCTGGCGTG-1	4.39607	0.371819	Epithelial_Basal
HP1_TTCTCAAAGCCAACAG-1	3.01214	0.364354	Epithelial_Basal
HP3_AGTTGGTCATCGATGT-1	0.671186	-2.34772	Epithelial_Club
HP3_ATAACGCCAAACCCAT-1	-0.867097	-1.11164	Epithelial_Club
HP3_ATAACGCTCTTAGCCC-1	2.0253	-1.36459	Epithelial_Club
HP3_ATAGACCAGCTGCGAA-1	0.223977	-1.71009	Epithelial_Club
HP1_AAGACCTAGACACGAC-1	0.999425	-1.84236	Epithelial_Club
HP3_ATAGACCCAAATCCGT-1	1.44026	-1.54179	Epithelial_Club
HP3_ATGGGAGCATCGGACC-1	0.338259	-1.48907	Epithelial_Club
HP3_ATTGGTGAGACTGGGT-1	0.552915	-0.574525	Epithelial_Club
HP3_ATTGGTGTCGACCAGC-1	1.88106	-1.13232	Epithelial_Club
HP3_CAAGATCGTAAGGGCT-1	-4.42392	-0.164223	Epithelial_Luminal
HP1_CAAGAAAGTAAGCACG-1	-3.57415	-0.16431	Epithelial_Luminal
HP3_CACACTCCACAGTCGC-1	-0.208231	-1.45969	Epithelial_Club
HP3_CACCACTGTCGCGAAA-1	0.106496	-1.93471	Epithelial_Club
HP1_GATCGTAAGTAGGTGC-1	0.485049	-2.24391	Epithelial_Club
HP3_CACCAGGTCAGCTTAG-1	-0.287141	-1.63998	Epithelial_Club
HP3_CACCTTGAGCGAGAAA-1	-3.75568	0.373467	Epithelial_Luminal
HP3_CAGCCGAAGCGGCTTC-1	1.91912	-0.859095	Epithelial_Club
HP1_CATTATCTCGTCACGG-1	0.860568	-0.537519	Epithelial_Club
HP3_CAGCTAATCCACGCAG-1	3.05331	0.705839	Epithelial_Basal
HP1_CTCCTAGGTGGAAAGA-1	3.49998	1.18182	Epithelial_Basal
HP1_CTTTGCGGTAGCAAAT-1	2.80018	0.3682	Epithelial_Basal
HP1_TTGGAACGTTACGTCA-1	2.94758	0.735003	Epithelial_Basal
HP3_CAGCTGGCATTTGCCC-1	-2.69411	-0.341331	Epithelial_Luminal
HP3_CATCGGGGTTACGGAG-1	-3.56857	0.0319028	Epithelial_Luminal
HP3_CCGGTAGCACATTTCT-1	-1.40352	-0.697385	Epithelial_Luminal
HP3_CCGTGGAGTGATGTGG-1	0.0584512	-1.80321	Epithelial_Club
HP3_CCTAAAGTCTCCTATA-1	-1.50767	-1.00813	Epithelial_Club
HP3_CCTACACCAGTATGCT-1	-3.6594	1.81787	Epithelial_Luminal
HP3_CCTACCACATGGTTGT-1	0.671922	-1.01232	Epithelial_Club
HP3_CCTAGCTAGATATGCA-1	-3.91115	0.497713	Epithelial_Luminal
HP3_CCTATTAGTGTGAATA-1	0.381082	-1.53521	Epithelial_Club
HP3_CCTTTCTCAATTCCTT-1	3.13322	0.697567	Epithelial_Basal
HP1_TTGAACGTCCGATATG-1	-1.11324	-1.56599	Epithelial_Club
HP3_CGACCTTTCGCGCCAA-1	0.0695741	-2.02095	Epithelial_Club
HP3_CGAGAAGAGACTGTAA-1	1.03562	-1.52763	Epithelial_Club
HP3_CGAGCACGTCGACTAT-1	-2.76126	1.40074	Epithelial_Luminal
HP1_ACACTGATCGGATGTT-1	3.5333	1.23097	Epithelial_Basal
HP3_CGATGGCCATCTATGG-1	-0.242821	0.407575	Epithelial_Luminal
HP1_GGCAATTGTGCAACGA-1	4.39891	0.421233	Epithelial_Basal
HP1_TGGACGCGTGCGAAAC-1	0.296361	0.106815	Epithelial_Basal
HP3_CGCTGGATCTCTGCTG-1	-0.225292	-1.57297	Epithelial_Club
HP3_CGGAGCTAGTACGTTC-1	-3.1089	-0.00679852	Epithelial_Luminal
HP3_CGGGTCACACCAGTTA-1	-0.29425	-0.496825	Epithelial_Club
HP1_GTAACGTAGACTTTCG-1	-0.378463	-0.189348	Epithelial_Club
HP3_CGTCACTGTATAGTAG-1	-3.79741	0.247281	Epithelial_Luminal
HP3_CGTCAGGAGGTAGCTG-1	-3.95401	0.427345	Epithelial_Luminal
HP3_CTAAGACCACCAGATT-1	-3.1606	-0.157345	Epithelial_Luminal
HP3_CTAGCCTCAGTACACT-1	3.10644	0.707074	Epithelial_Basal
HP1_CCACCTAGTCTGCCAG-1	3.00881	0.440297	Epithelial_Basal
HP3_CTCTAATGTTCCCGAG-1	-4.29948	-0.00091203	Epithelial_Luminal
HP1_AAACCTGTCTGTACGA-1	4.34543	0.0464496	Epithelial_Basal
HP3_CTCTGGTGTACATCCA-1	3.76698	0.524466	Epithelial_Basal
HP1_CTCCTAGCAACTGCTA-1	3.58147	0.397335	Epithelial_Basal
HP1_CTTAGGACACTTGGAT-1	4.26077	-0.142732	Epithelial_Basal
HP1_GAATAAGAGCAAATCA-1	3.59691	0.982439	Epithelial_Basal
HP1_GCTGCAGGTACGCTGC-1	4.17217	-0.111328	Epithelial_Basal
HP1_GTTCTCGGTGCAACGA-1	3.98252	0.382881	Epithelial_Basal
HP3_CTCTGGTGTGGCAAAC-1	-4.01871	0.343325	Epithelial_Luminal
HP3_CTGAAACTCCAAATGC-1	-0.107482	-0.38513	Epithelial_Club
HP3_CTGATCCAGTAATCCC-1	-3.76361	0.832246	Epithelial_Luminal
HP3_CTGTGCTAGCAGATCG-1	-3.86244	1.0738	Epithelial_Luminal
HP3_CTGTGCTTCTCCCTGA-1	-3.1831	-0.190654	Epithelial_Luminal
HP3_CTTAACTAGTAACCCT-1	0.603545	-0.337703	Epithelial_Club
HP3_GAACCTAGTAGGAGTC-1	-3.71253	0.560509	Epithelial_Luminal
HP3_GACGCGTCACATAACC-1	-4.45379	0.126792	Epithelial_Luminal
HP1_AAGGTTCAGTGTACGG-1	-4.22447	-0.119765	Epithelial_Luminal
HP3_GACTAACCAAGTTGTC-1	-0.152155	-1.24814	Epithelial_Club
HP1_GGGTCTGGTGGTTTCA-1	0.832153	-1.34636	Epithelial_Club
HP3_GAGGTGATCAACGAAA-1	-0.00909856	-1.49909	Epithelial_Club
HP3_GATCGTAAGCGATAGC-1	1.61543	-0.912822	Epithelial_Club
HP3_GCAGCCAGTTTACTCT-1	3.41287	0.610317	Epithelial_Basal
HP3_GCAGTTAGTAAGGGAA-1	0.298821	-0.0631901	Epithelial_Luminal
HP3_GCATGATAGCTGTCTA-1	2.24972	-0.937834	Epithelial_Basal
HP3_GCATGATGTCTTCGTC-1	-2.22297	-0.428816	Epithelial_Luminal
HP3_GCCTCTATCATGTCCC-1	-2.84585	0.071499	Epithelial_Luminal
HP3_GCGACCACATCCGTGG-1	-4.18073	0.261569	Epithelial_Luminal
HP3_GCGCAACCAGCTTCGG-1	0.852366	-0.942077	Epithelial_Club
HP3_GCGCAGTCACATTAGC-1	-0.861326	-0.261002	Epithelial_Luminal
HP3_GCTCCTAAGTTAACGA-1	0.789587	-0.195202	Epithelial_Club
HP1_GTTACAGTCGTACGGC-1	0.776554	-1.12485	Epithelial_Club
HP3_GCTGCTTAGGCTCTTA-1	3.53399	0.820969	Epithelial_Basal
HP1_GGCCGATTCGCAAGCC-1	3.10992	1.14	Epithelial_Basal
HP3_GCTTGAAGTAGTAGTA-1	-0.203639	-1.48878	Epithelial_Club
HP1_TGTTCCGGTACTTAGC-1	-0.260054	-0.869576	Epithelial_Club
HP3_GGACAGACAATCGAAA-1	-0.311487	-1.85931	Epithelial_Club
HP1_AGCATACGTAATTGGA-1	-1.58048	0.420139	Epithelial_Luminal
HP3_GGACATTAGGAACTGC-1	-1.66929	-0.421622	Epithelial_Luminal
HP3_GGCTGGTTCACGATGT-1	-1.21887	-0.611504	Epithelial_Luminal
HP3_GGGACCTCAGCTGTTA-1	-0.00600967	-1.78225	Epithelial_Club
HP3_GGGATGAAGTTTGCGT-1	1.00511	-1.0057	Epithelial_Club
HP3_GGTGTTAGTTTCCACC-1	-4.49364	0.248978	Epithelial_Luminal
HP3_GTAACTGTCAGGCCCA-1	0.102702	-1.07094	Epithelial_Club
HP3_GTACTCCAGTCAAGCG-1	0.404827	0.183722	Epithelial_Luminal
HP1_AACCGCGCAACGCACC-1	4.14487	-0.391291	Epithelial_Basal
HP3_GTACTCCGTAGAGTGC-1	4.43052	0.435852	Epithelial_Basal
HP1_GTTCATTTCCCAACGG-1	3.98654	0.879004	Epithelial_Basal
HP3_GTAGTCAGTCCGAATT-1	-0.145671	-1.80706	Epithelial_Club
HP3_GTAGTCATCATGCATG-1	0.17399	-1.00011	Epithelial_Club
HP3_GTATTCTAGAGTGACC-1	-3.47793	1.75574	Epithelial_Luminal
HP1_GGCTGGTTCGCGTAGC-1	-2.26865	0.804212	Epithelial_Luminal
HP3_GTCAAGTAGTTAACGA-1	3.12116	0.707652	Epithelial_Basal
HP3_GTCAAGTTCAAACAAG-1	-4.51794	0.555475	Epithelial_Luminal
HP3_GTCACGGGTAGCTGCC-1	0.6284	-1.23465	Epithelial_Club
HP1_CATCGAAAGAGGGATA-1	1.85108	-0.806476	Epithelial_Hillock
HP3_GTCATTTCAAACAACA-1	1.18784	-1.71066	Epithelial_Club
HP3_GTCTCGTCACCAGCAC-1	2.21738	-1.56839	Epithelial_Hillock
HP3_GTGCGGTTCAATCACG-1	-3.98454	0.221197	Epithelial_Luminal
HP1_TCAACGAAGTGGGCTA-1	3.66701	-0.346794	Epithelial_Basal
HP3_GTTCATTAGTCTCAAC-1	0.870869	-0.94103	Epithelial_Club
HP3_TAAACCGGTTCAGACT-1	0.0313273	-0.995545	Epithelial_Club
HP3_TAAGTGCAGATCGATA-1	-0.733816	-0.728152	Epithelial_Club
HP3_TAAGTGCAGTGTTTGC-1	1.39466	-1.56835	Epithelial_Club
HP3_TACGGGCAGTGAACAT-1	-4.15605	0.349188	Epithelial_Luminal
HP3_TACTCATAGTTTGCGT-1	-3.32016	1.71289	Epithelial_Luminal
HP3_TACTTACTCGGTTCGG-1	3.44125	0.917474	Epithelial_Basal
HP1_TAAACCGGTATCACCA-1	4.35607	0.682469	Epithelial_Basal
HP3_TAGTGGTTCGTGGTCG-1	-4.21619	0.640061	Epithelial_Luminal
HP3_TAGTTGGGTGCGATAG-1	1.00095	-0.349615	Epithelial_Club
HP3_TATCTCAAGGAGCGTT-1	-3.48399	1.54456	Epithelial_Luminal
HP3_TATTACCTCTCTGAGA-1	-0.296357	-0.657903	Epithelial_Club
HP1_GTATTCTAGACAATAC-1	4.14389	0.491038	Epithelial_Basal
HP1_GTCCTCATCCTAGGGC-1	-0.999573	-0.214337	Epithelial_Luminal
HP3_TCAACGACACTATCTT-1	-3.85026	0.349038	Epithelial_Luminal
HP1_ATAGACCCAAGCCTAT-1	0.287433	-0.853486	Epithelial_Club
HP3_TCAATCTTCCCGACTT-1	-1.13718	-0.658033	Epithelial_Luminal
HP1_CGATTGATCGCTAGCG-1	3.80252	-0.741283	Epithelial_Basal
HP1_GGCCGATCATTCTTAC-1	3.22961	-0.967514	Epithelial_Hillock
HP1_GTGCTTCTCCTGTAGA-1	4.18445	-0.259559	Epithelial_Basal
HP3_TCACAAGAGTTGTCGT-1	-0.375955	-1.60338	Epithelial_Club
HP1_TGCGGGTCATCCTAGA-1	-1.15482	-0.444862	Epithelial_Luminal
HP3_TCAGATGCATAAGACA-1	-2.24003	-0.425184	Epithelial_Luminal
HP3_TCAGATGGTCGCTTTC-1	-3.24508	0.130216	Epithelial_Luminal
HP3_TCAGGTAAGTAGGCCA-1	-4.29817	0.37823	Epithelial_Luminal
HP3_TCATTACGTCCGCTGA-1	-4.47112	0.413723	Epithelial_Luminal
HP3_TCCCGATCATCCGTGG-1	-1.21456	-0.892151	Epithelial_Club
HP3_TCGCGAGCACCCTATC-1	0.701009	-1.54884	Epithelial_Club
HP3_TCGCGAGCATGTCCTC-1	-3.29328	-0.257645	Epithelial_Luminal
HP3_TCGCGAGGTACGACCC-1	-3.95351	-0.0556152	Epithelial_Luminal
HP3_TCGCGTTAGGGTGTTG-1	-3.72226	0.730031	Epithelial_Luminal
HP3_TCGTAGATCCTAGTGA-1	1.73402	-1.06461	Epithelial_Club
HP3_TGACTAGTCGAGAACG-1	-4.34487	0.784767	Epithelial_Luminal
HP3_TGACTTTGTTTGACTG-1	1.30168	-1.59041	Epithelial_Club
HP3_TGAGCCGGTAGGGACT-1	1.2572	-2.0379	Epithelial_Club
HP3_TGAGGGACAAGCTGGA-1	-3.99398	0.0168984	Epithelial_Luminal
HP3_TGCTACCTCGATGAGG-1	-3.61476	1.7097	Epithelial_Luminal
HP3_TGCTACCTCTGAGGGA-1	3.15397	0.738224	Epithelial_Basal
HP1_CACAGTACAATCACAC-1	3.12287	0.901188	Epithelial_Basal
HP1_CAGCAGCAGGAGTCTG-1	2.39996	-0.363597	Epithelial_Hillock
HP1_CCCAGTTCATTCTTAC-1	3.25205	-0.0424602	Epithelial_Basal
HP1_CTGAAACCAGCTATTG-1	2.88874	0.883242	Epithelial_Basal
HP1_TGTATTCAGACCACGA-1	2.4478	0.110693	Epithelial_Basal
HP3_TGCTGCTGTCCAGTGC-1	2.05058	-1.13234	Epithelial_Hillock
HP3_TGGGCGTGTATAAACG-1	-3.54514	0.404644	Epithelial_Luminal
HP3_TGTCCCATCAAACCGT-1	3.04882	0.706247	Epithelial_Basal
HP3_TGTGGTAAGCACCGCT-1	0.604557	-1.77227	Epithelial_Club
HP3_TGTGGTACAGGGTATG-1	-4.08504	0.9004	Epithelial_Luminal
HP3_TTAGTTCCACGACGAA-1	2.79661	0.413439	Epithelial_Basal
HP3_TTGCGTCCACTGAAGG-1	2.02722	-1.32162	Epithelial_Club
HP3_TTTCCTCAGTGTACTC-1	0.778249	-1.80811	Epithelial_Club
HP3_TTTCCTCTCCAGAGGA-1	-4.21575	0.513103	Epithelial_Luminal
HP3_TTTGTCATCAACACAC-1	-2.53237	-0.0544687	Epithelial_Luminal
HP4_AACCGCGGTTCTGTTT-1	-3.5204	0.427266	Epithelial_Luminal
HP1_GGAATAAGTGCCTGCA-1	-3.80967	-0.136741	Epithelial_Luminal
HP4_AACTCCCCATGCGCAC-1	3.11622	0.92789	Epithelial_Basal
HP4_ACCGTAAGTTAGTGGG-1	1.99175	-1.18569	Epithelial_Hillock
HP4_ACGCCGACAAAGAATC-1	0.371288	-0.823095	Epithelial_Club
HP1_CTAGAGTAGTTGAGTA-1	0.423527	-0.444679	Epithelial_Club
HP4_ACTGATGCACAGGAGT-1	3.04505	0.835889	Epithelial_Basal
HP4_AGGCCGTGTAAAGTCA-1	0.615329	-0.82661	Epithelial_Club
HP4_AGGTCATGTTTGTGTG-1	2.63892	-0.979163	Epithelial_Hillock
HP4_AGTCTTTAGCATGGCA-1	-3.66468	1.4042	Epithelial_Luminal
HP1_GCGAGAAAGCCGTCGT-1	-3.98189	1.02643	Epithelial_Luminal
HP4_AGTTGGTCATCGGTTA-1	0.772385	-1.53786	Epithelial_Club
HP4_ATCATGGCAATAAGCA-1	3.55998	0.749955	Epithelial_Basal
HP4_ATTGGTGTCCACGACG-1	0.389069	-1.49381	Epithelial_Club
HP1_TGATTTCAGACAAAGG-1	0.656304	-1.65324	Epithelial_Club
HP4_CAACCAACAGATAATG-1	-3.19281	0.515239	Epithelial_Luminal
HP1_TGCGTGGGTTAGGGTG-1	-3.99613	0.00472085	Epithelial_Luminal
HP4_CAGATCAAGTCGTACT-1	3.0388	0.548703	Epithelial_Basal
HP1_TCAACGAGTGGGTATG-1	3.85206	0.7114	Epithelial_Basal
HP4_CAGCTGGAGACCGGAT-1	-1.70622	-0.118627	Epithelial_Luminal
HP1_AACTTTCTCGGTGTCG-1	-1.0041	-0.385676	Epithelial_Luminal
HP1_GATCTAGGTATGCTTG-1	-0.230871	-0.662917	Epithelial_Club
HP4_CATGACATCCCGACTT-1	2.92883	0.657924	Epithelial_Basal
HP4_CCGGGATTCATGCTCC-1	3.21033	0.929326	Epithelial_Basal
HP4_CCGTTCAGTGGTTTCA-1	0.203077	-1.21121	Epithelial_Club
HP4_CGCCAAGGTTTAGGAA-1	0.447593	-1.26874	Epithelial_Club
HP4_CGGACGTGTACCGAGA-1	2.62739	0.480374	Epithelial_Basal
HP4_CTAGAGTCATGTTCCC-1	2.26834	-0.365005	Epithelial_Basal
HP4_CTAGAGTTCCGCGCAA-1	2.77998	0.61723	Epithelial_Basal
HP4_CTTAACTAGGAATCGC-1	1.01972	-1.56989	Epithelial_Club
HP4_GACGTGCAGGCTAGGT-1	1.58478	-1.11395	Epithelial_Club
HP4_GATCAGTAGGTGCTTT-1	-3.22387	1.1561	Epithelial_Luminal
HP4_GATCGATGTTCGTTGA-1	-3.01229	0.475753	Epithelial_Luminal
HP4_GCATGTAGTAGGGTAC-1	2.28332	-0.634741	Epithelial_Hillock
HP1_AACGTTGAGGTGCTTT-1	2.4829	-1.24203	Epithelial_Hillock
HP1_AATCGGTGTGGAAAGA-1	0.626159	0.551197	Epithelial_Luminal
HP4_GCGAGAACAGTATAAG-1	-0.60818	0.0915669	Epithelial_Luminal
HP1_CTGGTCTAGCCAGAAC-1	-1.34172	0.212652	Epithelial_Luminal
HP1_GTATCTTAGCTACCGC-1	-1.28785	0.53362	Epithelial_Luminal
HP4_GCTCCTATCCTGTAGA-1	3.20178	0.634536	Epithelial_Basal
HP4_GGACGTCAGATGCCTT-1	3.09163	0.760755	Epithelial_Basal
HP4_GGGAATGTCTGATTCT-1	3.32498	0.610614	Epithelial_Basal
HP1_CACACAACAGATAATG-1	2.79999	-0.236657	Epithelial_Basal
HP4_GTAACGTTCACTCCTG-1	3.22321	0.83438	Epithelial_Basal
HP4_GTATCTTGTTACGTCA-1	1.07007	-1.47911	Epithelial_Club
HP4_TACAGTGGTTGCGCAC-1	3.16988	-0.412565	Epithelial_Basal
HP1_CACACAAAGGCTAGAC-1	3.18912	-0.214891	Epithelial_Basal
HP4_TACCTATCACGGCCAT-1	-0.896997	-0.528222	Epithelial_Club
HP4_TCAATCTAGCCAGGAT-1	1.63916	-1.01783	Epithelial_Club
HP4_TCACGAATCATACGGT-1	2.65701	0.684398	Epithelial_Basal
HP4_TCAGCAAGTTTCCACC-1	-4.06273	0.505022	Epithelial_Luminal
HP1_CATTATCAGTTTCCTT-1	0.959462	-1.36112	Epithelial_Club
HP4_TCAGCTCTCCACTGGG-1	1.00683	-1.6483	Epithelial_Club
HP1_TACCTTAAGTAGATGT-1	0.41575	-1.44578	Epithelial_Club
HP4_TCAGGATAGTCTTGCA-1	3.34324	0.790495	Epithelial_Basal
HP1_ACGCCAGTCTTTCCTC-1	3.84709	0.750073	Epithelial_Basal
HP1_CATTCGCAGATAGTCA-1	3.90453	0.187356	Epithelial_Basal
HP4_TCTCATACACCCTATC-1	4.02177	-0.398956	Epithelial_Basal
HP1_GTTCTCGCAAGAGGCT-1	3.5035	-0.830287	Epithelial_Basal
HP4_TGAGCATTCGGAGGTA-1	-0.262693	-1.59779	Epithelial_Club
HP4_TGCGTGGGTCAAAGCG-1	3.26776	0.788672	Epithelial_Basal
HP4_TGGTTAGCATACTCTT-1	-3.44286	-0.175652	Epithelial_Luminal
HP1_GATCGATGTTCCATGA-1	-1.20047	0.64228	Epithelial_Luminal
HP4_TGTATTCAGTTGAGTA-1	-4.19539	0.128054	Epithelial_Luminal
HP4_TTAACTCGTATATGAG-1	0.481583	-1.32706	Epithelial_Club
HP4_TTCTTAGAGGGTTCCC-1	-3.72851	-0.274669	Epithelial_Luminal
HP4_TTTATGCTCGTAGATC-1	0.635047	-1.49032	Epithelial_Club
Healthy-PC1_AAACGGGAGCTAGTCT-1	3.38456	0.664551	Epithelial_Basal
HP1_AAGTCTGCAGATGGGT-1	3.865	0.910708	Epithelial_Basal
HP1_CAGCAGCCATCGGACC-1	4.31289	0.697817	Epithelial_Basal
Healthy-PC1_AAACGGGGTTAAGAAC-1	4.40782	0.0375637	Epithelial_Basal
Healthy-PC1_AAAGATGTCTGAAAGA-1	-4.33839	0.659814	Epithelial_Luminal
Healthy-PC1_AAAGCAAAGGTAAACT-1	3.92054	0.245972	Epithelial_Basal
HP1_CGAATGTAGGAGTAGA-1	2.63865	-0.836437	Epithelial_Hillock
Healthy-PC1_AAAGCAACAATCACAC-1	2.55103	-0.372139	Epithelial_Hillock
Healthy-PC1_AAAGCAAGTCTAAACC-1	4.07839	0.398956	Epithelial_Basal
HP1_CTGTGCTTCACCCGAG-1	3.98438	1.1011	Epithelial_Basal
HP1_GACTACACAATCGGTT-1	3.42856	-0.958829	Epithelial_Basal
Healthy-PC1_AAAGTAGTCATCGGAT-1	4.17135	-0.750953	Epithelial_Basal
Healthy-PC1_AAAGTAGTCCACGACG-1	3.15135	-0.728643	Epithelial_Hillock
HP1_CCATTCGTCCTACAGA-1	4.12798	-0.397951	Epithelial_Basal
HP1_CAGATCACACTGAAGG-1	3.15237	-0.287417	Epithelial_Basal
Healthy-PC1_AACACGTTCACTCTTA-1	3.5224	0.0266972	Epithelial_Basal
HP1_CTAGAGTTCGTATCAG-1	3.06601	-0.0736612	Epithelial_Basal
HP1_TGACTTTCAAGTTCTG-1	3.79793	0.43073	Epithelial_Basal
HP1_TTGAACGAGCCAGTAG-1	2.72584	-0.601172	Epithelial_Hillock
Healthy-PC1_AACACGTTCGCCTGAG-1	0.216636	-1.83102	Epithelial_Club
Healthy-PC1_AACCGCGAGTTATCGC-1	-4.51768	0.617312	Epithelial_Luminal
Healthy-PC1_AACGTTGAGAAACCGC-1	1.86907	-1.56678	Epithelial_Hillock
Healthy-PC1_AACGTTGTCACCAGGC-1	2.7597	-0.659439	Epithelial_Hillock
HP1_CGAGCACAGACCGGAT-1	2.56896	-1.06421	Epithelial_Hillock
Healthy-PC1_AACTCAGCAAGAAGAG-1	4.1191	0.505899	Epithelial_Basal
HP1_TGAGAGGTCAGCAACT-1	4.17575	0.706839	Epithelial_Basal
Healthy-PC1_AACTCAGCATCGGAAG-1	3.44706	-0.814999	Epithelial_Basal
Healthy-PC1_AACTCAGTCTCCTATA-1	3.49682	-0.561284	Epithelial_Basal
HP1_GTCACAATCAGCTCGG-1	3.25949	-0.343559	Epithelial_Basal
Healthy-PC1_AACTCCCAGAAGAAGC-1	0.616534	-1.5781	Epithelial_Club
HP1_TGTTCCGAGCTGTTCA-1	0.496537	-1.6532	Epithelial_Club
Healthy-PC1_AACTCTTAGCGTGAGT-1	3.0659	1.08793	Epithelial_Basal
Healthy-PC1_AACTTTCTCCCTGACT-1	2.64246	1.19494	Epithelial_Basal
Healthy-PC1_AAGACCTCACTCTGTC-1	-3.36506	-0.133732	Epithelial_Luminal
Healthy-PC1_AAGGAGCTCCGAAGAG-1	3.60229	0.769927	Epithelial_Basal
HP1_CAGCGACAGGTGACCA-1	3.90484	-0.112203	Epithelial_Basal
Healthy-PC1_AAGGCAGCACGGTAGA-1	3.62302	0.586729	Epithelial_Basal
Healthy-PC1_AAGGCAGCAGGTCGTC-1	1.12459	-0.868167	Epithelial_Club
Healthy-PC1_AATCCAGAGCACCGCT-1	-4.68427	0.64611	Epithelial_Luminal
Healthy-PC1_ACACCCTAGTCCCACG-1	3.66226	-0.244642	Epithelial_Basal
Healthy-PC1_ACACCCTCAACAACCT-1	2.50287	-1.28609	Epithelial_Hillock
HP1_GACGTGCCATATACGC-1	3.76696	-0.519721	Epithelial_Basal
Healthy-PC1_ACACCGGAGCTAAGAT-1	2.85234	-0.822708	Epithelial_Hillock
Healthy-PC1_ACAGCCGCACCACCAG-1	-4.78744	0.428238	Epithelial_Luminal
Healthy-PC1_ACAGCTAAGAGATGAG-1	2.11869	0.716474	Epithelial_Basal
HP1_CAAGGCCGTCGAACAG-1	2.78136	0.207299	Epithelial_Basal
HP1_ACGGAGATCGCCTGAG-1	1.82015	-1.59246	Epithelial_Hillock
Healthy-PC1_ACATCAGAGGCTATCT-1	2.46852	-1.51438	Epithelial_Hillock
Healthy-PC1_ACATGGTCACGTTGGC-1	0.350745	-1.75493	Epithelial_Club
Healthy-PC1_ACCAGTACAGGATTGG-1	-4.54912	0.11206	Epithelial_Luminal
HP1_ACTATCTAGGATTCGG-1	3.67737	0.445614	Epithelial_Basal
Healthy-PC1_ACCCACTTCTAACCGA-1	4.24189	-0.183708	Epithelial_Basal
Healthy-PC1_ACCGTAAAGAAGGTTT-1	-2.0725	0.206893	Epithelial_Luminal
Healthy-PC1_ACGAGGATCGGAATCT-1	2.79518	-1.32637	Epithelial_Hillock
Healthy-PC1_ACGATGTAGCCAGGAT-1	0.108811	-0.105825	Epithelial_Luminal
Healthy-PC1_ACGCCGAAGAGGGCTT-1	3.09524	0.0455427	Epithelial_Basal
HP1_GGCTCGATCTCAACTT-1	2.53533	-0.179028	Epithelial_Basal
Healthy-PC1_ACGGGTCCAGCCTGTG-1	-4.39339	0.259235	Epithelial_Luminal
Healthy-PC1_ACTGAACGTCAGGACA-1	2.53944	0.176354	Epithelial_Basal
Healthy-PC1_ACTGAACGTGTGAATA-1	-0.0431134	-2.01313	Epithelial_Club
Healthy-PC1_ACTGAACGTTATCCGA-1	-0.380429	0.106506	Epithelial_Luminal
Healthy-PC1_ACTGAACTCGGATGGA-1	-2.29175	-0.653177	Epithelial_Luminal
Healthy-PC1_ACTGATGCATGCCTAA-1	-2.06954	0.210411	Epithelial_Luminal
Healthy-PC1_ACTGATGTCTCAAGTG-1	2.10585	-0.380022	Epithelial_Hillock
HP1_GTTCATTCAGCGTCCA-1	2.7972	-0.573974	Epithelial_Hillock
Healthy-PC1_ACTGCTCCAACACCCG-1	3.94959	-0.311358	Epithelial_Basal
Healthy-PC1_AGAGCGAAGAGGGATA-1	3.25632	0.863659	Epithelial_Basal
HP1_AGTGAGGTCGGAGGTA-1	4.09312	0.270318	Epithelial_Basal
Healthy-PC1_AGCAGCCTCTAAGCCA-1	3.26228	-0.0617937	Epithelial_Basal
HP1_ATCCGAATCTGGGCCA-1	4.26009	0.614666	Epithelial_Basal
HP1_GTGGGTCGTAGCGCAA-1	4.31999	-0.172545	Epithelial_Basal
HP1_TCGGGACGTGACTCAT-1	4.21535	0.175986	Epithelial_Basal
HP1_AAGCCGCAGAAGGACA-1	3.21291	-0.720424	Epithelial_Basal
Healthy-PC1_AGCATACAGGTACTCT-1	3.38927	-0.552144	Epithelial_Basal
HP1_CTCACACTCGCAAGCC-1	4.06371	0.000348727	Epithelial_Basal
Healthy-PC1_AGCGGTCGTAAACCTC-1	-3.31495	0.481406	Epithelial_Luminal
Healthy-PC1_AGCGTATAGCGATGAC-1	2.28576	0.730325	Epithelial_Basal
Healthy-PC1_AGCGTCGGTGTTGGGA-1	0.262779	-1.41253	Epithelial_Club
Healthy-PC1_AGCGTCGGTTCCACTC-1	2.44298	0.922639	Epithelial_Basal
Healthy-PC1_AGCTTGACAGGCTCAC-1	-3.88149	0.165304	Epithelial_Luminal
Healthy-PC1_AGGCCACCATACTCTT-1	3.74017	0.961774	Epithelial_Basal
Healthy-PC1_AGGGATGCAGTGGGAT-1	3.71914	-0.66726	Epithelial_Basal
HP1_ATCCGAACATGACGGA-1	4.26866	0.177092	Epithelial_Basal
Healthy-PC1_AGTAGTCCAGCTTAAC-1	3.75918	-0.397855	Epithelial_Basal
HP1_CTACCCATCTGGTTCC-1	3.96102	-0.803195	Epithelial_Basal
HP1_ATTGGTGGTGATGTGG-1	-0.0805466	-0.954052	Epithelial_Club
Healthy-PC1_AGTAGTCCATCACAAC-1	0.417445	-1.87263	Epithelial_Club
Healthy-PC1_AGTGGGACACACTGCG-1	3.203	-1.1543	Epithelial_Hillock
HP1_TTGCCGTGTCGTTGTA-1	3.31769	-0.898447	Epithelial_Basal
Healthy-PC1_AGTGTCACAGCGAACA-1	-3.40964	0.409257	Epithelial_Luminal
Healthy-PC1_ATAAGAGAGGCAAAGA-1	2.70137	-0.15755	Epithelial_Basal
Healthy-PC1_ATCATCTTCTGTTTGT-1	3.42753	-0.101227	Epithelial_Basal
Healthy-PC1_ATCATGGCATGCAACT-1	-0.351766	-0.389586	Epithelial_Luminal
Healthy-PC1_ATCATGGTCACCGTAA-1	3.50766	-0.668995	Epithelial_Basal
HP1_GGGACCTTCGGAAATA-1	4.26785	-0.228845	Epithelial_Basal
Healthy-PC1_ATCATGGTCATCTGTT-1	-3.24714	-0.267077	Epithelial_Luminal
Healthy-PC1_ATCGAGTCAGACGCTC-1	-0.413047	-0.393304	Epithelial_Luminal
HP1_GTGTTAGAGGGTCGAT-1	-0.603217	-0.0166489	Epithelial_Luminal
Healthy-PC1_ATCGAGTCAGGGATTG-1	2.55635	-0.618548	Epithelial_Hillock
Healthy-PC1_ATCTACTAGAAGATTC-1	0.155216	-1.96715	Epithelial_Club
Healthy-PC1_ATCTACTCAATGAATG-1	-1.71005	-0.0886312	Epithelial_Luminal
HP1_CACCACTTCCTCATTA-1	-1.54498	0.252558	Epithelial_Luminal
Healthy-PC1_ATCTACTGTAGGACAC-1	-3.85245	-0.276378	Epithelial_Luminal
Healthy-PC1_ATGAGGGCATGATCCA-1	2.69357	-0.0629673	Epithelial_Basal
Healthy-PC1_ATGCGATAGCAGGCTA-1	3.8637	-0.397385	Epithelial_Basal
HP1_TAGTTGGAGTGTGAAT-1	3.36264	-0.206062	Epithelial_Basal
Healthy-PC1_ATGGGAGGTGGCGAAT-1	-3.37769	0.835301	Epithelial_Luminal
Healthy-PC1_ATGTGTGAGCACACAG-1	1.39444	-1.06045	Epithelial_Club
Healthy-PC1_ATTACTCAGCCCAACC-1	3.0446	-0.673102	Epithelial_Basal
HP1_ACAGCTATCCACGAAT-1	2.8563	-0.180272	Epithelial_Basal
Healthy-PC1_ATTACTCAGGCTCATT-1	2.09389	-0.81752	Epithelial_Hillock
HP1_TTTGGTTTCTTACCGC-1	2.78505	-0.379999	Epithelial_Basal
Healthy-PC1_ATTCTACCAGGAACGT-1	-2.53566	0.262048	Epithelial_Luminal
Healthy-PC1_ATTGGACCAGAAGCAC-1	0.129659	-1.37988	Epithelial_Club
Healthy-PC1_CAACCAACATGTAGTC-1	2.97727	-0.687413	Epithelial_Hillock
Healthy-PC1_CAACCTCGTCTTGATG-1	3.01259	-0.372155	Epithelial_Hillock
HP1_TTGCGTCTCTCTAAGG-1	3.40128	-0.165385	Epithelial_Basal
HP1_TCGTAGACAACCGCCA-1	1.12856	0.659889	Epithelial_Luminal
Healthy-PC1_CAACTAGAGATCGGGT-1	1.26118	0.934208	Epithelial_Luminal
Healthy-PC1_CAAGAAACAGAGCCAA-1	3.18658	-0.0770482	Epithelial_Basal
HP1_GCTTCCAAGGCAATTA-1	4.17678	-0.398726	Epithelial_Basal
Healthy-PC1_CAAGAAATCAGCTCGG-1	3.93861	-0.569261	Epithelial_Basal
Healthy-PC1_CAAGATCAGCTTCGCG-1	-2.76023	-0.257521	Epithelial_Luminal
Healthy-PC1_CACAAACCATGAGCGA-1	4.68204	0.0737897	Epithelial_Basal
Healthy-PC1_CACACCTGTTCAGGCC-1	3.43796	0.255551	Epithelial_Basal
HP1_CTAGCCTAGATCCTGT-1	4.0075	-0.157953	Epithelial_Basal
HP1_CAGCAGCCAGATCCAT-1	0.865383	-1.25389	Epithelial_Club
Healthy-PC1_CACAGGCAGGTGATTA-1	1.61681	-1.42768	Epithelial_Club
Healthy-PC1_CACATTTTCCGATATG-1	-4.3534	0.560242	Epithelial_Luminal
Healthy-PC1_CACCTTGAGTGAAGTT-1	1.68801	0.683537	Epithelial_Basal
Healthy-PC1_CACTCCATCAGAGCTT-1	-4.40798	-0.0153404	Epithelial_Luminal
Healthy-PC1_CAGAATCAGGCAAAGA-1	-4.05979	0.680217	Epithelial_Luminal
Healthy-PC1_CAGAATCGTGACTCAT-1	-3.15192	-0.183395	Epithelial_Luminal
Healthy-PC1_CAGATCACACGGTGTC-1	-3.55765	1.17115	Epithelial_Luminal
Healthy-PC1_CAGCAGCCACGAAAGC-1	0.101443	-0.153013	Epithelial_Luminal
Healthy-PC1_CAGCTGGGTCTACCTC-1	0.578947	-1.93617	Epithelial_Club
HP1_TAGCCGGCAGTCGTGC-1	2.44445	-0.770428	Epithelial_Basal
Healthy-PC1_CAGCTGGTCGGCGCTA-1	4.01349	0.0747003	Epithelial_Basal
Healthy-PC1_CAGTAACTCCTGCCAT-1	-2.99324	-0.464285	Epithelial_Luminal
Healthy-PC1_CATCAAGCAGAGCCAA-1	4.06283	-0.210502	Epithelial_Basal
Healthy-PC1_CATCAAGTCGGTGTTA-1	2.29633	-1.33932	Epithelial_Hillock
Healthy-PC1_CATCAGAGTCTCAACA-1	-0.660393	0.513063	Epithelial_Luminal
HP1_TCGTAGAAGTAATCCC-1	-1.62314	0.54126	Epithelial_Luminal
Healthy-PC1_CATCCACGTTTAGGAA-1	-4.362	0.583793	Epithelial_Luminal
Healthy-PC1_CATGACAGTCTCTTAT-1	-4.29775	0.316866	Epithelial_Luminal
Healthy-PC1_CATGCCTAGTTAACGA-1	-4.24014	0.245435	Epithelial_Luminal
Healthy-PC1_CATGCCTCAAAGGTGC-1	3.83026	-0.0247874	Epithelial_Basal
HP1_ACGAGGAAGTTAACGA-1	3.67987	-0.205091	Epithelial_Basal
Healthy-PC1_CATGCCTGTAAATGTG-1	3.00535	-0.295278	Epithelial_Basal
HP1_GTTTCTAAGCTCAACT-1	4.27274	0.316453	Epithelial_Basal
Healthy-PC1_CATGGCGGTCAAAGCG-1	4.44516	0.234555	Epithelial_Basal
HP1_ATGGGAGTCAAGGCTT-1	4.20059	-0.2301	Epithelial_Basal
HP1_CCTATTAGTAAAGGAG-1	4.42168	0.498935	Epithelial_Basal
Healthy-PC1_CATTATCAGTTTGCGT-1	-4.80881	0.0528467	Epithelial_Luminal
Healthy-PC1_CATTCGCAGGAGTTGC-1	2.84311	0.947248	Epithelial_Basal
Healthy-PC1_CCAATCCCAAACTGTC-1	2.27016	-0.777432	Epithelial_Hillock
Healthy-PC1_CCACCTAGTCCTGCTT-1	-3.7801	0.6585	Epithelial_Luminal
Healthy-PC1_CCACGGACAGCTGTAT-1	0.0675281	-0.465676	Epithelial_Club
HP1_TGCCCATCAGGAATCG-1	4.50234	-0.0904378	Epithelial_Basal
Healthy-PC1_CCACGGAGTACGACCC-1	2.9023	-1.16218	Epithelial_Hillock
Healthy-PC1_CCACGGAGTACTTAGC-1	4.04414	-0.36088	Epithelial_Basal
Healthy-PC1_CCACTACAGCCCAGCT-1	-0.601274	-0.00713542	Epithelial_Luminal
Healthy-PC1_CCAGCGAAGTATCTCG-1	1.49977	0.496902	Epithelial_Basal
Healthy-PC1_CCATGTCTCTCAACTT-1	3.9549	0.550093	Epithelial_Basal
HP1_AAGGCAGGTTCCGGCA-1	0.896223	-2.34298	Epithelial_Club
Healthy-PC1_CCATTCGTCATCGATG-1	0.74363	-2.13879	Epithelial_Club
Healthy-PC1_CCCATACGTACATCCA-1	2.76604	1.06681	Epithelial_Basal
Healthy-PC1_CCCTCCTAGGCGACAT-1	-1.18752	-0.518303	Epithelial_Luminal
Healthy-PC1_CCCTCCTGTCCAGTTA-1	0.726523	-2.04442	Epithelial_Club
HP1_AGGGATGTCAGCTTAG-1	1.13449	-2.22882	Epithelial_Club
Healthy-PC1_CCCTCCTGTTAAGGGC-1	3.25794	-0.00435988	Epithelial_Basal
Healthy-PC1_CCCTCCTTCCACTGGG-1	-1.05164	-0.566082	Epithelial_Luminal
Healthy-PC1_CCGGGATTCGGAAATA-1	0.0178174	-1.90698	Epithelial_Club
Healthy-PC1_CCGGTAGCACCAGGTC-1	4.13514	-0.000491674	Epithelial_Basal
Healthy-PC1_CCTAAAGGTCGGGTCT-1	-4.62266	0.340404	Epithelial_Luminal
Healthy-PC1_CCTACACTCAGTCCCT-1	-3.2134	-0.028864	Epithelial_Luminal
Healthy-PC1_CCTACCACAGCTGGCT-1	3.36475	-0.695082	Epithelial_Basal
Healthy-PC1_CCTATTAAGGCCATAG-1	-4.47999	0.633435	Epithelial_Luminal
Healthy-PC1_CCTATTATCAATACCG-1	-4.6455	-0.0860608	Epithelial_Luminal
Healthy-PC1_CCTCAGTTCAGCTCGG-1	4.01897	0.50585	Epithelial_Basal
Healthy-PC1_CCTCAGTTCCACGACG-1	2.38354	0.551464	Epithelial_Basal
Healthy-PC1_CCTTCCCGTACTCGCG-1	3.76766	-0.484368	Epithelial_Basal
Healthy-PC1_CCTTCGACACGAGGTA-1	2.7499	0.35871	Epithelial_Basal
Healthy-PC1_CCTTTCTCAACGCACC-1	3.6727	0.212266	Epithelial_Basal
Healthy-PC1_CGAACATAGACTCGGA-1	3.85842	-0.0069319	Epithelial_Basal
Healthy-PC1_CGAATGTCATGGTCAT-1	-3.359	0.129435	Epithelial_Luminal
Healthy-PC1_CGAATGTGTGGTGTAG-1	2.0974	-1.51195	Epithelial_Hillock
Healthy-PC1_CGAATGTTCCCACTTG-1	4.20666	0.0430719	Epithelial_Basal
Healthy-PC1_CGAGAAGAGCGTGTCC-1	3.25106	-0.319744	Epithelial_Basal
Healthy-PC1_CGAGAAGCATCGGAAG-1	-4.28908	0.307136	Epithelial_Luminal
Healthy-PC1_CGAGAAGGTGACAAAT-1	-3.74552	0.438781	Epithelial_Luminal
Healthy-PC1_CGATTGAGTCCGTGAC-1	3.75185	-0.0403663	Epithelial_Basal
Healthy-PC1_CGCGGTATCCCAAGTA-1	-1.76206	-0.490812	Epithelial_Luminal
Healthy-PC1_CGCTGGAAGCTAGTGG-1	-4.87699	0.29955	Epithelial_Luminal
Healthy-PC1_CGCTTCATCCGTAGTA-1	0.236778	-1.52058	Epithelial_Club
Healthy-PC1_CGGACACCACATGACT-1	2.70713	0.964014	Epithelial_Basal
Healthy-PC1_CGGACACCACGCGAAA-1	3.15591	-0.652836	Epithelial_Hillock
HP1_CTGCGGATCAAGATCC-1	4.50956	0.0159136	Epithelial_Basal
Healthy-PC1_CGGACACGTAAATACG-1	4.31011	-0.195945	Epithelial_Basal
Healthy-PC1_CGGAGCTGTCTAGTGT-1	-1.03665	0.851489	Epithelial_Luminal
Healthy-PC1_CGGCTAGTCCTTTCTC-1	4.45041	0.0309089	Epithelial_Basal
Healthy-PC1_CGTAGCGAGGCCCGTT-1	1.63318	0.426834	Epithelial_Basal
Healthy-PC1_CGTAGCGAGTTATCGC-1	-2.07309	0.153608	Epithelial_Luminal
Healthy-PC1_CGTCACTCAAGCTGAG-1	1.48726	-1.75241	Epithelial_Club
HP1_GTTCATTTCGCTTGTC-1	0.765999	-1.7784	Epithelial_Club
Healthy-PC1_CGTCACTCATTAACCG-1	0.817595	-2.01747	Epithelial_Club
Healthy-PC1_CGTCAGGCACCAACCG-1	-4.48346	0.198147	Epithelial_Luminal
Healthy-PC1_CGTCAGGCATCGATGT-1	4.47726	0.257306	Epithelial_Basal
HP1_GTTCTCGTCTTACCGC-1	4.53992	-0.286099	Epithelial_Basal
Healthy-PC1_CGTCAGGTCAGCACAT-1	3.9606	0.358509	Epithelial_Basal
HP1_CAAGGCCTCGCCGTGA-1	3.33632	1.00235	Epithelial_Basal
HP1_GGAATAATCATCATTC-1	3.76191	0.909426	Epithelial_Basal
Healthy-PC1_CGTCAGGTCCATGCTC-1	4.23898	0.111458	Epithelial_Basal
Healthy-PC1_CGTCCATAGTTTAGGA-1	-4.48834	0.133685	Epithelial_Luminal
Healthy-PC1_CGTTCTGAGTAATCCC-1	-3.87612	0.875641	Epithelial_Luminal
Healthy-PC1_CGTTGGGAGGTAGCCA-1	3.43341	0.172848	Epithelial_Basal
Healthy-PC1_CTAACTTGTAACGCGA-1	0.315105	-1.4465	Epithelial_Club
Healthy-PC1_CTACATTTCGGCGCTA-1	4.18011	-0.442583	Epithelial_Basal
Healthy-PC1_CTACGTCTCACTTACT-1	-4.27573	0.322641	Epithelial_Luminal
Healthy-PC1_CTAGCCTTCTATCCTA-1	-1.88794	0.246873	Epithelial_Luminal
Healthy-PC1_CTAGTGAGTCGAAAGC-1	1.02675	-0.752922	Epithelial_Club
Healthy-PC1_CTCACACAGCAGATCG-1	-4.02869	-0.0581063	Epithelial_Luminal
Healthy-PC1_CTCCTAGTCTGATTCT-1	2.71828	-0.472081	Epithelial_Hillock
Healthy-PC1_CTCGAAACAATGGATA-1	4.26136	-0.221979	Epithelial_Basal
Healthy-PC1_CTCGGAGGTCGAGTTT-1	-2.18018	0.365271	Epithelial_Luminal
Healthy-PC1_CTCGGAGGTGAAAGAG-1	2.74652	1.11019	Epithelial_Basal
Healthy-PC1_CTCGGAGGTTGAACTC-1	1.92306	-1.68166	Epithelial_Hillock
Healthy-PC1_CTCGTCACAAGTCTGT-1	-4.93601	0.0793749	Epithelial_Luminal
Healthy-PC1_CTCGTCACAGCTCGAC-1	3.52705	0.753789	Epithelial_Basal
Healthy-PC1_CTCGTCACAGTTTACG-1	0.466686	-1.80576	Epithelial_Club
Healthy-PC1_CTCTAATTCAGAGCTT-1	-4.21736	0.105821	Epithelial_Luminal
Healthy-PC1_CTGAAACGTCGCATCG-1	1.38515	-1.77304	Epithelial_Club
Healthy-PC1_CTGAAACTCTCTTATG-1	3.25418	0.46252	Epithelial_Basal
Healthy-PC1_CTGATAGCAGCTGTTA-1	3.4685	0.651202	Epithelial_Basal
Healthy-PC1_CTGATAGTCACTCTTA-1	-2.91458	0.0186203	Epithelial_Luminal
Healthy-PC1_CTGATCCCATGTCCTC-1	-4.31912	0.352131	Epithelial_Luminal
Healthy-PC1_CTGCCTACAGCTGTGC-1	-0.784695	-0.685361	Epithelial_Luminal
Healthy-PC1_CTGCCTAGTAGCGCAA-1	2.52289	-1.35223	Epithelial_Hillock
Healthy-PC1_CTGCCTAGTCTTGATG-1	-4.74131	0.183905	Epithelial_Luminal
Healthy-PC1_CTGCGGACAGTAACGG-1	3.28111	-0.889267	Epithelial_Basal
Healthy-PC1_CTGCTGTCAAACGCGA-1	-4.43921	0.510106	Epithelial_Luminal
Healthy-PC1_CTGCTGTCATCCTTGC-1	0.256201	-1.69376	Epithelial_Club
Healthy-PC1_CTGTGCTCAGAGCCAA-1	0.040228	-2.01689	Epithelial_Club
Healthy-PC1_CTGTTTACACGAAATA-1	-2.56216	-0.116753	Epithelial_Luminal
Healthy-PC1_CTGTTTACATCGACGC-1	-1.83591	0.154107	Epithelial_Luminal
Healthy-PC1_CTGTTTACATGTTCCC-1	4.05623	-0.0173971	Epithelial_Basal
Healthy-PC1_CTTAACTGTAGCGTGA-1	0.0457855	-0.716294	Epithelial_Club
Healthy-PC1_CTTGGCTGTCAAAGAT-1	3.7648	0.193626	Epithelial_Basal
Healthy-PC1_GAAATGAAGCTAACTC-1	-1.83823	-0.536132	Epithelial_Luminal
Healthy-PC1_GAACCTATCGCCATAA-1	3.07257	0.52865	Epithelial_Basal
Healthy-PC1_GACCTGGGTCCAAGTT-1	-4.32418	0.508467	Epithelial_Luminal
Healthy-PC1_GACGCGTAGTGGAGTC-1	-3.8009	0.55542	Epithelial_Luminal
Healthy-PC1_GACGCGTCAATAAGCA-1	0.799065	0.841131	Epithelial_Luminal
Healthy-PC1_GACGGCTAGCTAGTTC-1	2.37141	0.670671	Epithelial_Basal
Healthy-PC1_GACGGCTCATCTCGCT-1	4.52462	0.313449	Epithelial_Basal
Healthy-PC1_GACGTGCAGTCTCGGC-1	-3.2957	0.401782	Epithelial_Luminal
Healthy-PC1_GACTACATCGTGGGAA-1	-4.32831	0.505518	Epithelial_Luminal
Healthy-PC1_GACTGCGGTGGTACAG-1	4.49411	0.164686	Epithelial_Basal
Healthy-PC1_GACTGCGTCCGCATCT-1	4.48451	0.156848	Epithelial_Basal
Healthy-PC1_GATCAGTCAGGGAGAG-1	1.51893	-0.874648	Epithelial_Club
Healthy-PC1_GATCAGTGTGGTTTCA-1	-4.53911	0.410328	Epithelial_Luminal
HP1_CAGCTAATCCATGCTC-1	4.12447	-0.421836	Epithelial_Basal
Healthy-PC1_GATCAGTTCTACCAGA-1	-1.05331	0.913376	Epithelial_Luminal
Healthy-PC1_GATCGATAGTGGTAGC-1	-4.40693	0.678828	Epithelial_Luminal
Healthy-PC1_GATCGATGTTCGTGAT-1	-4.27409	-0.0894261	Epithelial_Luminal
Healthy-PC1_GATCGATTCCGCAAGC-1	-3.79111	-0.126658	Epithelial_Luminal
Healthy-PC1_GATCTAGAGATGTCGG-1	3.56486	-0.870162	Epithelial_Basal
Healthy-PC1_GATCTAGAGTAGGTGC-1	3.5419	0.176526	Epithelial_Basal
Healthy-PC1_GATGAAAAGACCACGA-1	-0.877239	0.921466	Epithelial_Luminal
Healthy-PC1_GATGAGGTCACTGGGC-1	-0.436566	-1.61406	Epithelial_Club
Healthy-PC1_GCAAACTCAAGGTGTG-1	-4.06792	0.258051	Epithelial_Luminal
Healthy-PC1_GCACTCTAGAGTACAT-1	1.25473	-1.79424	Epithelial_Club
Healthy-PC1_GCACTCTAGTATGACA-1	4.28459	0.0218192	Epithelial_Basal
Healthy-PC1_GCAGTTACAATAGCAA-1	1.8165	0.673155	Epithelial_Basal
Healthy-PC1_GCAGTTACACGGATAG-1	3.45992	1.26182	Epithelial_Basal
Healthy-PC1_GCAGTTATCACTTACT-1	3.37594	-0.633033	Epithelial_Basal
Healthy-PC1_GCATGATGTCAATACC-1	-3.41395	0.297618	Epithelial_Luminal
HP1_CATCGGGCAAGAGGCT-1	3.54519	-0.334599	Epithelial_Basal
Healthy-PC1_GCATGTACACAGCGTC-1	4.10572	-0.520751	Epithelial_Basal
HP1_GCGACCACACGGCTAC-1	3.82998	-0.407874	Epithelial_Basal
Healthy-PC1_GCCAAATCATCACGTA-1	-4.07728	-0.178248	Epithelial_Luminal
Healthy-PC1_GCCAAATTCCACGACG-1	3.35607	0.0199198	Epithelial_Basal
Healthy-PC1_GCGACCATCATCGCTC-1	4.20023	0.344735	Epithelial_Basal
Healthy-PC1_GCGAGAAGTTCCTCCA-1	3.7194	-0.629879	Epithelial_Basal
Healthy-PC1_GCGCAGTAGACATAAC-1	-2.09835	-0.18884	Epithelial_Luminal
Healthy-PC1_GCGCCAAAGAATTGTG-1	-4.13154	0.492366	Epithelial_Luminal
Healthy-PC1_GCGCCAAAGTTTGCGT-1	3.84358	-0.415179	Epithelial_Basal
Healthy-PC1_GCGCGATAGCTGAACG-1	0.884885	-1.82962	Epithelial_Club
Healthy-PC1_GCTCTGTAGCGTAGTG-1	-2.36597	-0.682209	Epithelial_Luminal
Healthy-PC1_GCTGCAGAGTGAAGAG-1	3.03659	-0.0936821	Epithelial_Basal
Healthy-PC1_GCTGCAGCATGTCCTC-1	3.29364	-1.10218	Epithelial_Hillock
Healthy-PC1_GCTGCAGGTAAATACG-1	-3.52227	-0.142033	Epithelial_Luminal
Healthy-PC1_GCTGCAGTCACCGGGT-1	3.80887	-0.0813364	Epithelial_Basal
Healthy-PC1_GCTGGGTGTCCGAATT-1	0.33766	-1.55384	Epithelial_Club
Healthy-PC1_GCTTCCACATTGGGCC-1	3.63441	-0.122815	Epithelial_Basal
Healthy-PC1_GCTTCCAGTCTGCGGT-1	-2.94533	-0.110417	Epithelial_Luminal
Healthy-PC1_GCTTGAAGTAGGCTGA-1	3.99707	-0.355154	Epithelial_Basal
Healthy-PC1_GGACAAGCAAACTGTC-1	-4.63119	0.346626	Epithelial_Luminal
Healthy-PC1_GGACAGATCCGAAGAG-1	-2.46268	0.378116	Epithelial_Luminal
Healthy-PC1_GGACGTCAGGTGACCA-1	3.06908	-1.1967	Epithelial_Hillock
Healthy-PC1_GGACGTCAGTCCTCCT-1	-1.29565	-0.850661	Epithelial_Luminal
Healthy-PC1_GGAGCAAGTGCAGTAG-1	4.41441	-0.100283	Epithelial_Basal
Healthy-PC1_GGATGTTGTCACTTCC-1	-4.72286	0.163757	Epithelial_Luminal
Healthy-PC1_GGATGTTTCTAGCACA-1	3.37373	-0.608642	Epithelial_Basal
Healthy-PC1_GGATTACTCATCACCC-1	-3.40324	0.477381	Epithelial_Luminal
Healthy-PC1_GGCTCGAGTAATCGTC-1	0.351613	-1.88206	Epithelial_Club
Healthy-PC1_GGGCACTGTAGCGCAA-1	3.79015	0.225125	Epithelial_Basal
Healthy-PC1_GGGCATCAGATGTGTA-1	2.9952	-0.0618023	Epithelial_Basal
Healthy-PC1_GGGCATCCACGAAACG-1	3.42266	-0.525799	Epithelial_Basal
Healthy-PC1_GGGTTGCGTTCCACTC-1	-0.499735	-1.47369	Epithelial_Club
Healthy-PC1_GGTATTGAGCCAGGAT-1	4.09674	-0.236279	Epithelial_Basal
HP1_TCGTAGATCTATCCCG-1	3.50011	-0.295249	Epithelial_Basal
Healthy-PC1_GGTATTGCACTGTGTA-1	3.30062	-0.075266	Epithelial_Basal
Healthy-PC1_GGTGAAGAGACAATAC-1	-4.58737	0.490582	Epithelial_Luminal
Healthy-PC1_GGTGCGTAGACAGACC-1	3.6963	0.187988	Epithelial_Basal
Healthy-PC1_GGTGCGTAGCTGTCTA-1	-3.42378	-0.405275	Epithelial_Luminal
Healthy-PC1_GGTGTTAAGTGGAGAA-1	-3.77761	-0.176281	Epithelial_Luminal
Healthy-PC1_GTAACGTCAAGGTTCT-1	3.60844	0.472785	Epithelial_Basal
Healthy-PC1_GTAACGTTCGCGCCAA-1	-2.88071	-0.0952987	Epithelial_Luminal
Healthy-PC1_GTACTCCAGCGTCTAT-1	2.10138	0.884164	Epithelial_Basal
Healthy-PC1_GTAGTCATCCATGAGT-1	-4.00914	1.16203	Epithelial_Luminal
Healthy-PC1_GTATCTTAGTTAGCGG-1	4.07691	-0.351557	Epithelial_Basal
Healthy-PC1_GTATTCTGTCAAAGAT-1	2.74923	0.658956	Epithelial_Basal
Healthy-PC1_GTCAAGTAGGTGTGGT-1	3.53385	0.0761664	Epithelial_Basal
Healthy-PC1_GTCACAATCACGCGGT-1	2.96045	0.621913	Epithelial_Basal
Healthy-PC1_GTCGGGTTCTAACCGA-1	-1.76768	-0.248342	Epithelial_Luminal
Healthy-PC1_GTCGTAAGTACGCTGC-1	-0.16461	-0.125553	Epithelial_Luminal
Healthy-PC1_GTCTCGTCACCAGGCT-1	4.06455	-0.351427	Epithelial_Basal
Healthy-PC1_GTGAAGGCAACACGCC-1	-4.42437	0.106544	Epithelial_Luminal
Healthy-PC1_GTGCATACAAGTAGTA-1	-1.79823	0.152892	Epithelial_Luminal
Healthy-PC1_GTGCTTCGTCTCATCC-1	4.32559	0.23641	Epithelial_Basal
Healthy-PC1_GTGGGTCTCCCTTGCA-1	-3.58792	1.14431	Epithelial_Luminal
Healthy-PC1_GTTAAGCCAGAAGCAC-1	2.34457	0.675725	Epithelial_Basal
Healthy-PC1_GTTACAGGTGCTGTAT-1	-3.10479	-0.283439	Epithelial_Luminal
Healthy-PC1_GTTCGGGGTTAGGGTG-1	3.53781	-0.815578	Epithelial_Basal
Healthy-PC1_GTTCTCGTCCTGCCAT-1	-1.2932	0.033344	Epithelial_Luminal
Healthy-PC1_GTTTCTAAGTGTGAAT-1	1.23353	0.485365	Epithelial_Luminal
Healthy-PC1_TAAACCGAGTACACCT-1	3.49983	-0.00816614	Epithelial_Basal
Healthy-PC1_TAAACCGGTGTGAATA-1	3.41876	1.08843	Epithelial_Basal
HP1_GAACGGAGTACAGCAG-1	3.96762	0.94278	Epithelial_Basal
Healthy-PC1_TAAACCGTCAGGCCCA-1	3.96239	-0.271026	Epithelial_Basal
Healthy-PC1_TAAGAGACAACACGCC-1	-4.4911	0.684861	Epithelial_Luminal
Healthy-PC1_TAAGCGTGTTTAGCTG-1	-0.783054	-1.05761	Epithelial_Club
HP1_AACTCAGAGCTGAACG-1	3.43983	-0.266784	Epithelial_Basal
Healthy-PC1_TACAGTGCATCACCCT-1	1.19118	-0.532311	Epithelial_Club
Healthy-PC1_TACCTATAGGTTCCTA-1	-0.0636512	-1.60622	Epithelial_Club
Healthy-PC1_TACCTATCACGGTAAG-1	4.52596	-0.077672	Epithelial_Basal
Healthy-PC1_TACCTTAAGCGACGTA-1	-3.3806	0.127575	Epithelial_Luminal
Healthy-PC1_TACGGATAGGTGCTTT-1	3.47423	0.886103	Epithelial_Basal
HP1_TCTTCGGAGTGTACTC-1	3.52081	0.888683	Epithelial_Basal
Healthy-PC1_TACGGATCAGCTGTTA-1	-4.44112	-0.2841	Epithelial_Luminal
Healthy-PC1_TACGGGCCACACCGAC-1	-4.49744	0.709235	Epithelial_Luminal
Healthy-PC1_TACTCATAGTGTGGCA-1	1.64817	0.198225	Epithelial_Basal
Healthy-PC1_TACTCGCAGCGAAGGG-1	-4.75716	0.271805	Epithelial_Luminal
Healthy-PC1_TAGAGCTTCGAACTGT-1	-1.96343	0.310022	Epithelial_Luminal
Healthy-PC1_TAGCCGGAGCCACGCT-1	2.99832	0.918132	Epithelial_Basal
Healthy-PC1_TAGTTGGAGGGTGTGT-1	-3.34124	0.337178	Epithelial_Luminal
Healthy-PC1_TAGTTGGGTTTCGCTC-1	4.37006	0.11547	Epithelial_Basal
Healthy-PC1_TATCAGGAGTTGTAGA-1	-2.31431	0.326684	Epithelial_Luminal
Healthy-PC1_TATCAGGTCTTGTTTG-1	2.19179	0.942571	Epithelial_Basal
Healthy-PC1_TATGCCCCACCAACCG-1	3.54116	0.318084	Epithelial_Basal
Healthy-PC1_TATTACCCAGCCTGTG-1	1.68922	0.526627	Epithelial_Basal
Healthy-PC1_TCAACGAGTGTTTGGT-1	-2.84291	0.0536361	Epithelial_Luminal
Healthy-PC1_TCAACGATCCACGCAG-1	-2.33786	0.175013	Epithelial_Luminal
Healthy-PC1_TCAATCTGTCGTTGTA-1	2.99673	-0.709094	Epithelial_Basal
Healthy-PC1_TCACAAGAGCCAGAAC-1	2.32302	0.432004	Epithelial_Basal
Healthy-PC1_TCACGAACAGATTGCT-1	3.23557	0.0309587	Epithelial_Basal
Healthy-PC1_TCAGATGCATGGAATA-1	3.95613	0.352481	Epithelial_Basal
HP1_TCTCATATCTCCGGTT-1	4.24264	0.636967	Epithelial_Basal
Healthy-PC1_TCAGATGTCGCCTGAG-1	3.51335	0.982576	Epithelial_Basal
Healthy-PC1_TCAGGATAGCAGGCTA-1	-4.26155	0.041834	Epithelial_Luminal
Healthy-PC1_TCAGGTATCCTTTACA-1	-0.962548	-1.11695	Epithelial_Club
HP1_TTAACTCCAGCTGCAC-1	-0.392024	-1.61816	Epithelial_Club
Healthy-PC1_TCATTTGAGGCTAGGT-1	4.18897	-0.0487126	Epithelial_Basal
Healthy-PC1_TCCCGATCATTACCTT-1	-0.443692	-1.85426	Epithelial_Club
Healthy-PC1_TCGCGAGAGATGGGTC-1	-3.11866	-0.239568	Epithelial_Luminal
Healthy-PC1_TCGGTAAGTCAATACC-1	4.10794	0.286508	Epithelial_Basal
Healthy-PC1_TCGGTAAGTTTGTTTC-1	-4.41332	0.0940886	Epithelial_Luminal
Healthy-PC1_TCGTAGATCAGGTTCA-1	3.91061	-0.248999	Epithelial_Basal
Healthy-PC1_TCGTAGATCTTTACGT-1	-3.32227	0.304162	Epithelial_Luminal
Healthy-PC1_TCTCATAAGGGTCGAT-1	-1.649	0.22116	Epithelial_Luminal
Healthy-PC1_TCTCATATCATGTCTT-1	3.28959	-1.14321	Epithelial_Hillock
Healthy-PC1_TCTCTAACAATCTACG-1	3.75937	-0.357585	Epithelial_Basal
Healthy-PC1_TCTTCGGAGGAATTAC-1	2.16754	0.786387	Epithelial_Basal
Healthy-PC1_TCTTTCCCATAGAAAC-1	3.07	0.517751	Epithelial_Basal
Healthy-PC1_TCTTTCCCATCGGGTC-1	-3.83348	0.109972	Epithelial_Luminal
Healthy-PC1_TCTTTCCGTTTGACAC-1	1.9205	0.816184	Epithelial_Basal
Healthy-PC1_TGAAAGACAGATAATG-1	2.72304	0.128307	Epithelial_Basal
Healthy-PC1_TGAAAGAGTTTGGGCC-1	-4.59258	0.709032	Epithelial_Luminal
Healthy-PC1_TGACGGCCACGGACAA-1	-4.24727	0.857868	Epithelial_Luminal
Healthy-PC1_TGACTAGCACCCATTC-1	4.00063	0.0520448	Epithelial_Basal
Healthy-PC1_TGAGAGGAGACACGAC-1	-4.14645	1.07257	Epithelial_Luminal
Healthy-PC1_TGAGAGGGTAGTACCT-1	4.2158	0.749139	Epithelial_Basal
Healthy-PC1_TGAGCCGCATATGCTG-1	3.32991	-0.328539	Epithelial_Basal
Healthy-PC1_TGATTTCAGATAGGAG-1	2.59649	0.544209	Epithelial_Basal
Healthy-PC1_TGCCAAAGTTCAGCGC-1	4.0099	0.688663	Epithelial_Basal
Healthy-PC1_TGCCCTAAGCGATGAC-1	-4.0189	0.025238	Epithelial_Luminal
Healthy-PC1_TGCCCTAGTCTCACCT-1	-1.89953	0.277408	Epithelial_Luminal
Healthy-PC1_TGCGTGGCAGCCTTGG-1	-4.44253	0.850378	Epithelial_Luminal
Healthy-PC1_TGCGTGGCATTCACTT-1	3.6848	-0.76569	Epithelial_Basal
Healthy-PC1_TGGACGCAGAAACCAT-1	0.802823	-1.89138	Epithelial_Club
Healthy-PC1_TGGCCAGAGTTGAGTA-1	4.3438	0.543524	Epithelial_Basal
Healthy-PC1_TGGCGCAAGCGTAGTG-1	-2.13854	-0.738182	Epithelial_Luminal
Healthy-PC1_TGGCGCACATGGAATA-1	1.83413	-1.03555	Epithelial_Hillock
Healthy-PC1_TGGGCGTAGGAATGGA-1	3.32597	-0.116694	Epithelial_Basal
Healthy-PC1_TGTATTCTCACATACG-1	2.32913	0.635464	Epithelial_Basal
Healthy-PC1_TGTGGTACAATAGCGG-1	4.13436	0.476947	Epithelial_Basal
Healthy-PC1_TTAACTCAGGTGACCA-1	-4.35504	0.524086	Epithelial_Luminal
Healthy-PC1_TTAACTCCATCTGGTA-1	-1.09899	0.0697897	Epithelial_Luminal
Healthy-PC1_TTCTACAAGACGCAAC-1	3.67706	-0.0960995	Epithelial_Basal
Healthy-PC1_TTCTCAAAGCTTTGGT-1	-3.06264	0.299831	Epithelial_Luminal
Healthy-PC1_TTGCGTCTCTGGTGTA-1	-4.60962	0.685097	Epithelial_Luminal
Healthy-PC1_TTGGAACAGATCTGAA-1	0.536568	-1.74751	Epithelial_Club
Healthy-PC1_TTGGAACGTTCGTGAT-1	2.02793	0.607538	Epithelial_Basal
Healthy-PC1_TTGGCAACATCTCCCA-1	0.595617	-1.09734	Epithelial_Club
Healthy-PC1_TTGGCAAGTGTTCTTT-1	3.29944	-0.257353	Epithelial_Basal
Healthy-PC1_TTGTAGGGTGATGATA-1	-3.256	0.268687	Epithelial_Luminal
Healthy-PC1_TTTACTGCATCGGAAG-1	3.62013	0.827932	Epithelial_Basal
Healthy-PC1_TTTGCGCTCAATCACG-1	3.01718	0.185669	Epithelial_Basal
Healthy-PC1_TTTGCGCTCCGTACAA-1	3.55492	-0.279739	Epithelial_Basal
SCG-PCA21-N-LG_AAACCTGCAATAGAGT-1	-4.23462	0.883041	Epithelial_Luminal
SCG-PCA21-N-LG_AAAGCAAAGATATGGT-1	-3.46793	0.383148	Epithelial_Luminal
SCG-PCA21-N-LG_AAAGCAATCAGCTGGC-1	2.40001	-0.19953	Epithelial_Basal
SCG-PCA21-N-LG_AAAGCAATCCCAAGTA-1	-3.76854	2.20888	Epithelial_Luminal
SCG-PCA21-N-LG_AACCATGAGTGGTAGC-1	-3.83436	2.36328	Epithelial_Luminal
SCG-PCA21-N-LG_AACCATGCATGACATC-1	-3.93893	0.622841	Epithelial_Luminal
SCG-PCA21-N-LG_AACCGCGCAATCAGAA-1	4.00088	0.55972	Epithelial_Basal
HP1_CCAATCCAGTGCTGCC-1	-1.95339	1.47556	Epithelial_Luminal
SCG-PCA21-N-LG_AACCGCGGTTCAGGCC-1	-3.1536	1.24346	Epithelial_Luminal
SCG-PCA21-N-LG_AACCGCGTCCACGAAT-1	-2.94109	1.81077	Epithelial_Luminal
SCG-PCA21-N-LG_AACGTTGGTCAGAAGC-1	-3.89202	2.33414	Epithelial_Luminal
HP1_ATCACGATCAATCTCT-1	-2.80871	1.04846	Epithelial_Luminal
SCG-PCA21-N-LG_AAGGCAGGTCTTGATG-1	-2.62242	0.433393	Epithelial_Luminal
SCG-PCA21-N-LG_AAGGTTCAGCCAGTAG-1	2.87091	-0.49977	Epithelial_Basal
SCG-PCA21-N-LG_AAGGTTCCATGGGACA-1	-2.65107	0.679612	Epithelial_Luminal
SCG-PCA21-N-LG_ACACCAAGTCTTGATG-1	-3.27324	0.998201	Epithelial_Luminal
SCG-PCA21-N-LG_ACACCCTCACAAGCCC-1	-1.60308	1.03599	Epithelial_Luminal
SCG-PCA21-N-LG_ACACTGAAGATCTGAA-1	-3.58513	1.4978	Epithelial_Luminal
SCG-PCA21-N-LG_ACAGCCGTCCCAAGTA-1	-3.47277	1.68937	Epithelial_Luminal
SCG-PCA21-N-LG_ACAGCTAGTGACTCAT-1	-4.02754	1.96592	Epithelial_Luminal
SCG-PCA21-N-LG_ACAGCTATCCTAGTGA-1	-3.10801	-0.461974	Epithelial_Luminal
SCG-PCA21-N-LG_ACAGCTATCTGGCGAC-1	3.42546	0.60665	Epithelial_Basal
SCG-PCA21-N-LG_ACCCACTTCCTAGTGA-1	3.88048	0.679932	Epithelial_Basal
SCG-PCA21-N-LG_ACGAGCCCACTTAAGC-1	-2.92878	1.47448	Epithelial_Luminal
SCG-PCA21-N-LG_ACGAGGATCTGGCGAC-1	3.25956	0.652898	Epithelial_Basal
SCG-PCA21-N-LG_ACGATACAGAGACTTA-1	-2.76318	1.1687	Epithelial_Luminal
SCG-PCA21-N-LG_ACGATGTAGTCTTGCA-1	3.50485	-0.185922	Epithelial_Basal
HP1_TTTGGTTGTTACGACT-1	3.66043	0.110481	Epithelial_Basal
SCG-PCA21-N-LG_ACGCAGCAGCGACGTA-1	-4.42176	-0.0657792	Epithelial_Luminal
SCG-PCA21-N-LG_ACGCCGAGTAGCTAAA-1	3.39786	0.17913	Epithelial_Basal
HP1_ATTTCTGGTGCAGGTA-1	2.78488	-0.0783755	Epithelial_Basal
SCG-PCA21-N-LG_ACGGCCACAAGCGTAG-1	3.03689	0.074964	Epithelial_Basal
SCG-PCA21-N-LG_ACGGGCTAGATATACG-1	-3.39924	1.74229	Epithelial_Luminal
SCG-PCA21-N-LG_ACGGGTCAGGATCGCA-1	-3.8745	2.12451	Epithelial_Luminal
SCG-PCA21-N-LG_ACGGGTCCAATGTAAG-1	-3.99005	1.82121	Epithelial_Luminal
SCG-PCA21-N-LG_ACTGAACCATGCAACT-1	-2.0909	0.52845	Epithelial_Luminal
SCG-PCA21-N-LG_ACTGATGTCGAACGGA-1	-3.21022	2.13999	Epithelial_Luminal
SCG-PCA21-N-LG_ACTGCTCCACGAGAGT-1	3.7762	0.0492458	Epithelial_Basal
SCG-PCA21-N-LG_ACTGTCCTCAAACAAG-1	-3.80884	1.83208	Epithelial_Luminal
SCG-PCA21-N-LG_ACTTTCAGTTGGGACA-1	-3.95282	1.977	Epithelial_Luminal
HP1_TGCGTGGCAGTGACAG-1	4.50135	0.380979	Epithelial_Basal
SCG-PCA21-N-LG_AGAATAGGTCCCGACA-1	4.66811	-0.217444	Epithelial_Basal
SCG-PCA21-N-LG_AGAATAGGTGATAAAC-1	-3.57938	2.16973	Epithelial_Luminal
SCG-PCA21-N-LG_AGACGTTTCTATCGCC-1	-1.55332	0.883185	Epithelial_Luminal
SCG-PCA21-N-LG_AGACGTTTCTCAAACG-1	-3.80898	1.45319	Epithelial_Luminal
SCG-PCA21-N-LG_AGAGCTTAGTCCAGGA-1	-4.10866	1.14891	Epithelial_Luminal
SCG-PCA21-N-LG_AGAGTGGAGGCTCTTA-1	-3.27341	0.541924	Epithelial_Luminal
SCG-PCA21-N-LG_AGATCTGGTACCATCA-1	3.27209	0.569078	Epithelial_Basal
SCG-PCA21-N-LG_AGCAGCCAGACTAGGC-1	-3.79976	0.506407	Epithelial_Luminal
SCG-PCA21-N-LG_AGCAGCCTCATTTGGG-1	-3.11273	0.951948	Epithelial_Luminal
SCG-PCA21-N-LG_AGCATACTCTTGGGTA-1	1.9654	-0.474587	Epithelial_Hillock
SCG-PCA21-N-LG_AGCGTATAGACTAGAT-1	-4.06133	-0.164792	Epithelial_Luminal
SCG-PCA21-N-LG_AGCGTATAGCAATATG-1	-4.26062	0.767829	Epithelial_Luminal
SCG-PCA21-N-LG_AGCGTATAGCTGCAAG-1	-2.50119	1.09516	Epithelial_Luminal
SCG-PCA21-N-LG_AGCTCTCCAAGTACCT-1	2.51274	0.521384	Epithelial_Basal
SCG-PCA21-N-LG_AGCTCTCTCTGGTGTA-1	-2.30408	0.543317	Epithelial_Luminal
HP1_AGCGTCGTCTATCCCG-1	-1.1135	0.0815292	Epithelial_Luminal
SCG-PCA21-N-LG_AGCTTGAAGCCTTGAT-1	-1.16309	0.624358	Epithelial_Luminal
HP1_CGCGGTATCTACTTAC-1	4.47697	0.193831	Epithelial_Basal
HP1_CTGAAGTGTGTAATGA-1	4.16398	0.505323	Epithelial_Basal
SCG-PCA21-N-LG_AGCTTGAGTTCACCTC-1	2.71727	-0.142279	Epithelial_Basal
SCG-PCA21-N-LG_AGGGATGTCATGTGGT-1	-4.17454	2.29465	Epithelial_Luminal
SCG-PCA21-N-LG_AGGGTGAGTCGCATCG-1	-4.04091	1.00711	Epithelial_Luminal
SCG-PCA21-N-LG_AGGTCATTCTTTAGGG-1	4.1231	0.62272	Epithelial_Basal
SCG-PCA21-N-LG_AGTAGTCCACACCGCA-1	-3.976	0.746576	Epithelial_Luminal
SCG-PCA21-N-LG_AGTAGTCGTGTATGGG-1	-3.57056	1.28065	Epithelial_Luminal
SCG-PCA21-N-LG_AGTAGTCGTTAAAGTG-1	3.57661	-0.0222883	Epithelial_Basal
SCG-PCA21-N-LG_AGTCTTTAGGGCACTA-1	4.50523	0.494084	Epithelial_Basal
SCG-PCA21-N-LG_AGTGGGACAGTGGAGT-1	-1.32909	1.26289	Epithelial_Luminal
SCG-PCA21-N-LG_AGTGTCAAGGATGGTC-1	3.59201	-0.0111927	Epithelial_Basal
SCG-PCA21-N-LG_AGTGTCAGTTAAAGTG-1	-3.71615	2.12812	Epithelial_Luminal
SCG-PCA21-N-LG_AGTGTCATCCCTTGTG-1	-3.41044	2.12332	Epithelial_Luminal
SCG-PCA21-N-LG_ATAACGCAGTCGATAA-1	4.00101	0.605585	Epithelial_Basal
SCG-PCA21-N-LG_ATAGACCAGACAAGCC-1	-2.36754	0.97062	Epithelial_Luminal
SCG-PCA21-N-LG_ATCACGAAGATCGGGT-1	2.96028	0.777186	Epithelial_Basal
SCG-PCA21-N-LG_ATCATCTAGAAACGCC-1	-3.53107	0.69229	Epithelial_Luminal
SCG-PCA21-N-LG_ATCATCTCATCACGTA-1	-3.29813	2.11527	Epithelial_Luminal
SCG-PCA21-N-LG_ATCATGGTCATGGTCA-1	-2.61499	1.18863	Epithelial_Luminal
SCG-PCA21-N-LG_ATCCACCGTAAATGAC-1	-4.10406	2.17071	Epithelial_Luminal
SCG-PCA21-N-LG_ATCCGAATCTTTACAC-1	1.58777	0.757493	Epithelial_Basal
SCG-PCA21-N-LG_ATCTACTAGAGCTTCT-1	-3.81715	1.25139	Epithelial_Luminal
SCG-PCA21-N-LG_ATCTACTGTGTCAATC-1	-3.77417	1.05517	Epithelial_Luminal
SCG-PCA21-N-LG_ATCTGCCAGCAGGCTA-1	-4.15849	1.13099	Epithelial_Luminal
SCG-PCA21-N-LG_ATGTGTGTCACATACG-1	-3.92657	1.61451	Epithelial_Luminal
SCG-PCA21-N-LG_ATTCTACTCAGCCTAA-1	-4.0048	1.95955	Epithelial_Luminal
SCG-PCA21-N-LG_ATTGGTGCAGCCACCA-1	-3.57536	1.82459	Epithelial_Luminal
SCG-PCA21-N-LG_ATTGGTGGTTAAGTAG-1	3.58571	0.436856	Epithelial_Basal
SCG-PCA21-N-LG_CAACTAGCACGTGAGA-1	3.36197	-0.437359	Epithelial_Basal
SCG-PCA21-N-LG_CAAGATCGTCAGTGGA-1	1.21223	-1.32946	Epithelial_Club
SCG-PCA21-N-LG_CAAGGCCCACCAACCG-1	-3.85005	0.886853	Epithelial_Luminal
SCG-PCA21-N-LG_CAAGTTGAGGACGAAA-1	3.0857	0.209229	Epithelial_Basal
SCG-PCA21-N-LG_CAAGTTGGTAGGGTAC-1	4.34103	0.624226	Epithelial_Basal
SCG-PCA21-N-LG_CAAGTTGTCGGCGGTT-1	-4.17543	2.08104	Epithelial_Luminal
SCG-PCA21-N-LG_CACATAGAGCTAGCCC-1	-4.11593	1.31507	Epithelial_Luminal
SCG-PCA21-N-LG_CACATTTCAAGCGTAG-1	3.68389	0.174254	Epithelial_Basal
SCG-PCA21-N-LG_CACATTTCAGATCCAT-1	3.46829	-0.423495	Epithelial_Basal
HP1_CTAGCCTTCTGCTGCT-1	3.45692	-0.0217128	Epithelial_Basal
SCG-PCA21-N-LG_CACCAGGAGTTTGCGT-1	-3.74056	0.858979	Epithelial_Luminal
SCG-PCA21-N-LG_CAGAATCTCAGTGCAT-1	-3.68287	1.24398	Epithelial_Luminal
SCG-PCA21-N-LG_CAGCAGCTCATGTCTT-1	0.797193	-0.92201	Epithelial_Club
SCG-PCA21-N-LG_CAGCTAAGTCTAGTGT-1	3.93114	0.279194	Epithelial_Basal
SCG-PCA21-N-LG_CAGCTGGCATGACGGA-1	-3.09505	1.33841	Epithelial_Luminal
SCG-PCA21-N-LG_CAGCTGGTCCACTCCA-1	-0.0970579	-0.583857	Epithelial_Club
SCG-PCA21-N-LG_CAGGTGCGTCCATCCT-1	-3.8498	2.07672	Epithelial_Luminal
SCG-PCA21-N-LG_CAGGTGCTCCGTCATC-1	-2.76942	1.01272	Epithelial_Luminal
SCG-PCA21-N-LG_CAGTAACCAAGGTTCT-1	-2.21361	1.2882	Epithelial_Luminal
SCG-PCA21-N-LG_CAGTCCTAGGCAATTA-1	-3.64838	2.04153	Epithelial_Luminal
SCG-PCA21-N-LG_CAGTCCTGTAATCGTC-1	-3.1736	-0.16718	Epithelial_Luminal
SCG-PCA21-N-LG_CATATGGGTGCGGTAA-1	-3.79626	2.13763	Epithelial_Luminal
SCG-PCA21-N-LG_CATATTCGTTGTCTTT-1	4.21369	0.523473	Epithelial_Basal
HP1_CCTTCGAGTTTAAGCC-1	4.33911	0.648574	Epithelial_Basal
SCG-PCA21-N-LG_CATCAAGTCGCTGATA-1	-3.47622	0.936794	Epithelial_Luminal
SCG-PCA21-N-LG_CATCCACCAGGTCCAC-1	-2.99327	0.929696	Epithelial_Luminal
SCG-PCA21-N-LG_CATCGAATCGCGATCG-1	-3.57749	2.03165	Epithelial_Luminal
SCG-PCA21-N-LG_CATGCCTAGATGTAAC-1	-4.04821	0.84754	Epithelial_Luminal
SCG-PCA21-N-LG_CATTATCCAATGAATG-1	-2.90873	0.52556	Epithelial_Luminal
SCG-PCA21-N-LG_CATTCGCAGACGCACA-1	2.46655	0.560785	Epithelial_Basal
SCG-PCA21-N-LG_CCAATCCGTTTACTCT-1	3.24974	0.306399	Epithelial_Basal
SCG-PCA21-N-LG_CCAATCCTCGTGACAT-1	-3.97844	1.87735	Epithelial_Luminal
SCG-PCA21-N-LG_CCACCTAGTGTAATGA-1	3.10847	-0.0936412	Epithelial_Basal
SCG-PCA21-N-LG_CCACTACCACCGATAT-1	1.39197	-0.974796	Epithelial_Club
SCG-PCA21-N-LG_CCATGTCAGATCCGAG-1	-4.02115	1.20695	Epithelial_Luminal
SCG-PCA21-N-LG_CCATTCGCAACTGCGC-1	3.34491	0.490017	Epithelial_Basal
SCG-PCA21-N-LG_CCATTCGGTCGGGTCT-1	-4.14166	0.893447	Epithelial_Luminal
SCG-PCA21-N-LG_CCCAGTTAGGACCACA-1	-3.33736	1.36688	Epithelial_Luminal
HP1_TAAACCGCACTGTTAG-1	-3.32369	1.27989	Epithelial_Luminal
SCG-PCA21-N-LG_CCCAGTTAGTTCGCAT-1	-3.94875	1.20487	Epithelial_Luminal
SCG-PCA21-N-LG_CCCAGTTCATGTTCCC-1	-4.03328	2.00302	Epithelial_Luminal
SCG-PCA21-N-LG_CCCAGTTTCTATGTGG-1	3.18177	0.187819	Epithelial_Basal
SCG-PCA21-N-LG_CCGGTAGTCATAGCAC-1	-4.18743	0.971626	Epithelial_Luminal
SCG-PCA21-N-LG_CCGTACTTCATCACCC-1	-4.2182	0.77235	Epithelial_Luminal
SCG-PCA21-N-LG_CCGTGGATCAGCTGGC-1	3.3117	0.486113	Epithelial_Basal
SCG-PCA21-N-LG_CCTAAAGCATTTGCTT-1	-3.95586	0.162957	Epithelial_Luminal
SCG-PCA21-N-LG_CCTACCACACACCGCA-1	-3.05569	1.61917	Epithelial_Luminal
SCG-PCA21-N-LG_CCTAGCTGTGTTGGGA-1	-3.66259	1.99374	Epithelial_Luminal
SCG-PCA21-N-LG_CCTCAGTAGCATGGCA-1	-3.80287	1.2843	Epithelial_Luminal
SCG-PCA21-N-LG_CCTTCCCAGTGGTAGC-1	3.61259	0.56957	Epithelial_Basal
SCG-PCA21-N-LG_CCTTCCCCAATCTACG-1	3.0333	-1.21827	Epithelial_Hillock
SCG-PCA21-N-LG_CCTTCGACAAATCCGT-1	-4.13385	0.871692	Epithelial_Luminal
SCG-PCA21-N-LG_CCTTCGACAGAGCCAA-1	0.441172	-1.51904	Epithelial_Club
SCG-PCA21-N-LG_CCTTCGACATGAGCGA-1	-3.22954	1.47714	Epithelial_Luminal
SCG-PCA21-N-LG_CGAATGTCATACAGCT-1	-3.97719	1.34664	Epithelial_Luminal
SCG-PCA21-N-LG_CGAATGTGTACAGCAG-1	-3.83432	2.2309	Epithelial_Luminal
SCG-PCA21-N-LG_CGACTTCGTAGGCTGA-1	3.44974	0.671095	Epithelial_Basal
SCG-PCA21-N-LG_CGAGCCAAGGGCATGT-1	3.45336	0.394304	Epithelial_Basal
SCG-PCA21-N-LG_CGATCGGAGCTGCCCA-1	-0.852761	-0.537649	Epithelial_Club
HP1_CATGACAAGCCAGGAT-1	0.875473	-0.186765	Epithelial_Luminal
SCG-PCA21-N-LG_CGATGGCTCTTACCGC-1	4.0864	-0.748331	Epithelial_Basal
SCG-PCA21-N-LG_CGATGTAGTCACTTCC-1	-3.90587	1.61137	Epithelial_Luminal
SCG-PCA21-N-LG_CGCCAAGCAGCTGCTG-1	-0.964945	-0.383873	Epithelial_Club
SCG-PCA21-N-LG_CGCGGTAAGCCCAGCT-1	1.59377	-1.04427	Epithelial_Club
HP1_CATGGCGCACAACGCC-1	0.166577	-1.24445	Epithelial_Club
SCG-PCA21-N-LG_CGCGTTTTCTGCGTAA-1	-3.81699	1.25019	Epithelial_Luminal
SCG-PCA21-N-LG_CGCTATCCATGATCCA-1	-3.54467	1.8147	Epithelial_Luminal
SCG-PCA21-N-LG_CGCTATCTCTTTACAC-1	-3.78092	1.49491	Epithelial_Luminal
SCG-PCA21-N-LG_CGCTGGAGTGAGTGAC-1	1.81952	0.375783	Epithelial_Basal
SCG-PCA21-N-LG_CGGAGCTGTTCCACGG-1	-3.86504	2.20577	Epithelial_Luminal
SCG-PCA21-N-LG_CGGAGTCCACGTTGGC-1	3.93485	0.683305	Epithelial_Basal
SCG-PCA21-N-LG_CGGAGTCTCGGAATCT-1	-3.8957	2.14129	Epithelial_Luminal
SCG-PCA21-N-LG_CGGTTAAGTGGCGAAT-1	2.65417	-1.55336	Epithelial_Hillock
SCG-PCA21-N-LG_CGTCCATCACCAGTTA-1	-3.47216	1.77113	Epithelial_Luminal
SCG-PCA21-N-LG_CGTGTCTTCTCGATGA-1	-3.14781	1.92391	Epithelial_Luminal
SCG-PCA21-N-LG_CGTTCTGGTAATCACC-1	0.105808	-1.38983	Epithelial_Club
SCG-PCA21-N-LG_CGTTGGGGTCTAGCGC-1	-3.57505	1.58996	Epithelial_Luminal
SCG-PCA21-N-LG_CTAACTTTCTTGCATT-1	-4.02593	0.762055	Epithelial_Luminal
SCG-PCA21-N-LG_CTAAGACCAGGATCGA-1	-4.20645	0.649295	Epithelial_Luminal
SCG-PCA21-N-LG_CTAAGACGTCTAGCCG-1	-4.13771	0.766181	Epithelial_Luminal
SCG-PCA21-N-LG_CTAATGGCAATAGCGG-1	-4.09828	1.05946	Epithelial_Luminal
SCG-PCA21-N-LG_CTACATTCACATTTCT-1	3.34728	0.534242	Epithelial_Basal
SCG-PCA21-N-LG_CTACATTGTATATGAG-1	-3.46697	1.70553	Epithelial_Luminal
SCG-PCA21-N-LG_CTACATTTCCACGACG-1	-3.13344	1.23724	Epithelial_Luminal
SCG-PCA21-N-LG_CTACGTCAGCGTGAGT-1	-3.48971	1.65444	Epithelial_Luminal
SCG-PCA21-N-LG_CTACGTCAGTCTCCTC-1	-3.96869	2.26597	Epithelial_Luminal
SCG-PCA21-N-LG_CTACGTCCATGCCTTC-1	-2.55538	1.22192	Epithelial_Luminal
SCG-PCA21-N-LG_CTAGAGTAGTACGACG-1	2.88519	-0.00793114	Epithelial_Basal
SCG-PCA21-N-LG_CTAGAGTCACGGCGTT-1	-2.23216	0.792159	Epithelial_Luminal
SCG-PCA21-N-LG_CTAGAGTGTACTTCTT-1	-3.97129	1.89395	Epithelial_Luminal
SCG-PCA21-N-LG_CTCGAAACAAGCGCTC-1	-3.4232	1.21806	Epithelial_Luminal
SCG-PCA21-N-LG_CTCGAGGGTTGAACTC-1	-4.10256	1.52186	Epithelial_Luminal
SCG-PCA21-N-LG_CTCGAGGTCCGCGTTT-1	-4.44244	0.81252	Epithelial_Luminal
SCG-PCA21-N-LG_CTCGGAGGTTTAGGAA-1	-4.04851	2.20707	Epithelial_Luminal
SCG-PCA21-N-LG_CTGAAGTAGCCACGCT-1	-4.13897	2.18707	Epithelial_Luminal
SCG-PCA21-N-LG_CTGATAGAGTGTTAGA-1	3.97571	-0.0634379	Epithelial_Basal
SCG-PCA21-N-LG_CTGATAGCAAACCTAC-1	-0.237385	0.017933	Epithelial_Luminal
SCG-PCA21-N-LG_CTGCCTAGTACAGTGG-1	4.06003	0.513731	Epithelial_Basal
SCG-PCA21-N-LG_CTGCGGACATGCCACG-1	-3.33275	1.49871	Epithelial_Luminal
SCG-PCA21-N-LG_CTGCGGATCACTTCAT-1	-3.07329	1.7528	Epithelial_Luminal
SCG-PCA21-N-LG_CTGCTGTAGGTAGCTG-1	-3.82808	0.84731	Epithelial_Luminal
SCG-PCA21-N-LG_CTGTTTACACAGAGGT-1	3.79629	0.207352	Epithelial_Basal
SCG-PCA21-N-LG_CTGTTTAGTTAAAGAC-1	-2.81495	0.943022	Epithelial_Luminal
SCG-PCA21-N-LG_CTTGGCTGTCTCAACA-1	-4.07503	1.10121	Epithelial_Luminal
SCG-PCA21-N-LG_GAAACTCGTAAGGATT-1	4.50952	0.355782	Epithelial_Basal
SCG-PCA21-N-LG_GAACATCAGTGCGATG-1	-4.51005	0.77964	Epithelial_Luminal
SCG-PCA21-N-LG_GAACCTAAGGCATGTG-1	-0.133127	-0.494927	Epithelial_Club
SCG-PCA21-N-LG_GAACCTATCCGTAGTA-1	-4.39046	0.318121	Epithelial_Luminal
SCG-PCA21-N-LG_GAATAAGAGAGTCTGG-1	2.88617	-0.255573	Epithelial_Basal
SCG-PCA21-N-LG_GAATAAGTCCCTCTTT-1	-4.06081	1.51431	Epithelial_Luminal
SCG-PCA21-N-LG_GACACGCGTCTCATCC-1	-3.73488	2.18173	Epithelial_Luminal
SCG-PCA21-N-LG_GACACGCTCGGAATCT-1	2.73043	-1.09121	Epithelial_Hillock
SCG-PCA21-N-LG_GACCAATCACCCTATC-1	-0.36525	-0.98103	Epithelial_Club
SCG-PCA21-N-LG_GACCTGGTCGGCGCTA-1	-4.03249	1.87841	Epithelial_Luminal
SCG-PCA21-N-LG_GACGGCTAGGTAAACT-1	-3.67552	2.15136	Epithelial_Luminal
SCG-PCA21-N-LG_GACGGCTGTAAGGGCT-1	1.99225	0.226546	Epithelial_Basal
HP1_GTTTCTACACGTAAGG-1	2.35704	0.308519	Epithelial_Basal
SCG-PCA21-N-LG_GACGTTATCACGATGT-1	-3.24325	1.08949	Epithelial_Luminal
SCG-PCA21-N-LG_GACTAACAGTAAGTAC-1	-3.15538	0.19423	Epithelial_Luminal
HP1_CACCAGGAGAAACGCC-1	1.01146	-2.0807	Epithelial_Club
SCG-PCA21-N-LG_GATCAGTAGCCATCGC-1	2.71233	0.245914	Epithelial_Basal
HP1_CTGTTTAGTCGCTTTC-1	3.77128	1.09569	Epithelial_Basal
SCG-PCA21-N-LG_GATCAGTTCGTCGTTC-1	4.22705	0.206604	Epithelial_Basal
HP1_GTGCTTCTCGATAGAA-1	4.35112	0.155364	Epithelial_Basal
SCG-PCA21-N-LG_GATCGATGTCATATGC-1	2.67937	0.097744	Epithelial_Basal
SCG-PCA21-N-LG_GATCTAGCACCTTGTC-1	0.290182	-0.503745	Epithelial_Club
SCG-PCA21-N-LG_GATGAGGCAGTATAAG-1	-4.19601	1.26945	Epithelial_Luminal
SCG-PCA21-N-LG_GCACATACAACACCCG-1	-3.68394	2.2283	Epithelial_Luminal
SCG-PCA21-N-LG_GCACATACAGGTCTCG-1	0.296016	-0.712263	Epithelial_Club
SCG-PCA21-N-LG_GCACTCTGTGTGCCTG-1	0.924285	-0.428539	Epithelial_Club
SCG-PCA21-N-LG_GCACTCTTCCGCGTTT-1	-3.70177	0.806093	Epithelial_Luminal
SCG-PCA21-N-LG_GCAGCCACAAACAACA-1	-2.95952	1.89614	Epithelial_Luminal
SCG-PCA21-N-LG_GCATACAAGGCCCTTG-1	-3.41368	1.7763	Epithelial_Luminal
SCG-PCA21-N-LG_GCCAAATGTTCACCTC-1	-3.91974	-0.141731	Epithelial_Luminal
SCG-PCA21-N-LG_GCCTCTACACGGTTTA-1	3.56568	0.085446	Epithelial_Basal
SCG-PCA21-N-LG_GCGAGAACAGCTCCGA-1	-1.27205	-1.20257	Epithelial_Club
SCG-PCA21-N-LG_GCTCTGTCAGATCTGT-1	0.573343	-1.33387	Epithelial_Club
SCG-PCA21-N-LG_GCTGCAGTCTGTCTAT-1	-1.69104	0.969689	Epithelial_Luminal
SCG-PCA21-N-LG_GCTGGGTCATGCTAGT-1	-3.35258	1.63398	Epithelial_Luminal
SCG-PCA21-N-LG_GGACAAGGTAGCACGA-1	-1.57783	0.492915	Epithelial_Luminal
SCG-PCA21-N-LG_GGACAGATCTTCGAGA-1	-4.48753	-0.289744	Epithelial_Luminal
SCG-PCA21-N-LG_GGACATTTCAAGCCTA-1	2.14142	-1.2187	Epithelial_Hillock
SCG-PCA21-N-LG_GGAGCAACATCTCCCA-1	-4.03374	2.18762	Epithelial_Luminal
SCG-PCA21-N-LG_GGAGCAAGTCCTCCAT-1	3.63925	0.583466	Epithelial_Basal
SCG-PCA21-N-LG_GGATTACCAATAACGA-1	-3.65456	1.77772	Epithelial_Luminal
SCG-PCA21-N-LG_GGCCGATGTTAGATGA-1	-4.21971	1.32964	Epithelial_Luminal
SCG-PCA21-N-LG_GGCGTGTTCAAAGACA-1	-4.00433	1.33575	Epithelial_Luminal
SCG-PCA21-N-LG_GGGACCTAGCCAGAAC-1	-2.26887	1.04848	Epithelial_Luminal
SCG-PCA21-N-LG_GGGAGATAGCGATCCC-1	-3.58392	1.08255	Epithelial_Luminal
SCG-PCA21-N-LG_GGGAGATCATACTACG-1	2.78435	0.629717	Epithelial_Basal
SCG-PCA21-N-LG_GGGAGATTCTCTGTCG-1	-4.12189	1.46756	Epithelial_Luminal
SCG-PCA21-N-LG_GGGTTGCAGGATTCGG-1	-3.31871	1.15947	Epithelial_Luminal
SCG-PCA21-N-LG_GGTGTTAAGATCCCAT-1	-3.55263	1.5754	Epithelial_Luminal
SCG-PCA21-N-LG_GTACTTTTCTTACCTA-1	-2.94134	1.46159	Epithelial_Luminal
SCG-PCA21-N-LG_GTATTCTTCGCTAGCG-1	-2.65139	0.855462	Epithelial_Luminal
SCG-PCA21-N-LG_GTCAAGTAGCGCTCCA-1	4.09813	0.466404	Epithelial_Basal
SCG-PCA21-N-LG_GTCAAGTGTACGAAAT-1	3.44204	-0.339667	Epithelial_Basal
SCG-PCA21-N-LG_GTCACAATCTTCATGT-1	-3.35173	1.79914	Epithelial_Luminal
SCG-PCA21-N-LG_GTCACGGGTTTAGGAA-1	-4.17301	0.430754	Epithelial_Luminal
SCG-PCA21-N-LG_GTCATTTAGACATAAC-1	-2.31296	0.973863	Epithelial_Luminal
SCG-PCA21-N-LG_GTCTCGTAGCTGAACG-1	-3.04632	0.719052	Epithelial_Luminal
SCG-PCA21-N-LG_GTCTTCGAGGGATCTG-1	-3.85183	2.18355	Epithelial_Luminal
SCG-PCA21-N-LG_GTGAAGGCACCGAAAG-1	-3.36922	2.00318	Epithelial_Luminal
SCG-PCA21-N-LG_GTGCTTCTCACTATTC-1	-2.46533	1.15708	Epithelial_Luminal
SCG-PCA21-N-LG_GTGGGTCCAATCGAAA-1	-3.0959	1.69349	Epithelial_Luminal
SCG-PCA21-N-LG_GTGTGCGTCGTAGGTT-1	3.82527	0.637698	Epithelial_Basal
HP1_CGATTGAGTCGCGTGT-1	4.02899	0.98911	Epithelial_Basal
SCG-PCA21-N-LG_GTGTTAGAGCCACCTG-1	3.89891	0.512907	Epithelial_Basal
SCG-PCA21-N-LG_GTTAAGCGTGCTAGCC-1	0.973776	-1.60179	Epithelial_Club
SCG-PCA21-N-LG_GTTCGGGAGGGCTTGA-1	-4.23693	1.14387	Epithelial_Luminal
SCG-PCA21-N-LG_GTTCTCGAGCAGGCTA-1	-3.77589	1.96524	Epithelial_Luminal
SCG-PCA21-N-LG_TAAGAGAGTGTGAAAT-1	-3.41223	2.24277	Epithelial_Luminal
SCG-PCA21-N-LG_TAAGTGCAGCTGGAAC-1	-3.33171	1.57445	Epithelial_Luminal
SCG-PCA21-N-LG_TAAGTGCGTAGCTAAA-1	-3.3611	1.66275	Epithelial_Luminal
SCG-PCA21-N-LG_TACACGAAGTGCCAGA-1	1.8788	0.630248	Epithelial_Basal
SCG-PCA21-N-LG_TACAGTGAGGTGCTAG-1	-3.64459	2.10735	Epithelial_Luminal
SCG-PCA21-N-LG_TACAGTGTCATCTGTT-1	-3.73555	1.07652	Epithelial_Luminal
SCG-PCA21-N-LG_TACGGATCATATGCTG-1	-3.4063	1.69281	Epithelial_Luminal
SCG-PCA21-N-LG_TAGTTGGCAGAGCCAA-1	-4.20273	0.586522	Epithelial_Luminal
SCG-PCA21-N-LG_TAGTTGGGTGGGTCAA-1	3.45555	-0.201827	Epithelial_Basal
SCG-PCA21-N-LG_TAGTTGGTCGCCAGCA-1	-2.25125	1.02151	Epithelial_Luminal
SCG-PCA21-N-LG_TATCAGGGTACAGTGG-1	4.21406	-0.0672608	Epithelial_Basal
SCG-PCA21-N-LG_TATGCCCCAGATCCAT-1	3.57095	0.0366822	Epithelial_Basal
SCG-PCA21-N-LG_TCAATCTCACTGTCGG-1	-3.36817	2.02427	Epithelial_Luminal
SCG-PCA21-N-LG_TCAATCTCAGGTCCAC-1	-3.15654	1.07305	Epithelial_Luminal
SCG-PCA21-N-LG_TCACAAGGTCTCTTTA-1	-3.76017	2.26511	Epithelial_Luminal
SCG-PCA21-N-LG_TCAGATGCAATGGATA-1	-3.63207	-0.114401	Epithelial_Luminal
SCG-PCA21-N-LG_TCAGCTCCAAGTCTAC-1	-3.61401	1.11523	Epithelial_Luminal
SCG-PCA21-N-LG_TCATTACCAGCTGCAC-1	2.65471	0.113968	Epithelial_Basal
SCG-PCA21-N-LG_TCATTACTCGTACCGG-1	3.20992	-0.114456	Epithelial_Basal
SCG-PCA21-N-LG_TCATTTGGTCAAAGAT-1	-2.68353	0.571355	Epithelial_Luminal
SCG-PCA21-N-LG_TCATTTGTCTTGAGGT-1	-3.41015	1.60541	Epithelial_Luminal
SCG-PCA21-N-LG_TCCACACCAGCGAACA-1	-3.86013	0.757018	Epithelial_Luminal
SCG-PCA21-N-LG_TCGCGAGAGCCGCCTA-1	-3.51739	2.02671	Epithelial_Luminal
SCG-PCA21-N-LG_TCGCGAGCACGAAATA-1	-3.80772	2.00717	Epithelial_Luminal
SCG-PCA21-N-LG_TCGCGAGCATAGGATA-1	-3.84769	0.442397	Epithelial_Luminal
SCG-PCA21-N-LG_TCGGGACCAATTCCTT-1	-4.23778	0.880859	Epithelial_Luminal
SCG-PCA21-N-LG_TCGGTAACAGCTGTGC-1	-2.57458	1.20299	Epithelial_Luminal
SCG-PCA21-N-LG_TCGGTAATCCGAGCCA-1	-3.88019	0.433579	Epithelial_Luminal
SCG-PCA21-N-LG_TCGTACCAGCCTATGT-1	-3.3164	2.08492	Epithelial_Luminal
SCG-PCA21-N-LG_TCTATTGCATGTTGAC-1	-3.4532	0.588608	Epithelial_Luminal
SCG-PCA21-N-LG_TCTCTAAAGCTTATCG-1	-3.23244	2.05705	Epithelial_Luminal
SCG-PCA21-N-LG_TCTTTCCAGGATGTAT-1	-4.16225	0.968784	Epithelial_Luminal
SCG-PCA21-N-LG_TGACAACAGTGACTCT-1	-3.66407	0.529945	Epithelial_Luminal
SCG-PCA21-N-LG_TGACGGCGTCATCCCT-1	0.352244	-2.19297	Epithelial_Club
SCG-PCA21-N-LG_TGACTAGCACAACGTT-1	-3.23945	1.63274	Epithelial_Luminal
SCG-PCA21-N-LG_TGACTTTAGAGAGCTC-1	-3.71269	2.1235	Epithelial_Luminal
SCG-PCA21-N-LG_TGAGCATCAGGGATTG-1	4.08773	0.325858	Epithelial_Basal
SCG-PCA21-N-LG_TGATTTCAGGTGGGTT-1	-3.97901	0.796668	Epithelial_Luminal
SCG-PCA21-N-LG_TGCCAAAAGGGCACTA-1	-2.01819	0.0134414	Epithelial_Luminal
SCG-PCA21-N-LG_TGCCAAACACCCATGG-1	-3.76345	2.2386	Epithelial_Luminal
SCG-PCA21-N-LG_TGCCCATTCGGGAGTA-1	-3.68476	2.12505	Epithelial_Luminal
SCG-PCA21-N-LG_TGCCCTAAGTTCCACA-1	-3.40994	2.01521	Epithelial_Luminal
SCG-PCA21-N-LG_TGCGCAGAGCTCTCGG-1	-2.18871	0.926633	Epithelial_Luminal
SCG-PCA21-N-LG_TGCGGGTAGTAGGCCA-1	-3.69681	2.00453	Epithelial_Luminal
SCG-PCA21-N-LG_TGCGTGGCACCGAAAG-1	-3.85074	2.14298	Epithelial_Luminal
SCG-PCA21-N-LG_TGGCCAGCATGAGCGA-1	-3.8982	1.40854	Epithelial_Luminal
SCG-PCA21-N-LG_TGGCGCAAGCTTATCG-1	-3.96973	1.94369	Epithelial_Luminal
SCG-PCA21-N-LG_TGGCTGGTCCAAACTG-1	-3.58605	0.865464	Epithelial_Luminal
SCG-PCA21-N-LG_TGTCCCAAGAAACCTA-1	-4.32826	0.35515	Epithelial_Luminal
SCG-PCA21-N-LG_TGTCCCAAGGCATTGG-1	3.62091	0.884019	Epithelial_Basal
SCG-PCA21-N-LG_TGTCCCAGTCTAGCGC-1	-3.64795	2.14586	Epithelial_Luminal
SCG-PCA21-N-LG_TGTGGTAGTGCGGTAA-1	-4.02208	1.56342	Epithelial_Luminal
SCG-PCA21-N-LG_TGTTCCGGTTTGACAC-1	-4.00733	1.67033	Epithelial_Luminal
SCG-PCA21-N-LG_TTAACTCCATCGGAAG-1	-4.02173	1.4494	Epithelial_Luminal
SCG-PCA21-N-LG_TTAGTTCCATCATCCC-1	3.99201	0.205412	Epithelial_Basal
SCG-PCA21-N-LG_TTAGTTCGTTCTGGTA-1	-3.6745	2.03505	Epithelial_Luminal
SCG-PCA21-N-LG_TTCCCAGAGGATGCGT-1	-2.73463	0.569853	Epithelial_Luminal
SCG-PCA21-N-LG_TTCCCAGCATGGGAAC-1	-1.58848	1.62532	Epithelial_Luminal
SCG-PCA21-N-LG_TTCGAAGAGGCTACGA-1	-3.70027	2.11224	Epithelial_Luminal
SCG-PCA21-N-LG_TTCGAAGCATCTATGG-1	0.473088	-1.16001	Epithelial_Club
SCG-PCA21-N-LG_TTCGGTCAGACTTGAA-1	-4.68132	0.322715	Epithelial_Luminal
SCG-PCA21-N-LG_TTCGGTCCAGGAATCG-1	-2.93702	1.06667	Epithelial_Luminal
SCG-PCA21-N-LG_TTCTTAGCACCAGATT-1	-3.83795	1.59999	Epithelial_Luminal
SCG-PCA21-N-LG_TTGAACGCAATCTGCA-1	-0.919993	0.565838	Epithelial_Basal
SCG-PCA21-N-LG_TTGCCGTAGTTCGATC-1	-4.01021	2.19066	Epithelial_Luminal
SCG-PCA21-N-LG_TTTCCTCAGGGCTTGA-1	0.790297	-2.00688	Epithelial_Club
SCG-PCA21-N-LG_TTTGGTTCAGCGTTCG-1	-3.81538	0.141892	Epithelial_Luminal
SCG-PCA21-N-LG_TTTGGTTGTACAGCAG-1	2.8966	-0.619895	Epithelial_Basal
SCG-PCA21-N-LG_TTTGTCAAGCCGTCGT-1	-3.95286	2.10688	Epithelial_Luminal
SCG-PCA21-N-LG_TTTGTCAGTCCGACGT-1	-3.21615	0.953154	Epithelial_Luminal
SCG-PCA21-T-LG_AAACGGGAGGGCATGT-1	3.78133	-0.486416	Epithelial_Basal
HP1_GTAGTCAAGGCTCTTA-1	3.29366	-1.29829	Epithelial_Hillock
SCG-PCA21-T-LG_AAACGGGTCGGCGGTT-1	3.83247	0.257408	Epithelial_Basal
SCG-PCA21-T-LG_AAAGATGAGTGGTCCC-1	0.325429	-0.24687	Epithelial_Club
SCG-PCA21-T-LG_AAAGATGGTTGATTGC-1	-3.56731	1.6519	Epithelial_Luminal
SCG-PCA21-T-LG_AAATGCCCAAGCCCAC-1	-0.419385	-1.72759	Epithelial_Club
SCG-PCA21-T-LG_AAATGCCCATTGCGGC-1	3.61406	0.324681	Epithelial_Basal
SCG-PCA21-T-LG_AACTCCCTCCCTTGTG-1	-3.25559	0.578849	Epithelial_Luminal
SCG-PCA21-T-LG_AAGACCTGTTCCACAA-1	0.523501	-0.554429	Epithelial_Club
SCG-PCA21-T-LG_AAGCCGCTCTAACCGA-1	2.58725	0.348552	Epithelial_Basal
SCG-PCA21-T-LG_AAGGCAGTCCTTGCCA-1	3.50805	-0.123164	Epithelial_Basal
SCG-PCA21-T-LG_AAGGTTCCATGTCCTC-1	4.12526	-0.286229	Epithelial_Basal
SCG-PCA21-T-LG_AATCCAGAGCGGCTTC-1	4.41311	-0.0877393	Epithelial_Basal
SCG-PCA21-T-LG_AATCCAGGTAGAGCTG-1	4.09473	-0.442473	Epithelial_Basal
SCG-PCA21-T-LG_ACACCGGCATTGGTAC-1	0.343947	-0.66065	Epithelial_Club
SCG-PCA21-T-LG_ACACCGGTCGTCCAGG-1	-3.28308	0.540604	Epithelial_Luminal
SCG-PCA21-T-LG_ACACCGGTCGTTTGCC-1	2.30458	-1.34819	Epithelial_Hillock
SCG-PCA21-T-LG_ACACTGAAGGAGCGTT-1	-1.5721	0.154446	Epithelial_Luminal
SCG-PCA21-T-LG_ACAGCTACAGCTGGCT-1	-3.18748	0.460263	Epithelial_Luminal
SCG-PCA21-T-LG_ACAGCTATCATCGATG-1	0.243231	-2.00955	Epithelial_Club
SCG-PCA21-T-LG_ACATCAGTCGTGGGAA-1	1.15519	-1.75484	Epithelial_Club
SCG-PCA21-T-LG_ACATGGTTCATTTGGG-1	4.25006	-0.0132667	Epithelial_Basal
SCG-PCA21-T-LG_ACGCCAGCAAGGTGTG-1	1.79758	-0.485681	Epithelial_Hillock
SCG-PCA21-T-LG_ACGCCGAGTACCGCTG-1	3.2188	0.297815	Epithelial_Basal
SCG-PCA21-T-LG_ACGGAGACACCCATTC-1	0.768431	-0.778847	Epithelial_Club
SCG-PCA21-T-LG_ACGGAGACACGACGAA-1	0.617903	-0.892678	Epithelial_Club
SCG-PCA21-T-LG_ACGGGCTCAGACGCCT-1	4.12335	-0.214215	Epithelial_Basal
SCG-PCA21-T-LG_ACGGGCTTCCCTCAGT-1	2.37881	-0.561764	Epithelial_Hillock
SCG-PCA21-T-LG_ACGTCAAAGGACTGGT-1	0.366475	-1.42094	Epithelial_Club
SCG-PCA21-T-LG_ACTGAGTTCCTGCAGG-1	4.39154	0.102145	Epithelial_Basal
HP1_GACCTGGTCGCGGATC-1	4.29173	0.877527	Epithelial_Basal
SCG-PCA21-T-LG_ACTGATGAGACTAGGC-1	4.52421	-0.074145	Epithelial_Basal
HP1_GGATTACCAATTCCTT-1	4.43215	0.291715	Epithelial_Basal
SCG-PCA21-T-LG_ACTGCTCCAAGTAGTA-1	0.845132	-1.25893	Epithelial_Club
SCG-PCA21-T-LG_ACTTGTTCACACAGAG-1	1.82724	-0.355597	Epithelial_Hillock
SCG-PCA21-T-LG_ACTTGTTTCACCTCGT-1	3.09476	-1.1287	Epithelial_Hillock
SCG-PCA21-T-LG_ACTTTCACAACCGCCA-1	3.41698	-0.523663	Epithelial_Basal
SCG-PCA21-T-LG_ACTTTCACACTACAGT-1	2.7062	0.611328	Epithelial_Basal
SCG-PCA21-T-LG_ACTTTCATCTCAAGTG-1	4.44187	-0.120752	Epithelial_Basal
SCG-PCA21-T-LG_ACTTTCATCTGCTGCT-1	0.497403	-0.691556	Epithelial_Club
SCG-PCA21-T-LG_AGAATAGGTAGGGTAC-1	-2.67023	0.347476	Epithelial_Luminal
SCG-PCA21-T-LG_AGAATAGTCTACCTGC-1	-2.84248	0.31814	Epithelial_Luminal
SCG-PCA21-T-LG_AGATCTGAGTGTTGAA-1	-1.7732	0.202995	Epithelial_Luminal
SCG-PCA21-T-LG_AGCATACTCGGTGTTA-1	0.141542	-0.193426	Epithelial_Club
SCG-PCA21-T-LG_AGCCTAAAGACCGGAT-1	-0.909994	-0.429074	Epithelial_Luminal
SCG-PCA21-T-LG_AGCCTAATCTACTTAC-1	1.36118	-1.93384	Epithelial_Club
SCG-PCA21-T-LG_AGCGTATCAGATAATG-1	-0.0122482	-1.87907	Epithelial_Club
SCG-PCA21-T-LG_AGCGTCGCAATGAAAC-1	-3.19534	0.663679	Epithelial_Luminal
SCG-PCA21-T-LG_AGCGTCGCATATACGC-1	3.79769	0.736464	Epithelial_Basal
SCG-PCA21-T-LG_AGCTCCTGTTGAGGTG-1	4.12564	0.559631	Epithelial_Basal
HP1_TGCTGCTGTCTAACGT-1	1.99978	0.244311	Epithelial_Basal
SCG-PCA21-T-LG_AGGCCACGTACTCGCG-1	1.50395	-0.896729	Epithelial_Club
SCG-PCA21-T-LG_AGGCCGTAGCTGCAAG-1	0.644422	0.051704	Epithelial_Luminal
SCG-PCA21-T-LG_AGGCCGTCAGAGCCAA-1	4.38638	0.123771	Epithelial_Basal
SCG-PCA21-T-LG_AGGGAGTAGCCAGTTT-1	0.315019	0.0088925	Epithelial_Luminal
SCG-PCA21-T-LG_AGGGAGTAGTCGATAA-1	4.14162	-0.341839	Epithelial_Basal
SCG-PCA21-T-LG_AGGGATGAGGTAGCTG-1	-1.70016	0.106198	Epithelial_Luminal
SCG-PCA21-T-LG_AGTCTTTAGATCCGAG-1	-1.59972	0.331058	Epithelial_Luminal
SCG-PCA21-T-LG_AGTGAGGCATGATCCA-1	-0.00587599	-0.812296	Epithelial_Club
SCG-PCA21-T-LG_AGTGGGAGTAGCTGCC-1	3.61544	-0.0199115	Epithelial_Basal
SCG-PCA21-T-LG_AGTTGGTGTTATGCGT-1	-2.13401	0.144794	Epithelial_Luminal
SCG-PCA21-T-LG_ATAAGAGCAATGAATG-1	0.730535	-0.866839	Epithelial_Club
SCG-PCA21-T-LG_ATAAGAGGTGACTACT-1	3.22503	-0.357043	Epithelial_Basal
SCG-PCA21-T-LG_ATAGACCAGTACATGA-1	4.31407	0.104957	Epithelial_Basal
SCG-PCA21-T-LG_ATCCACCAGAATAGGG-1	4.43298	0.0628934	Epithelial_Basal
HP1_ACGCAGCAGACAATAC-1	4.1498	0.0417649	Epithelial_Basal
SCG-PCA21-T-LG_ATCCGAAAGATATGCA-1	4.65185	0.345332	Epithelial_Basal
SCG-PCA21-T-LG_ATCGAGTTCGACAGCC-1	1.35648	-1.50927	Epithelial_Club
SCG-PCA21-T-LG_ATCTGCCAGCTAGTTC-1	-2.79595	-0.121723	Epithelial_Luminal
SCG-PCA21-T-LG_ATGAGGGAGACAGAGA-1	1.87341	-0.0346351	Epithelial_Hillock
SCG-PCA21-T-LG_ATGCGATAGGTAAACT-1	1.29564	-1.27693	Epithelial_Club
SCG-PCA21-T-LG_ATGCGATCAGTATGCT-1	3.88527	-0.613056	Epithelial_Basal
SCG-PCA21-T-LG_ATGGGAGTCTCCTATA-1	0.0445712	-0.880318	Epithelial_Club
SCG-PCA21-T-LG_ATGTGTGAGACTAAGT-1	2.79943	0.757002	Epithelial_Basal
SCG-PCA21-T-LG_ATGTGTGGTCAATGTC-1	3.47364	-1.08209	Epithelial_Hillock
SCG-PCA21-T-LG_ATTGGACCAGTGAGTG-1	1.03864	-1.10635	Epithelial_Club
SCG-PCA21-T-LG_ATTGGTGTCTTCAACT-1	4.48549	0.221567	Epithelial_Basal
SCG-PCA21-T-LG_ATTTCTGAGTATGACA-1	2.03772	0.0101796	Epithelial_Hillock
SCG-PCA21-T-LG_CAAGAAACAATCCGAT-1	-2.68734	0.172163	Epithelial_Luminal
SCG-PCA21-T-LG_CAAGATCGTCGCCATG-1	0.416964	0.0264111	Epithelial_Luminal
SCG-PCA21-T-LG_CACAAACTCGGCGCTA-1	2.66692	-0.0741876	Epithelial_Basal
SCG-PCA21-T-LG_CACACAATCCAGATCA-1	3.75504	0.905792	Epithelial_Basal
SCG-PCA21-T-LG_CACACAATCGGTCCGA-1	4.02419	0.707109	Epithelial_Basal
SCG-PCA21-T-LG_CACAGGCGTAGGAGTC-1	0.524047	-1.79327	Epithelial_Club
SCG-PCA21-T-LG_CACAGTAGTTCCACAA-1	4.53055	-0.0682191	Epithelial_Basal
SCG-PCA21-T-LG_CACATAGCAGCTGCTG-1	0.553212	-1.5121	Epithelial_Club
SCG-PCA21-T-LG_CACCACTAGAAACCAT-1	-3.67268	1.52917	Epithelial_Luminal
SCG-PCA21-T-LG_CACTCCAAGCCAACAG-1	3.51658	-0.00204045	Epithelial_Basal
SCG-PCA21-T-LG_CACTCCAGTTCGGGCT-1	3.4327	-1.19572	Epithelial_Hillock
SCG-PCA21-T-LG_CAGAATCTCAATAAGG-1	2.46219	-0.918265	Epithelial_Club
SCG-PCA21-T-LG_CAGAGAGGTGAGGGAG-1	2.86257	-1.34111	Epithelial_Hillock
SCG-PCA21-T-LG_CAGCGACCATTTGCCC-1	4.51056	0.140459	Epithelial_Basal
SCG-PCA21-T-LG_CAGCGACTCACTTACT-1	-0.41869	0.136923	Epithelial_Luminal
SCG-PCA21-T-LG_CAGCTAAAGGCGACAT-1	0.63548	0.114883	Epithelial_Luminal
SCG-PCA21-T-LG_CAGCTAAGTACACCGC-1	-0.398984	-1.85711	Epithelial_Club
SCG-PCA21-T-LG_CAGCTAATCTCCGGTT-1	2.2715	0.463803	Epithelial_Basal
SCG-PCA21-T-LG_CAGTAACAGACTAGAT-1	1.12509	-0.478699	Epithelial_Club
SCG-PCA21-T-LG_CATATGGCAAGCTGAG-1	0.567014	-1.56048	Epithelial_Club
SCG-PCA21-T-LG_CATCAAGAGTGAATTG-1	0.759728	-0.457074	Epithelial_Club
SCG-PCA21-T-LG_CATCAAGAGTGGCACA-1	0.0561816	-0.0526406	Epithelial_Luminal
SCG-PCA21-T-LG_CATCAAGCAGATGGCA-1	3.81757	-0.632353	Epithelial_Basal
SCG-PCA21-T-LG_CATCAGATCTGCCCTA-1	4.31364	-0.25361	Epithelial_Basal
SCG-PCA21-T-LG_CATCGGGCAATCTGCA-1	-2.35304	0.396046	Epithelial_Luminal
SCG-PCA21-T-LG_CATCGGGTCAGTGTTG-1	-1.76051	-0.160954	Epithelial_Luminal
SCG-PCA21-T-LG_CATGACATCAACACAC-1	-2.60331	0.215478	Epithelial_Luminal
SCG-PCA21-T-LG_CATGCCTAGACTGGGT-1	-0.264206	-0.723978	Epithelial_Club
SCG-PCA21-T-LG_CATTATCCATTGTGCA-1	3.90399	-0.43879	Epithelial_Basal
SCG-PCA21-T-LG_CATTCGCGTGTTCTTT-1	0.385578	-1.0531	Epithelial_Club
SCG-PCA21-T-LG_CATTCGCTCCGCGGTA-1	3.8595	0.862677	Epithelial_Basal
SCG-PCA21-T-LG_CCAATCCGTAGCAAAT-1	2.89813	-0.234381	Epithelial_Basal
SCG-PCA21-T-LG_CCACTACTCGCCTGTT-1	0.0444052	-0.554906	Epithelial_Club
SCG-PCA21-T-LG_CCAGCGAAGATGTCGG-1	2.92281	-1.05482	Epithelial_Hillock
SCG-PCA21-T-LG_CCAGCGAAGTGAAGTT-1	0.734542	-0.620647	Epithelial_Club
SCG-PCA21-T-LG_CCATGTCAGGCACATG-1	1.43906	-0.776961	Epithelial_Hillock
SCG-PCA21-T-LG_CCCAATCAGACTCGGA-1	4.00035	-0.427986	Epithelial_Basal
SCG-PCA21-T-LG_CCCTCCTCACCTGGTG-1	1.0039	-1.82344	Epithelial_Club
SCG-PCA21-T-LG_CCCTCCTTCTTCTGGC-1	3.79153	-0.219312	Epithelial_Basal
SCG-PCA21-T-LG_CCGTACTTCCACGTTC-1	-3.07207	-0.556763	Epithelial_Luminal
SCG-PCA21-T-LG_CCGTTCATCTGCCCTA-1	3.61219	-0.497143	Epithelial_Basal
SCG-PCA21-T-LG_CCTACCAAGGCGTACA-1	0.469433	-0.361242	Epithelial_Club
SCG-PCA21-T-LG_CCTAGCTTCTGGTTCC-1	1.20565	-0.765935	Epithelial_Club
SCG-PCA21-T-LG_CCTCAGTAGGAGTCTG-1	3.79037	-0.449449	Epithelial_Basal
SCG-PCA21-T-LG_CCTTACGTCCATTCTA-1	0.894492	-1.24922	Epithelial_Club
SCG-PCA21-T-LG_CCTTCGAAGCAGGTCA-1	3.28559	0.529467	Epithelial_Basal
SCG-PCA21-T-LG_CCTTTCTCAAAGGAAG-1	0.399591	-0.394073	Epithelial_Club
SCG-PCA21-T-LG_CCTTTCTTCTGGAGCC-1	3.93129	0.49179	Epithelial_Basal
SCG-PCA21-T-LG_CGAACATCAAGGGTCA-1	3.01938	-0.909771	Epithelial_Hillock
SCG-PCA21-T-LG_CGACCTTGTTAAGACA-1	-0.680778	-0.576343	Epithelial_Luminal
SCG-PCA21-T-LG_CGAGAAGGTAGCGTGA-1	4.35441	-0.102578	Epithelial_Basal
SCG-PCA21-T-LG_CGATGGCAGCCCAATT-1	0.100064	-1.88951	Epithelial_Club
SCG-PCA21-T-LG_CGATGTACATGAAGTA-1	-4.37368	-0.03521	Epithelial_Luminal
SCG-PCA21-T-LG_CGCCAAGCATGGATGG-1	0.684872	-0.212484	Epithelial_Club
SCG-PCA21-T-LG_CGCGTTTAGGCAGTCA-1	4.521	0.237167	Epithelial_Basal
SCG-PCA21-T-LG_CGCGTTTTCGGCGCAT-1	-0.209673	-0.206072	Epithelial_Luminal
SCG-PCA21-T-LG_CGCTATCCAAACGTGG-1	0.905293	0.0745318	Epithelial_Luminal
SCG-PCA21-T-LG_CGCTTCAGTAAATACG-1	-3.33674	0.088802	Epithelial_Luminal
SCG-PCA21-T-LG_CGGACTGCAAAGTCAA-1	4.07367	-0.0131351	Epithelial_Basal
SCG-PCA21-T-LG_CGGAGCTTCAACACCA-1	3.10109	-0.0505048	Epithelial_Basal
SCG-PCA21-T-LG_CGGAGTCAGGGTTTCT-1	1.97613	0.217129	Epithelial_Basal
SCG-PCA21-T-LG_CGGAGTCGTACGACCC-1	0.784549	-2.10399	Epithelial_Club
SCG-PCA21-T-LG_CGGAGTCTCGCGTAGC-1	3.91558	0.289617	Epithelial_Basal
SCG-PCA21-T-LG_CGGAGTCTCTTGAGAC-1	4.52454	-0.391618	Epithelial_Basal
SCG-PCA21-T-LG_CGGTTAAGTTCGTCTC-1	4.44635	-0.1562	Epithelial_Basal
SCG-PCA21-T-LG_CGTAGGCAGCACAGGT-1	0.52466	0.0244762	Epithelial_Luminal
SCG-PCA21-T-LG_CGTCTACTCCGAAGAG-1	0.541193	-0.770578	Epithelial_Club
SCG-PCA21-T-LG_CGTGAGCTCAAAGACA-1	2.48936	-0.3947	Epithelial_Hillock
SCG-PCA21-T-LG_CGTTGGGAGGGCATGT-1	4.2286	0.0687274	Epithelial_Basal
SCG-PCA21-T-LG_CTAACTTAGGCTCAGA-1	3.9763	-0.226375	Epithelial_Basal
SCG-PCA21-T-LG_CTAAGACTCGGGAGTA-1	-3.33054	0.182805	Epithelial_Luminal
SCG-PCA21-T-LG_CTAATGGCACGCCAGT-1	0.686025	-0.794218	Epithelial_Club
SCG-PCA21-T-LG_CTACACCCAGCTGGCT-1	3.37021	-0.96386	Epithelial_Basal
SCG-PCA21-T-LG_CTACGTCAGGCTCATT-1	2.18688	-0.251843	Epithelial_Hillock
SCG-PCA21-T-LG_CTAGAGTAGTTATCGC-1	-2.24206	0.713557	Epithelial_Luminal
SCG-PCA21-T-LG_CTAGTGAGTCATCGGC-1	3.92735	0.150918	Epithelial_Basal
SCG-PCA21-T-LG_CTAGTGATCAACACTG-1	2.00686	-1.21081	Epithelial_Hillock
SCG-PCA21-T-LG_CTAGTGATCGTTTAGG-1	-0.126942	-1.9201	Epithelial_Club
SCG-PCA21-T-LG_CTCATTATCAGTTCGA-1	0.873197	-1.20271	Epithelial_Club
SCG-PCA21-T-LG_CTCCTAGCACACCGAC-1	-0.128971	-1.28107	Epithelial_Club
SCG-PCA21-T-LG_CTCCTAGTCCCTTGTG-1	-1.66819	0.509469	Epithelial_Luminal
SCG-PCA21-T-LG_CTCGAGGTCTCCCTGA-1	3.9876	0.024312	Epithelial_Basal
SCG-PCA21-T-LG_CTCGTACAGTACGATA-1	0.49905	-1.28431	Epithelial_Club
HP1_CGTAGCGCAAGGACTG-1	4.50884	0.363445	Epithelial_Basal
SCG-PCA21-T-LG_CTCGTACGTGTATGGG-1	3.10281	-0.500641	Epithelial_Basal
SCG-PCA21-T-LG_CTCGTCAAGTGGGTTG-1	4.37657	-0.479889	Epithelial_Basal
SCG-PCA21-T-LG_CTCTACGGTTTCGCTC-1	1.94243	0.429178	Epithelial_Basal
SCG-PCA21-T-LG_CTGAAGTCATATGGTC-1	-2.58906	0.155941	Epithelial_Luminal
SCG-PCA21-T-LG_CTGATAGGTAGCCTAT-1	2.02828	-0.497943	Epithelial_Hillock
SCG-PCA21-T-LG_CTGCCTAAGCATCATC-1	0.596968	-2.07533	Epithelial_Club
SCG-PCA21-T-LG_CTGCCTACAACGCACC-1	3.82302	-0.373913	Epithelial_Basal
SCG-PCA21-T-LG_CTGCTGTCATTATCTC-1	4.35624	-0.176119	Epithelial_Basal
SCG-PCA21-T-LG_CTGGTCTCACTGTCGG-1	4.24984	0.054435	Epithelial_Basal
SCG-PCA21-T-LG_CTGGTCTCATGCCTTC-1	4.49049	0.249715	Epithelial_Basal
SCG-PCA21-T-LG_CTGTTTAAGATCCCGC-1	0.122878	-0.882735	Epithelial_Club
SCG-PCA21-T-LG_CTGTTTAGTCCTGCTT-1	3.35423	-1.11296	Epithelial_Hillock
HP1_GCAAACTCAAACTGCT-1	3.01173	-1.19617	Epithelial_Club
SCG-PCA21-T-LG_CTTGGCTAGTGAAGTT-1	1.39269	-1.86983	Epithelial_Club
SCG-PCA21-T-LG_GAAACTCTCTCGTTTA-1	-1.82713	0.0832003	Epithelial_Luminal
SCG-PCA21-T-LG_GAAATGACATCTATGG-1	4.48337	0.326049	Epithelial_Basal
SCG-PCA21-T-LG_GAAATGATCCGAACGC-1	-3.54983	0.190788	Epithelial_Luminal
SCG-PCA21-T-LG_GAACGGAAGAGCTATA-1	4.08176	0.0823659	Epithelial_Basal
SCG-PCA21-T-LG_GAAGCAGTCACTATTC-1	2.19379	-1.43599	Epithelial_Hillock
SCG-PCA21-T-LG_GACAGAGCATAAAGGT-1	4.13997	0.715698	Epithelial_Basal
SCG-PCA21-T-LG_GACAGAGCATTACCTT-1	3.99103	0.279659	Epithelial_Basal
SCG-PCA21-T-LG_GACCAATCATCGATTG-1	-0.751066	0.0681774	Epithelial_Luminal
SCG-PCA21-T-LG_GACGTGCTCTAGAGTC-1	-3.55998	1.54145	Epithelial_Luminal
SCG-PCA21-T-LG_GAGGTGACACATCCGG-1	-0.718046	-1.55673	Epithelial_Club
SCG-PCA21-T-LG_GATCAGTAGAGAGCTC-1	-1.3054	0.220211	Epithelial_Luminal
SCG-PCA21-T-LG_GATGAAAGTACCGTTA-1	-1.79183	0.320672	Epithelial_Luminal
SCG-PCA21-T-LG_GATGAGGGTGTTTGTG-1	1.20421	-1.42265	Epithelial_Club
SCG-PCA21-T-LG_GATGCTAAGGTACTCT-1	3.64353	-0.282386	Epithelial_Basal
SCG-PCA21-T-LG_GATTCAGAGATCGATA-1	1.04627	-2.02657	Epithelial_Club
SCG-PCA21-T-LG_GCAGCCACACGTAAGG-1	2.03345	-0.940265	Epithelial_Club
SCG-PCA21-T-LG_GCAGCCAGTTACGCGC-1	3.13502	-1.03163	Epithelial_Hillock
SCG-PCA21-T-LG_GCATACAAGGAACTGC-1	-1.49892	0.288459	Epithelial_Luminal
SCG-PCA21-T-LG_GCATACAGTTCATGGT-1	-2.42318	0.424113	Epithelial_Luminal
SCG-PCA21-T-LG_GCATGATGTTCTGGTA-1	0.987196	0.559914	Epithelial_Luminal
SCG-PCA21-T-LG_GCATGCGCAGTCACTA-1	-2.07874	0.558423	Epithelial_Luminal
SCG-PCA21-T-LG_GCATGTAGTAGCGCAA-1	0.559012	0.0505525	Epithelial_Luminal
SCG-PCA21-T-LG_GCATGTATCACAATGC-1	0.00578229	-0.255965	Epithelial_Club
SCG-PCA21-T-LG_GCCAAATAGTCAAGGC-1	-0.279962	-1.8537	Epithelial_Club
SCG-PCA21-T-LG_GCCAAATTCCGTCATC-1	4.35992	0.27991	Epithelial_Basal
SCG-PCA21-T-LG_GCCTCTAAGGGTCTCC-1	3.84045	-0.206251	Epithelial_Basal
SCG-PCA21-T-LG_GCGACCAAGAGTAAGG-1	-1.10356	-0.0283983	Epithelial_Luminal
SCG-PCA21-T-LG_GCGCAACCATTCGACA-1	-3.81658	-0.290482	Epithelial_Luminal
SCG-PCA21-T-LG_GCGCCAAAGATGTGGC-1	0.519284	-1.56111	Epithelial_Club
SCG-PCA21-T-LG_GCGCCAACAGATCGGA-1	3.46085	-0.605457	Epithelial_Basal
SCG-PCA21-T-LG_GCTCCTAAGTCGATAA-1	3.13294	-0.646932	Epithelial_Basal
SCG-PCA21-T-LG_GCTCTGTGTATCGCAT-1	-1.61204	0.193905	Epithelial_Luminal
SCG-PCA21-T-LG_GCTGCTTAGCGATCCC-1	1.13492	-0.571629	Epithelial_Club
SCG-PCA21-T-LG_GCTGGGTTCAAACCGT-1	-1.91505	0.28824	Epithelial_Luminal
SCG-PCA21-T-LG_GGAATAATCATAAAGG-1	1.0312	0.517184	Epithelial_Luminal
SCG-PCA21-T-LG_GGACAAGGTTGAGGTG-1	2.49255	-0.574541	Epithelial_Hillock
SCG-PCA21-T-LG_GGACAGAGTGAGTGAC-1	-1.87963	0.689918	Epithelial_Luminal
SCG-PCA21-T-LG_GGACATTGTCACACGC-1	-2.81498	0.128587	Epithelial_Luminal
SCG-PCA21-T-LG_GGACATTTCGAGGTAG-1	3.47567	0.845369	Epithelial_Basal
[truncated: 11,910 more rows]

## Sheet: F2c
	avg.exp	pct.exp	features.plot	id
PCA3	0.00526728	0.614754	PCA3	Healthy
AMACR	0.000839685	0.409836	AMACR	Healthy
ERG	0.000516687	0.204918	ERG	Healthy
CACNA1D	0.00485876	1.02459	CACNA1D	Healthy
FABP5	0.0163701	3.27869	FABP5	Healthy
COL9A2	0.0141028	4.30328	COL9A2	Healthy
PHGR1	0.0094109	1.84426	PHGR1	Healthy
GCNT1	0.0111882	3.27869	GCNT1	Healthy
PCA31	0.016989	3.03831	PCA3	Normal
AMACR1	0.00362124	1.91546	AMACR	Normal
ERG1	0.00501943	1.84941	ERG	Normal
CACNA1D1	0.00416996	2.34478	CACNA1D	Normal
FABP51	0.0383221	7.99207	FABP5	Normal
COL9A21	0.0140594	6.04359	COL9A2	Normal
PHGR11	0.0109271	4.19419	PHGR1	Normal
GCNT11	0.0150733	6.90225	GCNT1	Normal
PCA32	0.00977627	3.94644	PCA3	Tumor
AMACR2	0.00920772	4.86258	AMACR	Tumor
ERG2	0.00457136	2.04369	ERG	Tumor
CACNA1D2	0.0056952	2.74841	CACNA1D	Tumor
FABP52	0.0818817	14.5877	FABP5	Tumor
COL9A22	0.0270677	10.4299	COL9A2	Tumor
PHGR12	0.0388162	6.34249	PHGR1	Tumor
GCNT12	0.0275896	10.5004	GCNT1	Tumor
PCA33	0.343845	58.7712	PCA3	malignant cells
AMACR3	0.213741	65.481	AMACR	malignant cells
ERG3	0.121354	43.8965	ERG	malignant cells
CACNA1D3	0.0651086	40.9863	CACNA1D	malignant cells
FABP53	0.410169	64.7534	FABP5	malignant cells
COL9A23	0.310125	56.1035	COL9A2	malignant cells
PHGR13	0.244873	55.6993	PHGR1	malignant cells
GCNT13	0.114087	56.1843	GCNT1	malignant cells

## Sheet: F2d
	score	cell	fraction	sample	name
Epitheial_Luminal|HP0|Healthy	-0.392815	Healthy	Healthy	HP0	Epitheial_Luminal HP0
Epitheial_Luminal|HP1|Healthy	-0.526998	Healthy	Healthy	HP1	Epitheial_Luminal HP1
Epitheial_Luminal|HP2|Healthy	-0.492244	Healthy	Healthy	HP2	Epitheial_Luminal HP2
Epitheial_Luminal|HP3|Healthy	-0.417524	Healthy	Healthy	HP3	Epitheial_Luminal HP3
Epitheial_Luminal|HP4|Healthy	0.0501383	Healthy	Healthy	HP4	Epitheial_Luminal HP4
Epitheial_Luminal|SCG-PCA10-T-LG|Tumor	1.24366	Tumor	Tumor	SCG-PCA10-T-LG	Epitheial_Luminal SCG-PCA10-T-LG
Epitheial_Luminal|SCG-PCA11-N-LG|Normal	0.99247	Normal	Normal	SCG-PCA11-N-LG	Epitheial_Luminal SCG-PCA11-N-LG
Epitheial_Luminal|SCG-PCA12-N-LG|Normal	-0.00321837	Normal	Normal	SCG-PCA12-N-LG	Epitheial_Luminal SCG-PCA12-N-LG
Epitheial_Luminal|SCG-PCA12-T-LG|Tumor	0.143481	Tumor	Tumor	SCG-PCA12-T-LG	Epitheial_Luminal SCG-PCA12-T-LG
Epitheial_Luminal|SCG-PCA15-N-HG|Normal	-0.58204	Normal	Normal	SCG-PCA15-N-HG	Epitheial_Luminal SCG-PCA15-N-HG
Epitheial_Luminal|SCG-PCA15-T-HG|Tumor	-0.0542347	Tumor	Tumor	SCG-PCA15-T-HG	Epitheial_Luminal SCG-PCA15-T-HG
Epitheial_Luminal|SCG-PCA16-T-HG|Tumor	-0.193395	Tumor	Tumor	SCG-PCA16-T-HG	Epitheial_Luminal SCG-PCA16-T-HG
Epitheial_Luminal|SCG-PCA17-N-LG|Normal	-0.517424	Normal	Normal	SCG-PCA17-N-LG	Epitheial_Luminal SCG-PCA17-N-LG
Epitheial_Luminal|SCG-PCA17-T-LG|Tumor	-0.257032	Tumor	Tumor	SCG-PCA17-T-LG	Epitheial_Luminal SCG-PCA17-T-LG
Epitheial_Luminal|SCG-PCA18-N-LG|Normal	-0.453776	Normal	Normal	SCG-PCA18-N-LG	Epitheial_Luminal SCG-PCA18-N-LG
Epitheial_Luminal|SCG-PCA18-T-LG|Tumor	-0.368749	Tumor	Tumor	SCG-PCA18-T-LG	Epitheial_Luminal SCG-PCA18-T-LG
Epitheial_Luminal|SCG-PCA19-N-HG|Normal	-0.350031	Normal	Normal	SCG-PCA19-N-HG	Epitheial_Luminal SCG-PCA19-N-HG
Epitheial_Luminal|SCG-PCA19-T-HG|Tumor	-0.351012	Tumor	Tumor	SCG-PCA19-T-HG	Epitheial_Luminal SCG-PCA19-T-HG
Epitheial_Luminal|SCG-PCA20-N-LG|Normal	-0.470231	Normal	Normal	SCG-PCA20-N-LG	Epitheial_Luminal SCG-PCA20-N-LG
Epitheial_Luminal|SCG-PCA20-T-LG|Tumor	-0.463237	Tumor	Tumor	SCG-PCA20-T-LG	Epitheial_Luminal SCG-PCA20-T-LG
Epitheial_Luminal|SCG-PCA21-N-LG|Normal	-0.47465	Normal	Normal	SCG-PCA21-N-LG	Epitheial_Luminal SCG-PCA21-N-LG
Epitheial_Luminal|SCG-PCA21-T-LG|Tumor	-0.52031	Tumor	Tumor	SCG-PCA21-T-LG	Epitheial_Luminal SCG-PCA21-T-LG
Epitheial_Luminal|SCG-PCA22-N-HG|Normal	-0.370475	Normal	Normal	SCG-PCA22-N-HG	Epitheial_Luminal SCG-PCA22-N-HG
Epitheial_Luminal|SCG-PCA22-T-HG|Tumor	-0.340522	Tumor	Tumor	SCG-PCA22-T-HG	Epitheial_Luminal SCG-PCA22-T-HG
Epitheial_Luminal|SCG-PCA3-N-LG|Normal	-0.0201711	Normal	Normal	SCG-PCA3-N-LG	Epitheial_Luminal SCG-PCA3-N-LG
Epitheial_Luminal|SCG-PCA3-T-LG|Tumor	-0.16132	Tumor	Tumor	SCG-PCA3-T-LG	Epitheial_Luminal SCG-PCA3-T-LG
Epitheial_Luminal|SCG-PCA4-N-HG|Normal	-0.297243	Normal	Normal	SCG-PCA4-N-HG	Epitheial_Luminal SCG-PCA4-N-HG
Epitheial_Luminal|SCG-PCA4-T-HG|Tumor	-0.339231	Tumor	Tumor	SCG-PCA4-T-HG	Epitheial_Luminal SCG-PCA4-T-HG
Epitheial_Luminal|SCG-PCA5-N-LG|Normal	-0.510124	Normal	Normal	SCG-PCA5-N-LG	Epitheial_Luminal SCG-PCA5-N-LG
Epitheial_Luminal|SCG-PCA5-T-LG|Tumor	2.12848	Tumor	Tumor	SCG-PCA5-T-LG	Epitheial_Luminal SCG-PCA5-T-LG
Epitheial_Luminal|SCG-PCA6-N-HG|Normal	-0.253075	Normal	Normal	SCG-PCA6-N-HG	Epitheial_Luminal SCG-PCA6-N-HG
Epitheial_Luminal|SCG-PCA6-T-HG|Tumor	-0.16463	Tumor	Tumor	SCG-PCA6-T-HG	Epitheial_Luminal SCG-PCA6-T-HG
Epitheial_Luminal|SCG-PCA7-T-HG|Tumor	-0.252128	Tumor	Tumor	SCG-PCA7-T-HG	Epitheial_Luminal SCG-PCA7-T-HG
Epitheial_Luminal|SCG-PCA8-T-HG|Tumor	-0.380793	Tumor	Tumor	SCG-PCA8-T-HG	Epitheial_Luminal SCG-PCA8-T-HG
Epitheial_Luminal|SCG-PCA9-N-LG|Normal	-0.225586	Normal	Normal	SCG-PCA9-N-LG	Epitheial_Luminal SCG-PCA9-N-LG
Epitheial_Luminal|SCG-PCA9-T-LG|Tumor	-0.0281509	Tumor	Tumor	SCG-PCA9-T-LG	Epitheial_Luminal SCG-PCA9-T-LG
malignant cells|SCG-PCA11-T-LG|Tumor	1.85134	malignant cells	Tumor	SCG-PCA11-T-LG	malignant cells SCG-PCA11-T-LG
malignant cells|SCG-PCA12-T-LG|Tumor	0.313835	malignant cells	Tumor	SCG-PCA12-T-LG	malignant cells SCG-PCA12-T-LG
malignant cells|SCG-PCA18-T-LG|Tumor	0.154939	malignant cells	Tumor	SCG-PCA18-T-LG	malignant cells SCG-PCA18-T-LG
malignant cells|SCG-PCA3-T-LG|Tumor	-0.141365	malignant cells	Tumor	SCG-PCA3-T-LG	malignant cells SCG-PCA3-T-LG
malignant cells|SCG-PCA6-T-HG|Tumor	-0.299062	malignant cells	Tumor	SCG-PCA6-T-HG	malignant cells SCG-PCA6-T-HG
malignant cells|SCG-PCA9-T-LG|Tumor	-0.0317731	malignant cells	Tumor	SCG-PCA9-T-LG	malignant cells SCG-PCA9-T-LG

## Sheet: F2f
	avg.exp	pct.exp	features.plot	id
PCA3	0.00933292	0.487954	PCA3	Epithelial_Luminal
AMACR	0.00826357	0.687358	AMACR	Epithelial_Luminal
ERG	0.0257959	1.24804	ERG	Epithelial_Luminal
CACNA1D	0.0481395	3.01921	CACNA1D	Epithelial_Luminal
COL9A2	0.0132298	1.11666	COL9A2	Epithelial_Luminal
GCNT1	0.0193357	1.21754	GCNT1	Epithelial_Luminal
FABP5	0.0002972	0.00703779	FABP5	Epithelial_Luminal
AR	0.164843	10.4558	AR	Epithelial_Luminal
KLK4	0.589085	26.8116	KLK4	Epithelial_Luminal
KLK3	30.3626	95.5592	KLK3	Epithelial_Luminal
KLK2	11.2843	87.0528	KLK2	Epithelial_Luminal
ACPP	21.3722	94.839	ACPP	Epithelial_Luminal
TP63	0.0221504	1.66327	TP63	Epithelial_Luminal
KRT14	0.0755299	5.22439	KRT14	Epithelial_Luminal
KRT5	0.103219	7.24189	KRT5	Epithelial_Luminal
WFDC2	0.0490588	3.5189	WFDC2	Epithelial_Luminal
LCN2	0.00238818	0.211134	LCN2	Epithelial_Luminal
MMP7	0.0226083	1.25507	MMP7	Epithelial_Luminal
KRT4	0.00258446	0.229901	KRT4	Epithelial_Luminal
TACSTD2	0.374751	20.0765	TACSTD2	Epithelial_Luminal
KRT13	0.0265665	1.76649	KRT13	Epithelial_Luminal
S100A16	0.0279677	2.0738	S100A16	Epithelial_Luminal
PCA31	0.0208093	0.623813	PCA3	Epithelial_Club
AMACR1	0.00918854	0.497243	AMACR	Epithelial_Club
ERG1	0.0587277	2.12458	ERG	Epithelial_Club
CACNA1D1	0.0471578	1.92568	CACNA1D	Epithelial_Club
COL9A21	0.0110865	1.01257	COL9A2	Epithelial_Club
GCNT11	0.0289732	1.57309	GCNT1	Epithelial_Club
FABP51	0.000286426	0.0180815	FABP5	Epithelial_Club
AR1	0.101743	5.66857	AR	Epithelial_Club
KLK41	0.284488	9.17639	KLK4	Epithelial_Club
KLK31	7.57311	56.767	KLK3	Epithelial_Club
KLK21	3.30934	47.1296	KLK2	Epithelial_Club
ACPP1	5.78178	53.3134	ACPP	Epithelial_Club
TP631	0.0254087	1.48269	TP63	Epithelial_Club
KRT141	0.0175409	1.60022	KRT14	Epithelial_Club
KRT51	0.0770225	5.93979	KRT5	Epithelial_Club
WFDC21	0.312541	16.3276	WFDC2	Epithelial_Club
LCN21	0.0735845	4.83681	LCN2	Epithelial_Club
MMP71	1.55776	38.0074	MMP7	Epithelial_Club
KRT41	0.0320528	2.84784	KRT4	Epithelial_Club
TACSTD21	0.59599	25.6306	TACSTD2	Epithelial_Club
KRT131	0.0329139	1.88048	KRT13	Epithelial_Club
S100A161	0.0544079	4.52039	S100A16	Epithelial_Club
PCA32	0.0216839	0.738181	PCA3	Epithelial_Hillock
AMACR2	0.00694934	0.47118	AMACR	Epithelial_Hillock
ERG2	0.0972565	4.28773	ERG	Epithelial_Hillock
CACNA1D2	0.060705	3.12549	CACNA1D	Epithelial_Hillock
COL9A22	0.0173261	1.27218	COL9A2	Epithelial_Hillock
GCNT12	0.0313339	1.41354	GCNT1	Epithelial_Hillock
FABP52	0	0	FABP5	Epithelial_Hillock
AR2	0.140578	7.06769	AR	Epithelial_Hillock
KLK42	0.40773	14.5437	KLK4	Epithelial_Hillock
KLK32	13.7474	79.7707	KLK3	Epithelial_Hillock
KLK22	5.56438	66.4049	KLK2	Epithelial_Hillock
ACPP2	9.9806	74.9175	ACPP	Epithelial_Hillock
TP632	0.034325	2.48155	TP63	Epithelial_Hillock
KRT142	0.0417884	2.81137	KRT14	Epithelial_Hillock
KRT52	0.456576	17.7478	KRT5	Epithelial_Hillock
WFDC22	0.179438	8.96812	WFDC2	Epithelial_Hillock
LCN22	0.0353008	2.49725	LCN2	Epithelial_Hillock
MMP72	0.22982	8.27705	MMP7	Epithelial_Hillock
KRT42	0.0786474	4.80603	KRT4	Epithelial_Hillock
TACSTD22	1.31458	35.1657	TACSTD2	Epithelial_Hillock
KRT132	1.07667	23.9673	KRT13	Epithelial_Hillock
S100A162	0.117277	5.62274	S100A16	Epithelial_Hillock
PCA33	0.00674796	0.368292	PCA3	Epithelial_Basal
AMACR3	0.00765878	0.471552	AMACR	Epithelial_Basal
ERG3	0.109894	5.2628	ERG	Epithelial_Basal
CACNA1D3	0.0622408	3.09434	CACNA1D	Epithelial_Basal
COL9A23	0.0139683	1.02571	COL9A2	Epithelial_Basal
GCNT13	0.0205459	1.3114	GCNT1	Epithelial_Basal
FABP53	0.000388931	0.0172099	FABP5	Epithelial_Basal
AR3	0.143255	7.70661	AR	Epithelial_Basal
KLK43	0.277174	12.7078	KLK4	Epithelial_Basal
KLK33	10.9353	77.0179	KLK3	Epithelial_Basal
KLK23	4.46804	63.7146	KLK2	Epithelial_Basal
ACPP3	8.18197	72.058	ACPP	Epithelial_Basal
TP633	0.0438175	3.07025	TP63	Epithelial_Basal
KRT143	0.19047	7.24194	KRT14	Epithelial_Basal
KRT53	0.468779	18.7795	KRT5	Epithelial_Basal
WFDC23	0.107469	5.28345	WFDC2	Epithelial_Basal
LCN23	0.0105879	0.719375	LCN2	Epithelial_Basal
MMP73	0.175276	6.75318	MMP7	Epithelial_Basal
KRT43	0.0116341	0.829518	KRT4	Epithelial_Basal
TACSTD23	0.524947	21.5606	TACSTD2	Epithelial_Basal
KRT133	0.0572531	3.5005	KRT13	Epithelial_Basal
S100A163	0.0505127	2.91536	S100A16	Epithelial_Basal
PCA34	0.108949	5.57332	PCA3	Tumor
AMACR4	0.0445906	4.00141	AMACR	Tumor
ERG4	1.03204	34.723	ERG	Tumor
CACNA1D4	0.311263	18.4396	CACNA1D	Tumor
COL9A24	0.0490859	4.85681	COL9A2	Tumor
GCNT14	0.0876762	6.37801	GCNT1	Tumor
FABP54	0.000186083	0.0286602	FABP5	Tumor
AR4	0.222798	16.7398	AR	Tumor
KLK44	0.640332	32.7565	KLK4	Tumor
KLK34	12.2907	91.3115	KLK3	Tumor
KLK24	6.45535	84.6646	KLK2	Tumor
ACPP4	8.77993	83.915	ACPP	Tumor
TP634	0.00551306	0.425494	TP63	Tumor
KRT144	0.0135275	1.45285	KRT14	Tumor
KRT54	0.0377717	2.81311	KRT5	Tumor
WFDC24	0.0078606	0.683437	WFDC2	Tumor
LCN24	0.00251664	0.246919	LCN2	Tumor
MMP74	0.0360401	1.87614	MMP7	Tumor
KRT44	0.00361321	0.264556	KRT4	Tumor
TACSTD24	0.254031	17.5026	TACSTD2	Tumor
KRT134	0.0230079	1.69977	KRT13	Tumor
S100A164	0.00519475	0.476201	S100A16	Tumor

[truncated: 41 more sheets: F3a, F3c, F3d, F3e, F3g, F4b, F4c, F4d, F4e, F5a, F5b, F5c, F5d, F5f, F5e, F5h, F6b, F6c, F6d, F6e …]
